# Supplementary material for: Phloem Sap Proteins Are Part of a Core Stress Responsive Proteome Involved in Drought Stress Adjustment
Source: Front Plant Sci. 2021 Feb 2;12:625224. doi: 10.3389/fpls.2021.625224 (PMC7884324; doi:10.3389/fpls.2021.625224)
Supplement: Supplementary file 3 [file Table_1.XLSX]

## Sheet: roots
Supplemental Table 1a. MaxQuant LFQ Data Matrix of all identified root proteins. C = ctr, D = drought
Protein IDs	Protein Group	Fasta headers	C1	C2	C3	C4	C5	D1	D2	D3	D4	D5	MAPMAN
A0A072VSB7	tr|A0A072VSB7|A0A072VSB7_MEDTR;tr|A0A072VRB6|A0A072VRB6_MEDTR	tr|A0A072VSB7|A0A072VSB7_MEDTR DS12 from 2D-PAGE of leaf protein, putative OS=Medicago truncatula GN=MTR_1g112170 PE=4 SV=1;tr|A0A072VRB6|A0A072VRB6_MEDTR DS12 from 2D-PAGE of leaf protein, putative OS=Medicago truncatula GN=MTR_1g112170 PE=4 SV=1	3119.19	1939.2	2553.12	2413.22	1984.34	5893.2	4416.48	2953.66	5096.52	5604.6	amino acid metabolism
A0A072URI4	tr|A0A072URI4|A0A072URI4_MEDTR;tr|A0A072USI0|A0A072USI0_MEDTR	tr|A0A072URI4|A0A072URI4_MEDTR Fumarylacetoacetate hydrolase family protein OS=Medicago truncatula GN=MTR_4g120230 PE=4 SV=1;tr|A0A072USI0|A0A072USI0_MEDTR Fumarylacetoacetate hydrolase family protein OS=Medicago truncatula GN=MTR_4g120230 PE=4 SV=1	4037.18	3057.53	3776.54	4666.76	3128.69	11320.3	11676	10395.5	14632.4	13383.5	amino acid metabolism
Q2HT34	tr|Q2HT34|Q2HT34_MEDTR	tr|Q2HT34|Q2HT34_MEDTR Fumarylacetoacetase OS=Medicago truncatula GN=MTR_2g025640 PE=1 SV=1	13513.9	19611.9	9974.45	12449.1	16340.6	4847.33	5210.85	2284.7	1978.8	3609.85	amino acid metabolism
A0A072TQP2	tr|A0A072TQP2|A0A072TQP2_MEDTR;tr|A0A072TQ54|A0A072TQ54_MEDTR	tr|A0A072TQP2|A0A072TQP2_MEDTR Homogentisate 1,2-dioxygenase OS=Medicago truncatula GN=MTR_8g463280 PE=4 SV=1;tr|A0A072TQ54|A0A072TQ54_MEDTR Homogentisate 1,2-dioxygenase OS=Medicago truncatula GN=MTR_8g463280 PE=4 SV=1	1498.61	1371.65	1523.58	2978.59	1208.35	1678.31	1867.62	1302.89	0	784.696	amino acid metabolism
A0A072USV4	tr|A0A072USV4|A0A072USV4_MEDTR;tr|G7JS29|G7JS29_MEDTR;tr|A0A072V2T5|A0A072V2T5_MEDTR;tr|G7JS28|G7JS28_MEDTR	tr|A0A072USV4|A0A072USV4_MEDTR Lysine-ketoglutarate reductase/saccharopine dehydrogenase OS=Medicago truncatula GN=MTR_4g124470 PE=4 SV=1;tr|G7JS29|G7JS29_MEDTR Lysine-ketoglutarate reductase/saccharopine dehydrogenase OS=Medicago truncatula GN=MTR_4g12447	124.202	144.12	145.73	194.926	183.179	0	0	0	0	0	amino acid metabolism
Q84RD8	tr|Q84RD8|Q84RD8_MEDTR	tr|Q84RD8|Q84RD8_MEDTR Adenosylhomocysteinase OS=Medicago truncatula GN=AHC2 PE=1 SV=1	35665	33719.2	29882.5	27053.5	26219.3	9293.2	10119.6	4369.96	5173.66	12855.4	amino acid metabolism
Q84RD9	tr|Q84RD9|Q84RD9_MEDTR	tr|Q84RD9|Q84RD9_MEDTR Adenosylhomocysteinase OS=Medicago truncatula GN=AHC1 PE=1 SV=1	225641	166496	237107	180178	169760	47797.3	44556.8	41956	33563.6	87124	amino acid metabolism
I3T1D0	tr|I3T1D0|I3T1D0_MEDTR;tr|A0A072UKQ3|A0A072UKQ3_MEDTR	tr|I3T1D0|I3T1D0_MEDTR Lactoylglutathione lyase OS=Medicago truncatula GN=MTR_4g057685 PE=2 SV=1;tr|A0A072UKQ3|A0A072UKQ3_MEDTR Lactoylglutathione lyase OS=Medicago truncatula GN=MTR_4g057685 PE=3 SV=1	14944.4	16306.8	12458.7	17277.3	13952.6	18421.8	14724.9	20171.3	23408.1	23886.5	amino acid metabolism
G7K0L3	tr|G7K0L3|G7K0L3_MEDTR;tr|A0A072TEE3|A0A072TEE3_MEDTR	tr|G7K0L3|G7K0L3_MEDTR Peroxisomal acetoacetyl-coenzyme A thiolase OS=Medicago truncatula GN=MTR_5g098310 PE=1 SV=1;tr|A0A072TEE3|A0A072TEE3_MEDTR Peroxisomal acetoacetyl-coenzyme A thiolase (Fragment) OS=Medicago truncatula GN=MTR_0449s0040 PE=3 SV=1	44089.5	26693.7	42876.7	25454.4	36205.5	10715.8	8487.1	6504.33	4391.38	17372.4	amino acid metabolism
G7IDL5	tr|G7IDL5|G7IDL5_MEDTR	tr|G7IDL5|G7IDL5_MEDTR Acetyl-CoA carboxylase, putative OS=Medicago truncatula GN=MTR_1g071610 PE=4 SV=1	396.091	465.753	588.772	862.459	682.363	0	0	0	0	0	amino acid metabolism
G7JQF7	tr|G7JQF7|G7JQF7_MEDTR;tr|G7JQF8|G7JQF8_MEDTR	tr|G7JQF7|G7JQF7_MEDTR Acyl-CoA dehydrogenase OS=Medicago truncatula GN=MTR_4g060480 PE=2 SV=1;tr|G7JQF8|G7JQF8_MEDTR Acyl-CoA dehydrogenase OS=Medicago truncatula GN=MTR_4g060480 PE=3 SV=1	1278.47	1725.19	1967.12	2237.33	1553.94	0	3213.81	2511.73	3107.85	1913.65	amino acid metabolism
G7JL66	tr|G7JL66|G7JL66_MEDTR;tr|A0A072UYJ8|A0A072UYJ8_MEDTR	tr|G7JL66|G7JL66_MEDTR Methylcrotonyl-CoA carboxylase beta chain, putative OS=Medicago truncatula GN=MTR_4g085890 PE=4 SV=1;tr|A0A072UYJ8|A0A072UYJ8_MEDTR Methylcrotonyl-CoA carboxylase beta chain, putative OS=Medicago truncatula GN=MTR_4g085890 PE=4 SV=1	831.258	523.138	664.421	833.814	689.151	0	0	0	0	0	amino acid metabolism
A0A072VIH3	tr|A0A072VIH3|A0A072VIH3_MEDTR	tr|A0A072VIH3|A0A072VIH3_MEDTR 3-ketoacyl-CoA thiolase 2, peroxisomal-like protein OS=Medicago truncatula GN=MTR_1g047210 PE=3 SV=1	2380.73	1194.09	2513.79	1948.3	3200.45	2326.81	1022.87	0	1868.65	4191.78	amino acid metabolism
A0A072V2G4	tr|A0A072V2G4|A0A072V2G4_MEDTR	tr|A0A072V2G4|A0A072V2G4_MEDTR 2-oxoacid dehydrogenase acyltransferase family protein OS=Medicago truncatula GN=MTR_4g120220 PE=3 SV=1	457.22	715.353	753.022	895.468	880.277	0	0	0	0	0	amino acid metabolism
G7JU35	tr|G7JU35|G7JU35_MEDTR	tr|G7JU35|G7JU35_MEDTR Methylmalonate-semialdehyde dehydrogenase OS=Medicago truncatula GN=MTR_4g093170 PE=3 SV=2	7453.73	6268.5	5622.33	7698.22	4751.25	9330.9	7400	6481.66	6283.1	14357.4	amino acid metabolism
A0A072V3R0	tr|A0A072V3R0|A0A072V3R0_MEDTR;tr|G7IS75|G7IS75_MEDTR;tr|A0A072V546|A0A072V546_MEDTR	tr|A0A072V3R0|A0A072V3R0_MEDTR Methylmalonate-semialdehyde dehydrogenase OS=Medicago truncatula GN=MTR_2g009750 PE=3 SV=1;tr|G7IS75|G7IS75_MEDTR Methylmalonate-semialdehyde dehydrogenase OS=Medicago truncatula GN=MTR_2g009750 PE=3 SV=1;tr|A0A072V546|A0A072	1365.41	1241.89	838.834	1045.94	1043.67	0	0	0	0	0	amino acid metabolism
G7JDZ5	tr|G7JDZ5|G7JDZ5_MEDTR	tr|G7JDZ5|G7JDZ5_MEDTR Urease accessory protein UreG OS=Medicago truncatula GN=MTR_4g096770 PE=1 SV=1	686.805	640.13	1995.18	1017.9	2438.28	0	0	0	0	0	amino acid metabolism
G7JFU3	tr|G7JFU3|G7JFU3_MEDTR	tr|G7JFU3|G7JFU3_MEDTR Arginase family protein OS=Medicago truncatula GN=MTR_4g024940 PE=1 SV=2	4279.73	3123.94	4050.28	4592.38	2281.22	9146.12	7202.81	5414.39	0	0	amino acid metabolism
G7KRM5	tr|G7KRM5|G7KRM5_MEDTR;tr|A0A072U1P0|A0A072U1P0_MEDTR	tr|G7KRM5|G7KRM5_MEDTR Pyrroline-5-carboxylate reductase OS=Medicago truncatula GN=MTR_7g090160 PE=3 SV=1;tr|A0A072U1P0|A0A072U1P0_MEDTR Pyrroline-5-carboxylate reductase OS=Medicago truncatula GN=MTR_7g090160 PE=4 SV=1	5331.45	5523.55	4154.04	5282.57	6539.17	0	0	0	0	0	amino acid metabolism
G7JPY4	tr|G7JPY4|G7JPY4_MEDTR;tr|A0A072URE3|A0A072URE3_MEDTR	tr|G7JPY4|G7JPY4_MEDTR Delta-1-pyrroline-5-carboxylate dehydrogenase OS=Medicago truncatula GN=MTR_4g107940 PE=3 SV=1;tr|A0A072URE3|A0A072URE3_MEDTR Delta-1-pyrroline-5-carboxylate dehydrogenase OS=Medicago truncatula GN=MTR_4g107940 PE=3 SV=1	2278.04	3633.08	2360.47	2489.35	1962	2638.45	1585.94	1371.52	1756.86	4963.03	amino acid metabolism
G8A093	tr|G8A093|G8A093_MEDTR	tr|G8A093|G8A093_MEDTR Sulfurtransferase OS=Medicago truncatula GN=MTR_2g067080 PE=1 SV=1	6897.6	5173.66	8738.14	7477.63	7167.78	6415.91	7157.78	2482.27	7035.67	5367.04	amino acid metabolism
G7J081	tr|G7J081|G7J081_MEDTR	tr|G7J081|G7J081_MEDTR D-isomer specific 2-hydroxyacid dehydrogenase domain protein OS=Medicago truncatula GN=MTR_3g005970 PE=3 SV=1	498.448	457.347	490.074	413.694	521.8	0	0	0	350.662	571.23	amino acid metabolism
A0A072VPX2	tr|A0A072VPX2|A0A072VPX2_MEDTR;tr|A0A072VRK2|A0A072VRK2_MEDTR	tr|A0A072VPX2|A0A072VPX2_MEDTR Methylthioribose kinase OS=Medicago truncatula GN=MTR_1g107235 PE=3 SV=1;tr|A0A072VRK2|A0A072VRK2_MEDTR Methylthioribose kinase OS=Medicago truncatula GN=MTR_1g107235 PE=3 SV=1	1445.45	1663.26	1633.79	1483.94	1340.82	0	0	0	0	0	amino acid metabolism
G7JXJ9	tr|G7JXJ9|G7JXJ9_MEDTR	tr|G7JXJ9|G7JXJ9_MEDTR 3-dehydroquinate synthase OS=Medicago truncatula GN=MTR_5g022580 PE=3 SV=1	2217.46	2383.69	2292.81	1839.43	1767.93	1433.01	1448.25	775.6	966.119	1765.99	amino acid metabolism
G7KAF6	tr|G7KAF6|G7KAF6_MEDTR;tr|G7KAF7|G7KAF7_MEDTR;tr|G7IPJ9|G7IPJ9_MEDTR	tr|G7KAF6|G7KAF6_MEDTR Phospho-2-dehydro-3-deoxyheptonate aldolase OS=Medicago truncatula GN=MTR_5g064500 PE=4 SV=1;tr|G7KAF7|G7KAF7_MEDTR Phospho-2-dehydro-3-deoxyheptonate aldolase OS=Medicago truncatula GN=MTR_5g064500 PE=4 SV=1	4571.47	1659.96	3940.56	1898.42	9947.22	870.812	0	0	0	2302.98	amino acid metabolism
G7JEN4	tr|G7JEN4|G7JEN4_MEDTR	tr|G7JEN4|G7JEN4_MEDTR 3-phosphoshikimate 1-carboxyvinyltransferase OS=Medicago truncatula GN=MTR_4g024620 PE=3 SV=1	4439.62	4459.19	5541.35	5242.5	3307.12	3939.1	3650.54	2446.5	3350.71	6068.86	amino acid metabolism
G7I3B2	tr|G7I3B2|G7I3B2_MEDTR;tr|A0A072TR43|A0A072TR43_MEDTR	tr|G7I3B2|G7I3B2_MEDTR Chorismate synthase OS=Medicago truncatula GN=MTR_1g095250 PE=3 SV=2	3497.15	5458.53	3252.28	3419.5	6650.37	4251.64	1127.95	558.091	3123.53	3264.81	amino acid metabolism
G7JQT3	tr|G7JQT3|G7JQT3_MEDTR	tr|G7JQT3|G7JQT3_MEDTR 3-dehydroquinate dehydratase/shikimate dehydrogenase OS=Medicago truncatula GN=MTR_4g090620 PE=3 SV=2	4143	7285.68	4029.95	5997.06	5461.9	1064.04	1441.88	1688.76	912.261	1026.26	amino acid metabolism
A0A072UG88	tr|A0A072UG88|A0A072UG88_MEDTR	tr|A0A072UG88|A0A072UG88_MEDTR Aspartate aminotransferase OS=Medicago truncatula GN=MTR_4g011820 PE=3 SV=1	3089.18	3428.08	2522.55	3897.27	3680.58	2082.25	2037.03	0	2041.56	3090.9	amino acid metabolism
G7J5E0	tr|G7J5E0|G7J5E0_MEDTR;tr|A0A072V0Z3|A0A072V0Z3_MEDTR	tr|G7J5E0|G7J5E0_MEDTR Anthranilate phosphoribosyltransferase OS=Medicago truncatula GN=MTR_3g077590 PE=2 SV=1;tr|A0A072V0Z3|A0A072V0Z3_MEDTR Anthranilate phosphoribosyltransferase OS=Medicago truncatula GN=MTR_3g077590 PE=3 SV=1	1030.18	1164.31	1045.68	1515.25	1289.64	1091.05	0	0	0	0	amino acid metabolism
A0A072TRX4	tr|A0A072TRX4|A0A072TRX4_MEDTR;tr|A0A072TTI3|A0A072TTI3_MEDTR;tr|A0A072TRM4|A0A072TRM4_MEDTR	tr|A0A072TRX4|A0A072TRX4_MEDTR Anthranilate phosphoribosyltransferase OS=Medicago truncatula GN=MTR_8g069525 PE=4 SV=1;tr|A0A072TTI3|A0A072TTI3_MEDTR Anthranilate phosphoribosyltransferase OS=Medicago truncatula GN=MTR_8g069525 PE=4 SV=1;tr|A0A072TRM4|A0A0	572.929	651.715	690.297	721.282	597.823	0	0	0	604.548	986.444	amino acid metabolism
A0A072UF41	tr|A0A072UF41|A0A072UF41_MEDTR;tr|G7KH34|G7KH34_MEDTR;tr|A0A072UGP0|A0A072UGP0_MEDTR	tr|A0A072UF41|A0A072UF41_MEDTR Indole-3-glycerol phosphate synthase OS=Medicago truncatula GN=MTR_5g084030 PE=3 SV=1;tr|G7KH34|G7KH34_MEDTR Indole-3-glycerol phosphate synthase OS=Medicago truncatula GN=MTR_5g084030 PE=3 SV=1;tr|A0A072UGP0|A0A072UGP0_MEDTR	1416.65	1157.13	1604.98	1250.12	1377.89	0	0	567.529	783.276	1266.2	amino acid metabolism
A0A072V626	tr|A0A072V626|A0A072V626_MEDTR;tr|A0A072UYC1|A0A072UYC1_MEDTR;tr|G7JBT1|G7JBT1_MEDTR;tr|A0A072UW25|A0A072UW25_MEDTR;tr|A0A072UX19|A0A072UX19_MEDTR;tr|A0A072UX15|A0A072UX15_MEDTR;tr|A0A072UUV1|A0A072UUV1_MEDTR;tr|A0A072UVG5|A0A072UVG5_MEDTR;tr|A0A072V621|A0A072V621_MEDTR;tr|A0A072UUV6|A0A072UUV6_MEDTR	tr|A0A072V626|A0A072V626_MEDTR N-(5-phosphoribosyl)anthranilate isomerase OS=Medicago truncatula GN=MTR_3g449480 PE=3 SV=1;tr|A0A072UYC1|A0A072UYC1_MEDTR N-(5-phosphoribosyl)anthranilate isomerase OS=Medicago truncatula GN=MTR_3g070890 PE=3 SV=1;tr|G7JBT1|	2415.64	2245.41	2378.72	2159.22	1688.75	6035.01	4072.36	4406.85	4886.95	4449.46	amino acid metabolism
G7J1A1	tr|G7J1A1|G7J1A1_MEDTR	tr|G7J1A1|G7J1A1_MEDTR Tryptophan synthase beta type 2 OS=Medicago truncatula GN=MTR_3g049410 PE=3 SV=1	729.171	1231.82	878.649	669.002	922.184	0	0	0	0	0	amino acid metabolism
A0A072U669	tr|A0A072U669|A0A072U669_MEDTR	tr|A0A072U669|A0A072U669_MEDTR Tryptophan synthase beta chain OS=Medicago truncatula GN=MTR_6g016665 PE=3 SV=1	728.533	996.777	655.614	504.549	697.642	938.1	0	0	0	0	amino acid metabolism
A0A072U2V8	tr|A0A072U2V8|A0A072U2V8_MEDTR;tr|A0A072U3U9|A0A072U3U9_MEDTR;tr|A0A072U4J1|A0A072U4J1_MEDTR	tr|A0A072U2V8|A0A072U2V8_MEDTR Indole-3-glycerol phosphate lyase IGL1 OS=Medicago truncatula GN=MTR_7g102980 PE=3 SV=1;tr|A0A072U3U9|A0A072U3U9_MEDTR Indole-3-glycerol phosphate lyase IGL1 OS=Medicago truncatula GN=MTR_7g102980 PE=3 SV=1;tr|A0A072U4J1|A0A0	1493.18	1830.41	1426.32	1043.58	1478.85	2593.93	2592.77	1305.02	2523.51	3209.24	amino acid metabolism
G7J2E9	tr|G7J2E9|G7J2E9_MEDTR;tr|G7J2F0|G7J2F0_MEDTR;tr|A0A072UYD8|A0A072UYD8_MEDTR;tr|G7J2F1|G7J2F1_MEDTR;tr|G7J2F2|G7J2F2_MEDTR;tr|G7K796|G7K796_MEDTR	tr|G7J2E9|G7J2E9_MEDTR Prephenate dehydrogenase OS=Medicago truncatula GN=PDH1 PE=2 SV=1;tr|G7J2F0|G7J2F0_MEDTR Prephenate dehydrogenase OS=Medicago truncatula GN=MTR_3g071980 PE=4 SV=2	975.434	1076.21	1446.53	1204	1468.03	0	0	0	0	0	amino acid metabolism
G7JZK0	tr|G7JZK0|G7JZK0_MEDTR;tr|G7JZK1|G7JZK1_MEDTR;tr|G7J3R9|G7J3R9_MEDTR;tr|G7KE05|G7KE05_MEDTR	tr|G7JZK0|G7JZK0_MEDTR Asparagine synthetase OS=Medicago truncatula GN=MTR_5g071360 PE=4 SV=1;tr|G7JZK1|G7JZK1_MEDTR Asparagine synthetase OS=Medicago truncatula GN=MTR_5g071360 PE=4 SV=1	41455	40177.7	61913.9	40790.4	38522.3	11417.7	7018.83	6408.26	8530.17	18542.5	amino acid metabolism
A0A072UXM4	tr|A0A072UXM4|A0A072UXM4_MEDTR;tr|A0A072UYZ2|A0A072UYZ2_MEDTR;tr|A0A072UWW5|A0A072UWW5_MEDTR	tr|A0A072UXM4|A0A072UXM4_MEDTR Asparagine synthetase OS=Medicago truncatula GN=MTR_3g464580 PE=4 SV=1;tr|A0A072UYZ2|A0A072UYZ2_MEDTR Asparagine synthetase OS=Medicago truncatula GN=MTR_3g464580 PE=4 SV=1;tr|A0A072UWW5|A0A072UWW5_MEDTR Asparagine synthetase	6314.7	7028.66	13490.3	6054.5	5447.63	344.552	0	0	0	410.413	amino acid metabolism
G7JXL1	tr|G7JXL1|G7JXL1_MEDTR	tr|G7JXL1|G7JXL1_MEDTR Diaminopimelate decarboxylase OS=Medicago truncatula GN=MTR_5g022700 PE=3 SV=1	3210.18	3684.4	3806.07	3266.36	4418.87	809.937	0	635.238	612.612	1804.78	amino acid metabolism
A0A072U2R2	tr|A0A072U2R2|A0A072U2R2_MEDTR	tr|A0A072U2R2|A0A072U2R2_MEDTR Diaminopimelate epimerase OS=Medicago truncatula GN=MTR_7g100345 PE=3 SV=1	1447.49	1244.83	1256.43	1250.22	1004.43	0	1963.18	762.058	2347.05	2960.65	amino acid metabolism
I3S7Y0	tr|I3S7Y0|I3S7Y0_MEDTR	tr|I3S7Y0|I3S7Y0_MEDTR Dihydrodipicolinate reductase OS=Medicago truncatula GN=MTR_8g028145 PE=2 SV=1	1435.32	1154.03	1355.01	1956.55	1409.44	0	0	0	0	0	amino acid metabolism
A0A072TQB4	tr|A0A072TQB4|A0A072TQB4_MEDTR	tr|A0A072TQB4|A0A072TQB4_MEDTR 4-hydroxy-tetrahydrodipicolinate synthase OS=Medicago truncatula GN=MTR_8g036040 PE=4 SV=1	1303.94	1376.52	1501.15	1167.39	1294.65	0	950.803	657.176	0	0	amino acid metabolism
A0A072TZS3	tr|A0A072TZS3|A0A072TZS3_MEDTR	tr|A0A072TZS3|A0A072TZS3_MEDTR 4-hydroxy-tetrahydrodipicolinate synthase OS=Medicago truncatula GN=MTR_8g036020 PE=3 SV=1	529.659	889.127	1248.88	774.343	1459.46	0	0	0	0	0	amino acid metabolism
G7JTY4	tr|G7JTY4|G7JTY4_MEDTR	tr|G7JTY4|G7JTY4_MEDTR LL-diaminopimelate aminotransferase OS=Medicago truncatula GN=MTR_4g092620 PE=1 SV=1	12126	10388.8	8226.52	8683.28	9394.53	7654.87	3954.89	4559.06	4991.86	3846.81	amino acid metabolism
G7L0I7	tr|G7L0I7|G7L0I7_MEDTR	tr|G7L0I7|G7L0I7_MEDTR Cobalamin-independent methionine synthase OS=Medicago truncatula GN=MTR_7g086300 PE=3 SV=1	121300	133722	91036.5	94507.4	128634	15610.1	15080.5	12069.2	13632.2	31400.7	amino acid metabolism
A0A072V8Q4	tr|A0A072V8Q4|A0A072V8Q4_MEDTR	tr|A0A072V8Q4|A0A072V8Q4_MEDTR S-adenosylmethionine synthase OS=Medicago truncatula GN=MTR_2g046710 PE=3 SV=1	22597.6	16070.6	25678.2	13265.1	45718.3	14355.7	15891.9	13696	14337.6	13105.3	amino acid metabolism
A0A072VKL5	tr|A0A072VKL5|A0A072VKL5_MEDTR;tr|A0A072VVP7|A0A072VVP7_MEDTR	tr|A0A072VKL5|A0A072VKL5_MEDTR S-adenosylmethionine synthase OS=Medicago truncatula GN=MTR_1g063060 PE=3 SV=1;tr|A0A072VVP7|A0A072VVP7_MEDTR S-adenosylmethionine synthase OS=Medicago truncatula GN=MTR_1g063060 PE=3 SV=1	934.258	772.657	1754.68	1139.33	1852.48	2461.29	3085.87	1585.13	2053.01	2726.46	amino acid metabolism
G7J648	tr|G7J648|G7J648_MEDTR	tr|G7J648|G7J648_MEDTR Cobalamin-independent methionine synthase OS=Medicago truncatula GN=MTR_3g079640 PE=1 SV=1	6031.22	5368.63	3318.4	3249.67	6600.18	1458.72	1397.8	855.17	903.052	2713.43	amino acid metabolism
G7J8G7	tr|G7J8G7|G7J8G7_MEDTR;tr|A0A072THP4|A0A072THP4_MEDTR	tr|G7J8G7|G7J8G7_MEDTR 5-methylthioadenosine/S-adenosylhomocysteine nucleosidase OS=Medicago truncatula GN=MTR_3g117700 PE=2 SV=1	4080.57	3469.13	4425.95	4502.91	3159.42	7840.57	9166.01	5516.5	6366.28	6593.18	amino acid metabolism
G7KUJ1	tr|G7KUJ1|G7KUJ1_MEDTR	tr|G7KUJ1|G7KUJ1_MEDTR S-adenosylmethionine synthase OS=Medicago truncatula GN=MTR_7g110310 PE=3 SV=1	62724	79768.3	61349.4	34816.3	104993	73191.4	69569.3	59579.8	59747.3	41149.2	amino acid metabolism
G7L227	tr|G7L227|G7L227_MEDTR	tr|G7L227|G7L227_MEDTR Cystathionine gamma-synthase OS=Medicago truncatula GN=MTR_7g011230 PE=3 SV=1	920.199	977.302	910.889	792.291	740.178	0	0	0	0	0	amino acid metabolism
G7IL50	tr|G7IL50|G7IL50_MEDTR	tr|G7IL50|G7IL50_MEDTR Methionine S-methyltransferase OS=Medicago truncatula GN=MTR_2g005110 PE=4 SV=1	2738.46	3067.31	2321.72	2466.68	3355.24	212.679	0	101.904	382.982	2125.88	amino acid metabolism
G7LH37	tr|G7LH37|G7LH37_MEDTR;tr|G7LH36|G7LH36_MEDTR;tr|A0A072V1J2|A0A072V1J2_MEDTR;tr|A0A072UZL4|A0A072UZL4_MEDTR;tr|G7JAT7|G7JAT7_MEDTR	tr|G7LH37|G7LH37_MEDTR Aspartokinase-homoserine dehydrogenase OS=Medicago truncatula GN=MTR_8g083210 PE=4 SV=1;tr|G7LH36|G7LH36_MEDTR Aspartokinase-homoserine dehydrogenase OS=Medicago truncatula GN=MTR_8g083210 PE=4 SV=2	730.603	960.375	898.425	549.151	789.578	0	0	0	0	612.762	amino acid metabolism
G7LBH4	tr|G7LBH4|G7LBH4_MEDTR	tr|G7LBH4|G7LBH4_MEDTR Aspartate-semialdehyde dehydrogenase OS=Medicago truncatula GN=MTR_8g105860 PE=3 SV=1	3288.98	2627.84	2902.67	3864.67	2693.94	3942.45	5117.27	1398.57	3953.96	5560.65	amino acid metabolism
B7FM35	tr|B7FM35|B7FM35_MEDTR	tr|B7FM35|B7FM35_MEDTR Homoserine dehydrogenase OS=Medicago truncatula GN=MTR_3g079330 PE=2 SV=1	734.289	585.5	0	498.455	580.52	2768.88	2157.73	1369.3	1649.74	1956.59	amino acid metabolism
G7IS24	tr|G7IS24|G7IS24_MEDTR	tr|G7IS24|G7IS24_MEDTR Threonine synthase-like protein OS=Medicago truncatula GN=MTR_2g099510 PE=4 SV=1	1198.06	2155.28	1693.14	923.824	2027.01	0	0	0	0	859.71	amino acid metabolism
G7L8T1	tr|G7L8T1|G7L8T1_MEDTR	tr|G7L8T1|G7L8T1_MEDTR Acetolactate synthase, small subunit OS=Medicago truncatula GN=MTR_8g088600 PE=4 SV=1	685.675	650.481	759.4	735.486	725.125	0	0	0	0	0	amino acid metabolism
G7K162	tr|G7K162|G7K162_MEDTR	tr|G7K162|G7K162_MEDTR Branched-chain-amino-acid aminotransferase OS=Medicago truncatula GN=MTR_5g014960 PE=3 SV=1	2922.17	2414.64	3374.52	4774.7	2126.27	3738.81	4130.93	2920.39	0	0	amino acid metabolism
A0A072UNX6	tr|A0A072UNX6|A0A072UNX6_MEDTR	tr|A0A072UNX6|A0A072UNX6_MEDTR Nuclear matrix constituent-like protein, putative OS=Medicago truncatula GN=MTR_4g097580 PE=4 SV=1	179.633	45.372	164.104	150.834	126.579	0	0	0	0	0	amino acid metabolism
G7JCK0	tr|G7JCK0|G7JCK0_MEDTR;tr|A0A072VCE6|A0A072VCE6_MEDTR	tr|G7JCK0|G7JCK0_MEDTR Ketol-acid reductoisomerase OS=Medicago truncatula GN=MTR_4g079780 PE=1 SV=1	13978.5	18449.2	14702.8	9908.44	13704	2181.73	1107.3	1704.63	2001.87	3393.4	amino acid metabolism
G7I9D6	tr|G7I9D6|G7I9D6_MEDTR	tr|G7I9D6|G7I9D6_MEDTR Threonine dehydratase OS=Medicago truncatula GN=MTR_1g061800 PE=3 SV=2	693.98	484.67	585.2	545.715	528.728	324.102	0	0	0	0	amino acid metabolism
G7IAZ2	tr|G7IAZ2|G7IAZ2_MEDTR;tr|A0A072TXD3|A0A072TXD3_MEDTR	tr|G7IAZ2|G7IAZ2_MEDTR 2-isopropylmalate synthase OS=Medicago truncatula GN=MTR_1g116500 PE=3 SV=1	2553.94	3421.2	5512.27	6812.13	7930.42	99.5343	162.422	209.216	122.336	506.199	amino acid metabolism
G7IMC1	tr|G7IMC1|G7IMC1_MEDTR	tr|G7IMC1|G7IMC1_MEDTR 3-isopropylmalate dehydrogenase OS=Medicago truncatula GN=MTR_2g104610 PE=3 SV=1	4414.04	4546.39	5051.49	5153.05	3439.85	7731.76	6202.4	4255	4922.04	8343.44	amino acid metabolism
G7L970	tr|G7L970|G7L970_MEDTR	tr|G7L970|G7L970_MEDTR Alanine aminotransferase OS=Medicago truncatula GN=MTR_8g023140 PE=4 SV=1	13442.7	12778	14560.6	15790.3	10488.2	15089	15015.6	9536.74	9691.67	18265.3	amino acid metabolism
B7FLF5	tr|B7FLF5|B7FLF5_MEDTR	tr|B7FLF5|B7FLF5_MEDTR Alanine-glyoxylate aminotransferase-like protein OS=Medicago truncatula GN=MTR_8g091660 PE=2 SV=1	3078.13	2204.11	2413.81	2150.05	1683.34	1225.05	901.925	702.442	0	2455.28	amino acid metabolism
A0A072V2E4	tr|A0A072V2E4|A0A072V2E4_MEDTR;tr|A0A072VCX2|A0A072VCX2_MEDTR;tr|A0A072V2X3|A0A072V2X3_MEDTR	tr|A0A072V2E4|A0A072V2E4_MEDTR Aspartate aminotransferase OS=Medicago truncatula GN=MTR_3g110065 PE=3 SV=1;tr|A0A072VCX2|A0A072VCX2_MEDTR Aspartate aminotransferase OS=Medicago truncatula GN=MTR_3g110065 PE=3 SV=1;tr|A0A072V2X3|A0A072V2X3_MEDTR Aspartate a	21592.8	20933.1	25591.7	24719.2	21081.6	6551.66	4893.04	2992.07	3877.85	7186.84	amino acid metabolism
A0A072VP26	tr|A0A072VP26|A0A072VP26_MEDTR;tr|G7JLW1|G7JLW1_MEDTR	tr|A0A072VP26|A0A072VP26_MEDTR Aspartate aminotransferase OS=Medicago truncatula GN=MTR_1g013050 PE=3 SV=1	7625.93	7751.43	8183.27	8988.01	6327.73	3727.82	4019.37	2698.56	3604.47	5791.96	amino acid metabolism
G7JCN3	tr|G7JCN3|G7JCN3_MEDTR;tr|G7JCN2|G7JCN2_MEDTR	tr|G7JCN3|G7JCN3_MEDTR Aspartate aminotransferase OS=Medicago truncatula GN=MTR_4g080140 PE=3 SV=1	903.726	1064.26	879.627	1507.42	1100.51	1884.58	1228.17	1009.1	1472.9	2094.58	amino acid metabolism
G7LAD1	tr|G7LAD1|G7LAD1_MEDTR	tr|G7LAD1|G7LAD1_MEDTR Aspartate aminotransferase OS=Medicago truncatula GN=MTR_8g091280 PE=3 SV=2	3691.58	3269.01	2979.56	3302.23	2659.78	813.071	1189.36	1202.22	0	1609.82	amino acid metabolism
G7JPM8	tr|G7JPM8|G7JPM8_MEDTR;tr|A0A072UMK4|A0A072UMK4_MEDTR;tr|G7JP50|G7JP50_MEDTR	tr|G7JPM8|G7JPM8_MEDTR Gamma-aminobutyrate transaminase OS=Medicago truncatula GN=MTR_4g076100 PE=1 SV=1;tr|A0A072UMK4|A0A072UMK4_MEDTR Gamma-aminobutyrate transaminase OS=Medicago truncatula GN=MTR_4g076100 PE=3 SV=1	8323.83	7996.7	6467.55	9694.91	7646.95	3049.41	3621.22	1365.52	3337.93	5600.91	amino acid metabolism
A0A072UCM6	tr|A0A072UCM6|A0A072UCM6_MEDTR	tr|A0A072UCM6|A0A072UCM6_MEDTR Glutamate decarboxylase OS=Medicago truncatula GN=MTR_6g075210 PE=3 SV=1	13361.4	18444.8	12153.5	15575.2	14730.8	6792.53	4909.28	5946.14	5639.39	31783.9	amino acid metabolism
G7J8M7	tr|G7J8M7|G7J8M7_MEDTR;tr|A0A072UXQ1|A0A072UXQ1_MEDTR;tr|G7KFV9|G7KFV9_MEDTR	tr|G7J8M7|G7J8M7_MEDTR Glutamate decarboxylase OS=Medicago truncatula GN=MTR_3g064740 PE=3 SV=1;tr|A0A072UXQ1|A0A072UXQ1_MEDTR Glutamate decarboxylase OS=Medicago truncatula GN=MTR_3g064740 PE=3 SV=1	14113	12099.7	12172	10184.2	11241.2	7284.82	3855.46	3463.08	3060.92	18537.5	amino acid metabolism
A0A072VLB2	tr|A0A072VLB2|A0A072VLB2_MEDTR	tr|A0A072VLB2|A0A072VLB2_MEDTR Arginine biosynthesis bifunctional protein ArgJ, chloroplastic OS=Medicago truncatula GN=MTR_1g068845 PE=3 SV=1	1248.5	1186.59	1291.37	1181.16	744.125	0	0	854.125	1011.45	0	amino acid metabolism
A0A072TYI8	tr|A0A072TYI8|A0A072TYI8_MEDTR	tr|A0A072TYI8|A0A072TYI8_MEDTR Acetylornithine aminotransferase OS=Medicago truncatula GN=MTR_7g451450 PE=3 SV=1	681.337	616.728	786.161	600.83	562.45	924.012	0	534.401	716.96	706.968	amino acid metabolism
G7J530	tr|G7J530|G7J530_MEDTR	tr|G7J530|G7J530_MEDTR Argininosuccinate lyase OS=Medicago truncatula GN=MTR_3g100220 PE=3 SV=2	4830.98	3924.01	3665.22	3092.13	3318.15	3120.61	1906.64	695.816	0	4540.24	amino acid metabolism
G7JLG0	tr|G7JLG0|G7JLG0_MEDTR	tr|G7JLG0|G7JLG0_MEDTR Argininosuccinate synthase OS=Medicago truncatula GN=MTR_4g103680 PE=1 SV=1	1478.92	2129.14	2319.06	1646.94	1795.39	951.902	530.781	0	0	2465.55	amino acid metabolism
G7J524	tr|G7J524|G7J524_MEDTR;tr|G7J521|G7J521_MEDTR;tr|G7J522|G7J522_MEDTR	tr|G7J524|G7J524_MEDTR Argininosuccinate synthase OS=Medicago truncatula GN=MTR_3g088970 PE=3 SV=1	41824.3	20665.6	41229.4	6373.83	21722.6	1279.44	302.991	0	438.942	483.135	amino acid metabolism
G7I708	tr|G7I708|G7I708_MEDTR	tr|G7I708|G7I708_MEDTR N-acetyl-gamma-glutamyl-phosphate reductase OS=Medicago truncatula GN=MTR_1g012540 PE=1 SV=1	2044.79	2513.35	2609.14	2550.08	2249.98	998.626	0	555.446	633.262	796.736	amino acid metabolism
A0A072V483	tr|A0A072V483|A0A072V483_MEDTR	tr|A0A072V483|A0A072V483_MEDTR Ornithine carbamoyltransferase OS=Medicago truncatula GN=MTR_3g112050 PE=3 SV=1	1319.13	1042.25	849.89	1173.1	915.474	1390.45	1204.95	827.585	1268.21	1114.97	amino acid metabolism
G7J9Y9	tr|G7J9Y9|G7J9Y9_MEDTR	tr|G7J9Y9|G7J9Y9_MEDTR Delta-1-pyrroline-5-carboxylate synthetase OS=Medicago truncatula GN=MTR_3g069080 PE=3 SV=2	550.153	519.248	913.87	465.748	887.969	0	0	0	0	0	amino acid metabolism
G8IJI1	tr|G8IJI1|G8IJI1_MEDTR;tr|G8IJI0|G8IJI0_MEDTR;tr|A0A072UHU3|A0A072UHU3_MEDTR;tr|A0A072UH55|A0A072UH55_MEDTR;tr|A0A072UIU3|A0A072UIU3_MEDTR	tr|G8IJI1|G8IJI1_MEDTR Delta-1-pyrroline-5-carboxylate synthetase OS=Medicago truncatula GN=P5CS3 PE=4 SV=1;tr|G8IJI0|G8IJI0_MEDTR Delta-1-pyrroline-5-carboxylate synthetase OS=Medicago truncatula GN=P5CS3 PE=4 SV=1;tr|A0A072UHU3|A0A072UHU3_MEDTR Delta-1-p	722.969	689.902	657.476	630.182	1021.16	2007.27	3005.02	1901.17	2093.07	3976.7	amino acid metabolism
G7JFL4	tr|G7JFL4|G7JFL4_MEDTR;tr|G7INM4|G7INM4_MEDTR	tr|G7JFL4|G7JFL4_MEDTR ATP phosphoribosyltransferase catalytic subunit OS=Medicago truncatula GN=MTR_4g130680 PE=4 SV=1;tr|G7INM4|G7INM4_MEDTR ATP phosphoribosyltransferase catalytic subunit OS=Medicago truncatula GN=MTR_2g006040 PE=4 SV=2	1905.55	1658.87	1685.11	1242.04	1309.43	0	0	726.053	0	0	amino acid metabolism
G7IKX3	tr|G7IKX3|G7IKX3_MEDTR	tr|G7IKX3|G7IKX3_MEDTR Histidinol dehydrogenase, chloroplastic OS=Medicago truncatula GN=MTR_2g030520 PE=3 SV=1	2627.26	1991.68	2303.58	2424.51	1876.37	2421.95	0	0	0	0	amino acid metabolism
A0A072U7F9	tr|A0A072U7F9|A0A072U7F9_MEDTR;tr|A0A072U994|A0A072U994_MEDTR	tr|A0A072U7F9|A0A072U7F9_MEDTR Histidinol-phosphate aminotransferase OS=Medicago truncatula GN=MTR_6g033540 PE=3 SV=1;tr|A0A072U994|A0A072U994_MEDTR Histidinol-phosphate aminotransferase OS=Medicago truncatula GN=MTR_6g033540 PE=3 SV=1	740.439	756.589	609.812	546.348	913.257	0	0	0	0	0	amino acid metabolism
A0A072V6U4	tr|A0A072V6U4|A0A072V6U4_MEDTR;tr|A0A072UVM2|A0A072UVM2_MEDTR	tr|A0A072V6U4|A0A072V6U4_MEDTR Imidazole glycerol phosphate synthase subunit HisF OS=Medicago truncatula GN=MTR_3g052850 PE=3 SV=1;tr|A0A072UVM2|A0A072UVM2_MEDTR Imidazole glycerol phosphate synthase subunit HisF OS=Medicago truncatula GN=MTR_3g052850 PE=3	1585.56	1330.02	1751.17	1423.79	823.207	1379.33	623.717	625.02	800.08	1015.67	amino acid metabolism
G7K149	tr|G7K149|G7K149_MEDTR	tr|G7K149|G7K149_MEDTR Cysteine desulfurase-like protein OS=Medicago truncatula GN=MTR_5g014820 PE=3 SV=1	1635.99	1716.01	2113.64	1972.98	2575.13	2169.37	2427.82	1640.4	3265.17	3781.47	amino acid metabolism
B7FKU7	tr|B7FKU7|B7FKU7_MEDTR;tr|A0A072W0S8|A0A072W0S8_MEDTR	tr|B7FKU7|B7FKU7_MEDTR Cysteine synthase OS=Medicago truncatula GN=MTR_5g006340 PE=2 SV=1	16019.8	13177.3	14653.6	15729.6	10661.2	22356.2	29539.8	28241.3	29683.1	20686.1	amino acid metabolism
G7I7F0	tr|G7I7F0|G7I7F0_MEDTR;tr|A0A072VN32|A0A072VN32_MEDTR	tr|G7I7F0|G7I7F0_MEDTR O-acetylserine (Thiol) lyase OS=Medicago truncatula GN=MTR_1g081620 PE=2 SV=2	6654.95	5648.06	7015.15	8524.93	5825.84	13934.5	19415	12248.5	19754.4	12838.1	amino acid metabolism
G7JNN9	tr|G7JNN9|G7JNN9_MEDTR	tr|G7JNN9|G7JNN9_MEDTR O-acetylserine (Thiol) lyase OS=Medicago truncatula GN=MTR_4g087520 PE=1 SV=2	16117.9	14298.2	15561.1	13953	14309	15391.3	24065.4	19530.5	28773.4	19852.7	amino acid metabolism
A0A072U2J9	tr|A0A072U2J9|A0A072U2J9_MEDTR;tr|G7L5N4|G7L5N4_MEDTR;tr|G7L5N5|G7L5N5_MEDTR	tr|A0A072U2J9|A0A072U2J9_MEDTR Cysteine synthase OS=Medicago truncatula GN=MTR_7g078070 PE=3 SV=1;tr|G7L5N4|G7L5N4_MEDTR Cysteine synthase OS=Medicago truncatula GN=MTR_7g078070 PE=3 SV=1;tr|G7L5N5|G7L5N5_MEDTR Cysteine synthase/L-3-cyanoalanine synthase O	24658.7	20720.6	20867.3	21645.4	14862.2	29907.8	34561.9	24782.6	28684.9	24642.5	amino acid metabolism
G7JNN6	tr|G7JNN6|G7JNN6_MEDTR;tr|G7JNN8|G7JNN8_MEDTR	tr|G7JNN6|G7JNN6_MEDTR Cysteine synthase OS=Medicago truncatula GN=MTR_4g087490 PE=3 SV=1	2619.01	2194.46	2555.78	1510.68	2428.9	0	0	0	0	0	amino acid metabolism
A0A072VR00	tr|A0A072VR00|A0A072VR00_MEDTR	tr|A0A072VR00|A0A072VR00_MEDTR D-3-phosphoglycerate dehydrogenase family protein OS=Medicago truncatula GN=MTR_1g107480 PE=3 SV=1	32113.1	32003.3	30890.1	30254.9	27439.8	39835.1	29518.1	23040.1	33371.2	45542.9	amino acid metabolism
G7JVK0	tr|G7JVK0|G7JVK0_MEDTR	tr|G7JVK0|G7JVK0_MEDTR D-3-phosphoglycerate dehydrogenase family protein OS=Medicago truncatula GN=MTR_4g005880 PE=1 SV=1	7412.09	3553.02	4028.25	429.012	1591.65	542.586	297.691	0	308.751	0	amino acid metabolism
G7L9H1	tr|G7L9H1|G7L9H1_MEDTR	tr|G7L9H1|G7L9H1_MEDTR Phosphoserine aminotransferase OS=Medicago truncatula GN=MTR_8g074010 PE=1 SV=1	21263.9	14646.5	21638.3	19675.4	15672.2	12289.3	9326.12	6534.26	8331.02	14748.4	amino acid metabolism
G7IZA6	tr|G7IZA6|G7IZA6_MEDTR	tr|G7IZA6|G7IZA6_MEDTR Phosphoserine phosphatase OS=Medicago truncatula GN=MTR_3g025840 PE=2 SV=1	1501.56	1130.67	1513.15	1371.56	1040.6	2585.76	2981.55	2546.36	0	0	amino acid metabolism
G7KDB9	tr|G7KDB9|G7KDB9_MEDTR	tr|G7KDB9|G7KDB9_MEDTR Hydroxyacylglutathione hydrolase OS=Medicago truncatula GN=MTR_5g068440 PE=3 SV=1	10274.5	8795.24	9716.39	9997.27	6581.43	49173.2	22790.9	33984.2	28232.7	29637.7	Biodegradation of Xenobiotics
A0A072VAN8	tr|A0A072VAN8|A0A072VAN8_MEDTR;tr|A0A072VK05|A0A072VK05_MEDTR;tr|A0A072V8W4|A0A072V8W4_MEDTR;tr|G7K4X7|G7K4X7_MEDTR;tr|G7L536|G7L536_MEDTR;tr|G7KGE2|G7KGE2_MEDTR	tr|A0A072VAN8|A0A072VAN8_MEDTR Hydroxyacylglutathione hydrolase OS=Medicago truncatula GN=MTR_2g072190 PE=4 SV=1;tr|A0A072VK05|A0A072VK05_MEDTR Hydroxyacylglutathione hydrolase OS=Medicago truncatula GN=MTR_2g072190 PE=4 SV=1;tr|A0A072V8W4|A0A072V8W4_MEDTR	9775.8	8584.42	11388.1	14823.1	9018.16	16689.2	19815.4	19217.4	19199.8	17093.2	Biodegradation of Xenobiotics
G7JJ88	tr|G7JJ88|G7JJ88_MEDTR;tr|G7JJ87|G7JJ87_MEDTR;tr|G7JJ86|G7JJ86_MEDTR	tr|G7JJ88|G7JJ88_MEDTR Lactoylglutathione lyase-like protein OS=Medicago truncatula GN=MTR_4g132270 PE=1 SV=2;tr|G7JJ87|G7JJ87_MEDTR Lactoylglutathione lyase-like protein OS=Medicago truncatula GN=MTR_4g132270 PE=1 SV=1	27408.3	30508.7	28013.7	9965.16	22978.5	30459.9	13974.3	13960.6	15687.5	40176.5	Biodegradation of Xenobiotics
A0A072V507	tr|A0A072V507|A0A072V507_MEDTR	tr|A0A072V507|A0A072V507_MEDTR Lactoylglutathione lyase OS=Medicago truncatula GN=MTR_2g023500 PE=3 SV=1	46514.3	59440.7	61591.8	62712.7	53834.1	28969.1	27102.5	18798	19935.9	52238.7	Biodegradation of Xenobiotics
A0A072UC48	tr|A0A072UC48|A0A072UC48_MEDTR;tr|G7K3N3|G7K3N3_MEDTR;tr|G7K3N4|G7K3N4_MEDTR	tr|A0A072UC48|A0A072UC48_MEDTR Lactoylglutathione lyase/glyoxalase I family protein OS=Medicago truncatula GN=MTR_5g006370 PE=4 SV=1;tr|G7K3N3|G7K3N3_MEDTR Lactoylglutathione lyase/glyoxalase I family protein OS=Medicago truncatula GN=MTR_5g006370 PE=2 SV=	13474.3	10690.8	11291.9	13450.7	8824.39	0	0	0	0	0	Biodegradation of Xenobiotics
A0A072VJD5	tr|A0A072VJD5|A0A072VJD5_MEDTR;tr|A0A072VIV9|A0A072VIV9_MEDTR	tr|A0A072VJD5|A0A072VJD5_MEDTR S-formylglutathione hydrolase OS=Medicago truncatula GN=MTR_1g052175 PE=4 SV=1	5277.83	8056.81	6090.95	5960.9	8875.61	3500.91	3895.53	1888.3	2955.03	2564.34	C1-metabolism
B7FGQ6	tr|B7FGQ6|B7FGQ6_MEDTR	tr|B7FGQ6|B7FGQ6_MEDTR 4-hydroxy-4-methyl-2-oxoglutarate aldolase OS=Medicago truncatula GN=MTR_7g080040 PE=1 SV=1	10238.9	7569.32	8283.3	11352.6	5381.64	24533.9	32495.7	28402.9	32706.2	18939.4	C1-metabolism
A0A072UHQ1	tr|A0A072UHQ1|A0A072UHQ1_MEDTR	tr|A0A072UHQ1|A0A072UHQ1_MEDTR S-formylglutathione hydrolase OS=Medicago truncatula GN=MTR_4g008660 PE=4 SV=1	2227.35	3012.07	2932.51	3189.9	3092.85	0	0	0	0	0	C1-metabolism
G7JCB5	tr|G7JCB5|G7JCB5_MEDTR	tr|G7JCB5|G7JCB5_MEDTR Protein arginine N-methyltransferase OS=Medicago truncatula GN=MTR_3g108640 PE=3 SV=1	438.354	593.397	635.294	535.614	591.113	0	0	0	0	1599.8	C1-metabolism
A0A072TSG6	tr|A0A072TSG6|A0A072TSG6_MEDTR;tr|A0A072TH10|A0A072TH10_MEDTR	tr|A0A072TSG6|A0A072TSG6_MEDTR 5-formyltetrahydrofolate cyclo-ligase OS=Medicago truncatula GN=MTR_0168s0080 PE=3 SV=1;tr|A0A072TH10|A0A072TH10_MEDTR 5-formyltetrahydrofolate cyclo-ligase OS=Medicago truncatula GN=MTR_0168s0080 PE=3 SV=1	671.778	458.955	618.346	903.601	493.623	781.667	0	410.572	886.394	874.124	C1-metabolism
A0A072U3F9	tr|A0A072U3F9|A0A072U3F9_MEDTR	tr|A0A072U3F9|A0A072U3F9_MEDTR Dihydroneopterin aldolase OS=Medicago truncatula GN=MTR_7g106600 PE=4 SV=1	2751.74	2549.67	3225.97	4256.76	2351.36	5104.5	8403.48	6076.96	9981.84	6316.69	C1-metabolism
A0A072UGE8	tr|A0A072UGE8|A0A072UGE8_MEDTR;tr|A0A072U694|A0A072U694_MEDTR	tr|A0A072UGE8|A0A072UGE8_MEDTR D-glycerate dehydrogenase/hydroxypyruvate reductase OS=Medicago truncatula GN=MTR_6g007170 PE=3 SV=1	6625.21	17676.5	7847.47	7635.79	5213.52	14056.6	9018.74	6561.35	9210.41	16708.6	C1-metabolism
G7IF30	tr|G7IF30|G7IF30_MEDTR;tr|G7K8Y3|G7K8Y3_MEDTR	tr|G7IF30|G7IF30_MEDTR Formate-tetrahydrofolate ligase OS=Medicago truncatula GN=MTR_1g116140 PE=3 SV=2;tr|G7K8Y3|G7K8Y3_MEDTR Formate-tetrahydrofolate ligase OS=Medicago truncatula GN=MTR_5g059390 PE=1 SV=2	9710.94	7866.58	8867.76	11601.4	8096.29	8901.6	12149.3	6238.97	8067.33	9931.19	C1-metabolism
G7JAR7	tr|G7JAR7|G7JAR7_MEDTR;tr|G7JAR8|G7JAR8_MEDTR;tr|A0A072V3N2|A0A072V3N2_MEDTR;tr|G7IPE1|G7IPE1_MEDTR	tr|G7JAR7|G7JAR7_MEDTR Serine hydroxymethyltransferase OS=Medicago truncatula GN=MTR_3g084310 PE=1 SV=1;tr|G7JAR8|G7JAR8_MEDTR Serine hydroxymethyltransferase OS=Medicago truncatula GN=MTR_3g084310 PE=3 SV=1	60736.6	49391.1	47399.3	54099.8	65605.7	14531.1	16388.6	9045.83	11226.8	26572.6	C1-metabolism
G7K5Z4	tr|G7K5Z4|G7K5Z4_MEDTR;tr|A9YWS0|A9YWS0_MEDTR	tr|G7K5Z4|G7K5Z4_MEDTR Serine hydroxymethyltransferase OS=Medicago truncatula GN=MTR_5g067060 PE=1 SV=1	12094.6	13618.7	8600.71	8661.97	10587.6	16213.8	8601	4460.08	8352.98	19683.2	C1-metabolism
G7LH57	tr|G7LH57|G7LH57_MEDTR	tr|G7LH57|G7LH57_MEDTR Serine hydroxymethyltransferase OS=Medicago truncatula GN=MTR_8g081510 PE=1 SV=1	2873.83	2234.36	2211.4	1195.55	1491.07	0	0	0	0	0	C1-metabolism
B7FKU9	tr|B7FKU9|B7FKU9_MEDTR	tr|B7FKU9|B7FKU9_MEDTR Cytoplasmic C-1-tetrahydrofolate synthase OS=Medicago truncatula GN=MTR_7g108580 PE=1 SV=1	9039.76	5214.39	8491.27	7994.19	8670.03	36243.5	28132.3	14822.3	29538.9	27096.6	C1-metabolism
A0A072VS77	tr|A0A072VS77|A0A072VS77_MEDTR;tr|G7K531|G7K531_MEDTR;tr|A0A072TMT1|A0A072TMT1_MEDTR	tr|A0A072VS77|A0A072VS77_MEDTR Methylenetetrahydrofolate reductase OS=Medicago truncatula GN=MTR_1g040105 PE=3 SV=1	10254.4	12668.1	11150.2	7650.44	11488.8	6313.42	4727.85	1700.2	4421.61	11813.8	C1-metabolism
G7JLE4	tr|G7JLE4|G7JLE4_MEDTR;tr|G7JLE6|G7JLE6_MEDTR	tr|G7JLE4|G7JLE4_MEDTR SNF1-related kinase regulatory subunit gamma 1 OS=Medicago truncatula GN=MTR_4g103550 PE=4 SV=1;tr|G7JLE6|G7JLE6_MEDTR SNF1-related kinase regulatory subunit gamma 1 OS=Medicago truncatula GN=MTR_4g103550 PE=4 SV=1	166.676	194.489	215.112	464.623	223.086	0	0	0	0	384.744	cell wall
A0A072U0Q0	tr|A0A072U0Q0|A0A072U0Q0_MEDTR	tr|A0A072U0Q0|A0A072U0Q0_MEDTR Fasciclin-like arabinogalactan protein OS=Medicago truncatula GN=MTR_7g075453 PE=4 SV=1	27770.3	23014.6	22713.5	23783	26946.8	43869.4	52736.7	35276.4	33014.1	29682.7	cell wall
G7K0M1	tr|G7K0M1|G7K0M1_MEDTR	tr|G7K0M1|G7K0M1_MEDTR Fasciclin-like arabinogalactan protein OS=Medicago truncatula GN=MTR_5g098420 PE=1 SV=1	16169	17195.8	8715.95	7029.99	16753	2271.62	1136.5	1364.93	2725.07	2946.25	cell wall
G7K503	tr|G7K503|G7K503_MEDTR	tr|G7K503|G7K503_MEDTR Fasciclin-like arabinogalactan protein OS=Medicago truncatula GN=MTR_5g098060 PE=2 SV=1	15077.7	13379.2	13246.1	14443.7	8855.31	3022.45	2899.98	3424	3549.09	1865.53	cell wall
A0A072U3I4	tr|A0A072U3I4|A0A072U3I4_MEDTR;tr|G7IRI1|G7IRI1_MEDTR	tr|A0A072U3I4|A0A072U3I4_MEDTR Fasciclin-like arabinogalactan protein 16 OS=Medicago truncatula GN=MTR_7g106760 PE=4 SV=1	4866.87	4295.36	4189.27	4070.6	4787.46	1203.37	3745.98	3541	2773.21	4916.3	cell wall
A0A072VC68	tr|A0A072VC68|A0A072VC68_MEDTR	tr|A0A072VC68|A0A072VC68_MEDTR Fasciclin-like arabinogalactan protein OS=Medicago truncatula GN=MTR_2g090765 PE=4 SV=1	30194.7	17460.4	43357.2	39309.8	13515.3	21073.1	22969.9	27316.9	18733	18524.1	cell wall
A0A072UY96	tr|A0A072UY96|A0A072UY96_MEDTR	tr|A0A072UY96|A0A072UY96_MEDTR Fasciclin-like arabinogalactan protein OS=Medicago truncatula GN=MTR_3g460780 PE=4 SV=1	6285.42	4382.59	3779.58	1557.73	4106.85	0	0	0	0	0	cell wall
G7ILU2	tr|G7ILU2|G7ILU2_MEDTR	tr|G7ILU2|G7ILU2_MEDTR Fasciclin domain protein OS=Medicago truncatula GN=MTR_2g017970 PE=1 SV=2	11361.3	6165.18	14016.1	2206.91	6819.72	0	0	0	0	0	cell wall
G7IRP5	tr|G7IRP5|G7IRP5_MEDTR	tr|G7IRP5|G7IRP5_MEDTR Fasciclin domain protein OS=Medicago truncatula GN=MTR_2g093970 PE=4 SV=2	25972.1	14789.3	23323.1	4957.32	18270.6	0	0	0	0	0	cell wall
G7JPF3	tr|G7JPF3|G7JPF3_MEDTR	tr|G7JPF3|G7JPF3_MEDTR Fasciclin domain protein (Fragment) OS=Medicago truncatula GN=MTR_4g059780 PE=4 SV=2	3611.65	3045.01	5751.38	1193.05	2402.63	4168.55	1385.54	0	0	0	cell wall
G7L792	tr|G7L792|G7L792_MEDTR	tr|G7L792|G7L792_MEDTR Fasciclin domain protein OS=Medicago truncatula GN=MTR_8g087450 PE=4 SV=1	24743.2	10065.7	24384	3837.35	12000.1	5841.27	2367.38	3388.49	0	1822.56	cell wall
G7L794	tr|G7L794|G7L794_MEDTR;tr|B7FJN1|B7FJN1_MEDTR;tr|G7ILU0|G7ILU0_MEDTR	tr|G7L794|G7L794_MEDTR Fasciclin domain protein OS=Medicago truncatula GN=MTR_8g087470 PE=4 SV=1;tr|B7FJN1|B7FJN1_MEDTR Fasciclin domain protein OS=Medicago truncatula GN=MTR_8g087460 PE=2 SV=1	14464	9083.16	14570	2137	9141.95	4078.76	0	4643.65	1806.66	0	cell wall
G7IRP6	tr|G7IRP6|G7IRP6_MEDTR	tr|G7IRP6|G7IRP6_MEDTR Fasciclin domain protein OS=Medicago truncatula GN=MTR_2g093980 PE=2 SV=2	7653.99	5232.05	9651.56	1190.82	5699.58	2902.22	0	0	0	0	cell wall
G7JIF3	tr|G7JIF3|G7JIF3_MEDTR	tr|G7JIF3|G7JIF3_MEDTR Fasciclin-like arabinogalactan protein OS=Medicago truncatula GN=MTR_4g053380 PE=1 SV=1	11836.6	5115.01	9223.14	2649.71	6480.2	2267.16	2257.26	5165.85	0	1942.41	cell wall
G7JPE8	tr|G7JPE8|G7JPE8_MEDTR	tr|G7JPE8|G7JPE8_MEDTR Fasciclin-like arabinogalactan protein OS=Medicago truncatula GN=MTR_4g059720 PE=4 SV=1	1565.53	968.581	2854.37	862.804	915.45	0	0	0	0	0	cell wall
A0A072TX38	tr|A0A072TX38|A0A072TX38_MEDTR	tr|A0A072TX38|A0A072TX38_MEDTR Alpha-1,4-glucan-protein synthase [UDP-forming]-like protein OS=Medicago truncatula GN=MTR_7g015970 PE=4 SV=1	17938.7	16439	10242.4	10877	12389.3	2821.16	2250.45	2022.59	1897.49	7655.37	cell wall
G7JWW6	tr|G7JWW6|G7JWW6_MEDTR	tr|G7JWW6|G7JWW6_MEDTR Alpha-1,4-glucan-protein synthase [UDP-forming]-like protein OS=Medicago truncatula GN=MTR_5g046030 PE=1 SV=1	19004.7	25919.5	16601.8	16014.9	21784.7	7141.29	5619.93	6768.34	7672.58	10626.7	cell wall
Q2HV87	tr|Q2HV87|Q2HV87_MEDTR	tr|Q2HV87|Q2HV87_MEDTR Alpha-1,4-glucan-protein synthase (UDP-forming) OS=Medicago truncatula GN=MTR_7g079490 PE=4 SV=1	4915.4	4995.43	4650.54	5475.73	4348.84	0	1741.8	0	0	1333.17	cell wall
A0A072V8I1	tr|A0A072V8I1|A0A072V8I1_MEDTR	tr|A0A072V8I1|A0A072V8I1_MEDTR Alpha-1,4-glucan-protein synthase [UDP-forming]-like protein OS=Medicago truncatula GN=MTR_2g461970 PE=4 SV=1	3043.24	4600.66	2515.6	2431.99	2646.97	0	0	386.95	0	965.144	cell wall
G7IYF8	tr|G7IYF8|G7IYF8_MEDTR;tr|G7IYF7|G7IYF7_MEDTR;tr|G7IYF6|G7IYF6_MEDTR	tr|G7IYF8|G7IYF8_MEDTR Cellulose synthase-like protein D3 OS=Medicago truncatula GN=MTR_3g005560 PE=4 SV=1;tr|G7IYF7|G7IYF7_MEDTR Cellulose synthase-like protein D3 OS=Medicago truncatula GN=MTR_3g005560 PE=4 SV=1;tr|G7IYF6|G7IYF6_MEDTR Cellulose synthase-	797.811	685.56	563.649	514.45	937.647	0	0	0	0	0	cell wall
G7IJV7	tr|G7IJV7|G7IJV7_MEDTR	tr|G7IJV7|G7IJV7_MEDTR Glycoside hydrolase family 3 protein OS=Medicago truncatula GN=MTR_2g030000 PE=4 SV=1	867.993	690.335	756.869	511.053	703.551	0	0	462.368	389.605	0	cell wall
A0A072U907	tr|A0A072U907|A0A072U907_MEDTR;tr|A0A072UIE5|A0A072UIE5_MEDTR;tr|A0A072U885|A0A072U885_MEDTR;tr|A0A072U7D9|A0A072U7D9_MEDTR;tr|G7J6L9|G7J6L9_MEDTR	tr|A0A072U907|A0A072U907_MEDTR Beta-D-glucoside glucohydrolase OS=Medicago truncatula GN=MTR_6g028090 PE=4 SV=1	447.963	390.914	685.459	334.49	549.153	932.199	0	501.803	510.753	929.941	cell wall
G7K6A7	tr|G7K6A7|G7K6A7_MEDTR;tr|G7K6A0|G7K6A0_MEDTR	tr|G7K6A7|G7K6A7_MEDTR Glycoside hydrolase family 3 protein OS=Medicago truncatula GN=MTR_5g069800 PE=3 SV=1;tr|G7K6A0|G7K6A0_MEDTR Glycoside hydrolase family 3 protein OS=Medicago truncatula GN=MTR_5g069740 PE=3 SV=2	459.273	486.171	406.187	388.476	678.152	0	0	364.547	0	1373.7	cell wall
G7ILA8	tr|G7ILA8|G7ILA8_MEDTR	tr|G7ILA8|G7ILA8_MEDTR Beta-xylosidase/alpha-L-arabinofuranosidase-like protein OS=Medicago truncatula GN=MTR_2g008240 PE=4 SV=1	1829.66	1958.22	1516.63	3393.48	1535.4	4559.93	4330.51	3303.89	2713.74	5719.82	cell wall
D7RIC7	tr|D7RIC7|D7RIC7_MEDTR	tr|D7RIC7|D7RIC7_MEDTR Alpha-L-arabinofuranosidase OS=Medicago truncatula GN=Araf1 PE=1 SV=1	1883.49	2421.63	3085.07	6755.04	3618.06	6723.6	10778.6	9567.62	17250.6	0	cell wall
A0A072UQA9	tr|A0A072UQA9|A0A072UQA9_MEDTR	tr|A0A072UQA9|A0A072UQA9_MEDTR Beta-xylosidase/alpha-L-arabinofuranosidase-like protein OS=Medicago truncatula GN=MTR_4g094285 PE=4 SV=1	318.851	130.558	357.487	374.442	218.149	0	530.382	0	0	867.057	cell wall
G7ICD0	tr|G7ICD0|G7ICD0_MEDTR	tr|G7ICD0|G7ICD0_MEDTR Beta-galactosidase OS=Medicago truncatula GN=MTR_1g018200 PE=1 SV=2	2091.87	1272.22	2348.5	522.613	1417.58	677.374	0	439.757	434.107	0	cell wall
G7KVR2	tr|G7KVR2|G7KVR2_MEDTR	tr|G7KVR2|G7KVR2_MEDTR Polygalacturonase inhibitor protein OS=Medicago truncatula GN=MTR_7g023690 PE=1 SV=1	4707.71	4227.94	22809.6	11366.7	7492.96	39250.2	0	0	0	32130.9	cell wall
A0A072VG66	tr|A0A072VG66|A0A072VG66_MEDTR;tr|A0A072V6B2|A0A072V6B2_MEDTR	tr|A0A072VG66|A0A072VG66_MEDTR Polygalacturonase/glycoside hydrolase family protein OS=Medicago truncatula GN=MTR_2g435340 PE=3 SV=1;tr|A0A072V6B2|A0A072V6B2_MEDTR Polygalacturonase/glycoside hydrolase family protein OS=Medicago truncatula GN=MTR_2g435340	782.727	2178.53	852.976	1583.51	2147.98	0	0	0	0	0	cell wall
G7IBQ6	tr|G7IBQ6|G7IBQ6_MEDTR;tr|A0A072VNG8|A0A072VNG8_MEDTR	tr|G7IBQ6|G7IBQ6_MEDTR Polygalacturonase/glycoside hydrolase family protein OS=Medicago truncatula GN=MTR_1g086030 PE=3 SV=2;tr|A0A072VNG8|A0A072VNG8_MEDTR Polygalacturonase/glycoside hydrolase family protein OS=Medicago truncatula GN=MTR_1g086030 PE=3 SV=	233.99	321.774	0	392.947	411.761	1145.65	1009.32	2127.41	2522.53	787.27	cell wall
G7KVQ8	tr|G7KVQ8|G7KVQ8_MEDTR;tr|G7KVQ4|G7KVQ4_MEDTR	tr|G7KVQ8|G7KVQ8_MEDTR Polygalacturonase inhibitor protein OS=Medicago truncatula GN=MTR_7g023630 PE=4 SV=1	77171.5	75765.7	98205.4	24133.3	109520	134559	32411.1	29184.2	59983.7	78166.2	cell wall
A0A072U3V6	tr|A0A072U3V6|A0A072U3V6_MEDTR	tr|A0A072U3V6|A0A072U3V6_MEDTR Pectinesterase OS=Medicago truncatula GN=MTR_7g108905 PE=3 SV=1	3373.1	2949.3	2769.97	2686.04	2770.56	0	0	605.376	1276.05	1265.56	cell wall
A0A072UTA7	tr|A0A072UTA7|A0A072UTA7_MEDTR;tr|G7I8R9|G7I8R9_MEDTR	tr|A0A072UTA7|A0A072UTA7_MEDTR Pectinesterase OS=Medicago truncatula GN=MTR_4g025730 PE=3 SV=1	1202.18	1290.47	1793.09	1745.03	1978.22	3297.51	3725.84	813.198	867.449	5645.66	cell wall
G7L9V7	tr|G7L9V7|G7L9V7_MEDTR	tr|G7L9V7|G7L9V7_MEDTR Pectinesterase OS=Medicago truncatula GN=MTR_8g023310 PE=1 SV=1	3943.46	4385.45	5306.59	3394.06	7320.36	2652.36	2634.12	1256.77	1767.26	2639.29	cell wall
A0A072VFN2	tr|A0A072VFN2|A0A072VFN2_MEDTR	tr|A0A072VFN2|A0A072VFN2_MEDTR Multi-copper oxidase-like protein OS=Medicago truncatula GN=MTR_1g026410 PE=4 SV=1	504.099	622.901	524.449	768.801	863.435	0	0	0	0	0	cell wall
G7KVX9	tr|G7KVX9|G7KVX9_MEDTR;tr|G7I8S0|G7I8S0_MEDTR;tr|A0A072VUM7|A0A072VUM7_MEDTR;tr|A0A072U5L0|A0A072U5L0_MEDTR;tr|A0A072U3Z0|A0A072U3Z0_MEDTR;tr|A0A072U0A6|A0A072U0A6_MEDTR	tr|G7KVX9|G7KVX9_MEDTR Pectinesterase OS=Medicago truncatula GN=MTR_7g050870 PE=3 SV=1	1760.97	1674.88	2273.4	1338.63	2819.95	10848.8	9338.89	4238.9	2764.89	4893.91	cell wall
Q2HRX3	tr|Q2HRX3|Q2HRX3_MEDTR;tr|A0A072TFD6|A0A072TFD6_MEDTR;tr|G7IEK4|G7IEK4_MEDTR;tr|A0A072TX14|A0A072TX14_MEDTR;tr|A0A072V7R2|A0A072V7R2_MEDTR;tr|G7JS30|G7JS30_MEDTR;tr|A0A072TFC7|A0A072TFC7_MEDTR;tr|G7JS33|G7JS33_MEDTR;tr|G7IQB6|G7IQB6_MEDTR;tr|A2Q3Z8|A2Q3Z8_MEDTR;tr|A0A072TV68|A0A072TV68_MEDTR;tr|A0A072VNJ6|A0A072VNJ6_MEDTR;tr|G7IEK2|G7IEK2_MEDTR;tr|G7IBR7|G7IBR7_MEDTR;tr|A0A072U4Y4|A0A072U4Y4_MEDT…	tr|Q2HRX3|Q2HRX3_MEDTR Pectinesterase OS=Medicago truncatula GN=MTR_7g050980 PE=1 SV=1	53454.4	47520.6	48831.5	60193.5	57799.8	18347.2	21360.7	12482.7	18197	9804.29	cell wall
A0A072ULI6	tr|A0A072ULI6|A0A072ULI6_MEDTR;tr|A0A072UVP3|A0A072UVP3_MEDTR;tr|A0A072UJK8|A0A072UJK8_MEDTR	tr|A0A072ULI6|A0A072ULI6_MEDTR UDP-D-apiose/UDP-D-xylose synthase OS=Medicago truncatula GN=MTR_4g056100 PE=4 SV=1;tr|A0A072UVP3|A0A072UVP3_MEDTR UDP-D-apiose/UDP-D-xylose synthase OS=Medicago truncatula GN=MTR_4g056100 PE=4 SV=1	12268.8	11734.9	11955.6	8279.41	10501.5	10019.5	6947.75	5518.96	5623.87	19731.1	cell wall
A0A072U5I2	tr|A0A072U5I2|A0A072U5I2_MEDTR;tr|G7KRU3|G7KRU3_MEDTR	tr|A0A072U5I2|A0A072U5I2_MEDTR GDP-4-keto-6-deoxymannose-3, 5-epimerase-4-reductase OS=Medicago truncatula GN=MTR_7g108490 PE=3 SV=1;tr|G7KRU3|G7KRU3_MEDTR GDP-4-keto-6-deoxymannose-3, 5-epimerase-4-reductase OS=Medicago truncatula GN=MTR_7g108490 PE=3 SV=	2145.53	1818.32	1935.37	1287.86	1856.39	0	0	0	0	836.564	cell wall
G7JW51	tr|G7JW51|G7JW51_MEDTR;tr|A0A072UDQ2|A0A072UDQ2_MEDTR	tr|G7JW51|G7JW51_MEDTR GDP-mannose 4,6 dehydratase-like protein OS=Medicago truncatula GN=MTR_5g021760 PE=3 SV=1;tr|A0A072UDQ2|A0A072UDQ2_MEDTR GDP-mannose 4,6 dehydratase-like protein OS=Medicago truncatula GN=MTR_5g021770 PE=3 SV=1	2557.19	2747.66	2640.66	1839.76	2138.04	2445.35	3292.64	1855.02	1856.04	6410.09	cell wall
A0A072U120	tr|A0A072U120|A0A072U120_MEDTR;tr|G7KTD1|G7KTD1_MEDTR	tr|A0A072U120|A0A072U120_MEDTR 2-dehydro-3-deoxyphosphooctonate aldolase OS=Medicago truncatula GN=MTR_7g081220 PE=3 SV=1;tr|G7KTD1|G7KTD1_MEDTR 2-dehydro-3-deoxyphosphooctonate aldolase OS=Medicago truncatula GN=MTR_7g081220 PE=3 SV=2	1953.82	1430.76	1333.56	975.339	1206.67	0	0	0	1301.19	1140.85	cell wall
G7KGV6	tr|G7KGV6|G7KGV6_MEDTR;tr|A0A072UYX3|A0A072UYX3_MEDTR;tr|G7JLR8|G7JLR8_MEDTR;tr|G7J9Y8|G7J9Y8_MEDTR	tr|G7KGV6|G7KGV6_MEDTR Mannose-1-phosphate guanylyltransferase-like protein OS=Medicago truncatula GN=MTR_5g080770 PE=1 SV=1;tr|A0A072UYX3|A0A072UYX3_MEDTR Mannose-1-phosphate guanylyltransferase-like protein OS=Medicago truncatula GN=MTR_3g069070 PE=4 SV=	704.122	656.13	808.246	470.941	724.738	0	0	0	0	0	cell wall
A0A072V120	tr|A0A072V120|A0A072V120_MEDTR	tr|A0A072V120|A0A072V120_MEDTR UTP-glucose-1-phosphate uridylyltransferase OS=Medicago truncatula GN=MTR_3g088650 PE=4 SV=1	1429.55	1692.5	1427.84	1413.52	1302.44	2130.29	1491.41	943.908	0	2691.37	cell wall
G7L3I5	tr|G7L3I5|G7L3I5_MEDTR;tr|G7L3I4|G7L3I4_MEDTR;tr|A0A072U1U0|A0A072U1U0_MEDTR	tr|G7L3I5|G7L3I5_MEDTR Phosphomannomutase OS=Medicago truncatula GN=MTR_7g076670 PE=3 SV=1;tr|G7L3I4|G7L3I4_MEDTR Phosphomannomutase OS=Medicago truncatula GN=MTR_7g076670 PE=3 SV=2;tr|A0A072U1U0|A0A072U1U0_MEDTR Phosphomannomutase OS=Medicago truncatula G	4097.73	4937.56	3312.06	2359.44	3260.18	2451.31	2146.52	1720.17	2345.54	1958.05	cell wall
A0A072TI08	tr|A0A072TI08|A0A072TI08_MEDTR;tr|A0A072UWF0|A0A072UWF0_MEDTR	tr|A0A072TI08|A0A072TI08_MEDTR Rhamnose biosynthetic-like enzyme OS=Medicago truncatula GN=MTR_0034s0060 PE=3 SV=1	2289.43	1844.73	2388.94	616.163	2438.85	390.631	0	0	353.203	599.338	cell wall
A0A072VAU0	tr|A0A072VAU0|A0A072VAU0_MEDTR;tr|G7I5R3|G7I5R3_MEDTR	tr|A0A072VAU0|A0A072VAU0_MEDTR Rhamnose biosynthetic-like enzyme OS=Medicago truncatula GN=MTR_2g073240 PE=4 SV=1	8627.92	8950.74	15739.3	4319.97	9004.3	0	0	453.442	605.002	370.547	cell wall
I3SMF8	tr|I3SMF8|I3SMF8_MEDTR	tr|I3SMF8|I3SMF8_MEDTR 3,5-epimerase/4-reductase OS=Medicago truncatula GN=MTR_4g102550 PE=2 SV=1	6230.44	3692.18	6847.52	2317.16	4113.85	1678.75	2423.32	0	1490.77	3178.24	cell wall
G7I565	tr|G7I565|G7I565_MEDTR	tr|G7I565|G7I565_MEDTR Arabinose kinase-like protein OS=Medicago truncatula GN=MTR_1g009190 PE=4 SV=1	159.266	139.334	275.887	177.164	384.788	0	0	0	0	0	cell wall
I3SE96	tr|I3SE96|I3SE96_MEDTR	tr|I3SE96|I3SE96_MEDTR GHMP kinase ATP-binding protein, putative OS=Medicago truncatula GN=MTR_6g004430 PE=2 SV=1	710.221	715.085	754.802	1196.1	674.036	0	0	395.944	568.992	1452	cell wall
G7L571	tr|G7L571|G7L571_MEDTR	tr|G7L571|G7L571_MEDTR UDP-glucose 6-dehydrogenase OS=Medicago truncatula GN=MTR_7g012950 PE=1 SV=1	19599.9	16799.6	20710.9	15052.4	15778.9	10467.1	5028.03	1403.98	5803.64	8297.3	cell wall
G7JWR8	tr|G7JWR8|G7JWR8_MEDTR;tr|G7JHH3|G7JHH3_MEDTR	tr|G7JWR8|G7JWR8_MEDTR UDP-glucose 6-dehydrogenase OS=Medicago truncatula GN=MTR_5g043970 PE=1 SV=1	2728.51	1766.54	2783.83	986.315	1790.5	0	0	0	0	0	cell wall
B7FK31	tr|B7FK31|B7FK31_MEDTR;tr|A0A072U597|A0A072U597_MEDTR;tr|A0A072TV24|A0A072TV24_MEDTR	tr|B7FK31|B7FK31_MEDTR UDP-D-glucose/UDP-D-galactose 4-epimerase OS=Medicago truncatula GN=MTR_8g096880 PE=2 SV=1;tr|A0A072U597|A0A072U597_MEDTR UDP-D-glucose/UDP-D-galactose 4-epimerase OS=Medicago truncatula GN=MTR_8g096880 PE=3 SV=1;tr|A0A072TV24|A0A072	954.069	830.696	830.708	2164.1	870.343	967.927	0	400.157	0	0	cell wall
B7FKX2	tr|B7FKX2|B7FKX2_MEDTR;tr|G7JLI8|G7JLI8_MEDTR;tr|A0A072VW87|A0A072VW87_MEDTR	tr|B7FKX2|B7FKX2_MEDTR UDP-glucuronic acid decarboxylase OS=Medicago truncatula GN=MTR_2g096660 PE=1 SV=1	6875.77	5416.03	7227.74	3167.28	4302.34	6675.96	6773.55	3984.78	3934.85	8750.74	cell wall
G7JUT0	tr|G7JUT0|G7JUT0_MEDTR;tr|G7JUS9|G7JUS9_MEDTR	tr|G7JUT0|G7JUT0_MEDTR UDP-glucuronic acid decarboxylase OS=Medicago truncatula GN=MTR_4g063600 PE=4 SV=2;tr|G7JUS9|G7JUS9_MEDTR UDP-glucuronic acid decarboxylase OS=Medicago truncatula GN=MTR_4g063600 PE=4 SV=2	19614.6	11680	16841.6	8221.63	14975.7	14192.3	11975	8529.17	8832.06	13123.7	cell wall
G7JM76	tr|G7JM76|G7JM76_MEDTR	tr|G7JM76|G7JM76_MEDTR Cyclin-dependent kinases regulatory subunit OS=Medicago truncatula GN=MTR_4g057040 PE=2 SV=1	2316.39	1004.77	2474.67	2238.22	1438.82	1967.18	6478.41	3120.75	7719.81	0	cell
A0A072VNE4	tr|A0A072VNE4|A0A072VNE4_MEDTR	tr|A0A072VNE4|A0A072VNE4_MEDTR Peptidyl-prolyl cis-trans isomerase OS=Medicago truncatula GN=MTR_1g085560 PE=3 SV=1	0	0	0	0	0	936.094	1654.23	1748.04	1402.43	1429.01	cell
G7JPK2	tr|G7JPK2|G7JPK2_MEDTR	tr|G7JPK2|G7JPK2_MEDTR Peptidyl-prolyl cis-trans isomerase OS=Medicago truncatula GN=MTR_4g075290 PE=1 SV=1	384844	202706	303753	326782	225790	626130	683188	459107	574603	376389	cell
I3S3K3	tr|I3S3K3|I3S3K3_MEDTR;tr|A0A072V9D3|A0A072V9D3_MEDTR;tr|A0A072UZ10|A0A072UZ10_MEDTR;tr|A0A072UZC7|A0A072UZC7_MEDTR;tr|G7JB89|G7JB89_MEDTR	tr|I3S3K3|I3S3K3_MEDTR Peptidyl-prolyl cis-trans isomerase OS=Medicago truncatula GN=MTR_3g463900 PE=2 SV=1	1103.78	834.275	2056.67	2041.1	7266.68	11537.1	17838.3	3475.11	11883	3942.25	cell
G7KVH0	tr|G7KVH0|G7KVH0_MEDTR	tr|G7KVH0|G7KVH0_MEDTR Peptidyl-prolyl cis-trans isomerase OS=Medicago truncatula GN=MTR_7g110980 PE=2 SV=2	3641.9	2014.04	3082.97	3730.68	1939.62	3148.97	5280.12	2696.03	1998.55	2440.38	cell
G7L2X1	tr|G7L2X1|G7L2X1_MEDTR	tr|G7L2X1|G7L2X1_MEDTR Peptidyl-prolyl cis-trans isomerase OS=Medicago truncatula GN=MTR_7g116340 PE=3 SV=1	18758.1	17039.8	15061.8	18341.2	9704.3	45765.2	58023	31951.6	50702.3	47184.6	cell
G7LF65	tr|G7LF65|G7LF65_MEDTR	tr|G7LF65|G7LF65_MEDTR Peptidyl-prolyl cis-trans isomerase OS=Medicago truncatula GN=MTR_8g012380 PE=2 SV=1	5442.75	1849.33	9025.24	10011.8	12187	0	11154.7	0	12282.4	16243.1	cell
G7J8H2	tr|G7J8H2|G7J8H2_MEDTR	tr|G7J8H2|G7J8H2_MEDTR Peptidyl-prolyl cis-trans isomerase OS=Medicago truncatula GN=MTR_3g117750 PE=2 SV=1	7842.4	6349.71	6297.19	6892.31	4399.57	21331.5	20103.6	15757.2	22992.3	14805.4	cell
A0A072VKP7	tr|A0A072VKP7|A0A072VKP7_MEDTR	tr|A0A072VKP7|A0A072VKP7_MEDTR ATPase, AAA-type, CDC48 protein OS=Medicago truncatula GN=MTR_1g063380 PE=3 SV=1	34778.4	36971.8	37504.2	32328.3	36607.4	20445.2	10628.3	4769.18	12829.9	48669.3	cell
G7L3V5	tr|G7L3V5|G7L3V5_MEDTR;tr|A0A072TJQ8|A0A072TJQ8_MEDTR;tr|G7KP28|G7KP28_MEDTR	tr|G7L3V5|G7L3V5_MEDTR ATPase, AAA-type, CDC48 protein OS=Medicago truncatula GN=MTR_7g101870 PE=3 SV=2	2411.96	2358.55	3031.64	2160.26	1968.49	2828.81	1687.7	675.558	2237.86	6326.72	cell
A0A072VCE3	tr|A0A072VCE3|A0A072VCE3_MEDTR	tr|A0A072VCE3|A0A072VCE3_MEDTR E3 ubiquitin-protein ligase HERC2-like protein OS=Medicago truncatula GN=MTR_1g006695 PE=4 SV=1	627.886	703.672	1067.03	2056.39	1262.39	2552.33	2506.93	2016.63	2460.31	6182.47	cell
G7IL85	tr|G7IL85|G7IL85_MEDTR	tr|G7IL85|G7IL85_MEDTR Actin-related protein 4A OS=Medicago truncatula GN=MTR_2g008050 PE=3 SV=1	197393	142923	206228	153203	202703	113428	119063	55506.1	130033	150690	cell
G7KCE7	tr|G7KCE7|G7KCE7_MEDTR	tr|G7KCE7|G7KCE7_MEDTR Plastid fibrillin OS=Medicago truncatula GN=MTR_5g029590 PE=4 SV=1	899.218	928.38	811.53	764.671	813.568	1533.86	0	1946.63	1869.29	1453.26	cell
G7L7E1	tr|G7L7E1|G7L7E1_MEDTR;tr|G7KQH7|G7KQH7_MEDTR	tr|G7L7E1|G7L7E1_MEDTR Profilin OS=Medicago truncatula GN=MTR_8g102330 PE=3 SV=1	109261	74129.2	92098.8	101929	45662.2	81339.2	202399	141775	162016	23396.9	cell
A0A072TF84	tr|A0A072TF84|A0A072TF84_MEDTR	tr|A0A072TF84|A0A072TF84_MEDTR Annexin OS=Medicago truncatula GN=MTR_0276s0050 PE=3 SV=1	32173.1	49563.1	41988.5	52778.2	43747.9	27875.6	32200.4	18538.2	36248.4	37441.5	cell
A0A072V335	tr|A0A072V335|A0A072V335_MEDTR	tr|A0A072V335|A0A072V335_MEDTR MFP1 attachment factor-like protein OS=Medicago truncatula GN=MTR_3g102500 PE=4 SV=1	9373.28	18676.5	10504.8	11356.9	13951.5	31763.2	18712.2	33120.7	31359.7	24364.8	cell
G7I4A8	tr|G7I4A8|G7I4A8_MEDTR;tr|G7I4A6|G7I4A6_MEDTR;tr|A0A072VDR8|A0A072VDR8_MEDTR	tr|G7I4A8|G7I4A8_MEDTR Nuclear movement family protein OS=Medicago truncatula GN=MTR_1g008200 PE=2 SV=2;tr|G7I4A6|G7I4A6_MEDTR Nuclear movement family protein OS=Medicago truncatula GN=MTR_1g008170 PE=4 SV=1;tr|A0A072VDR8|A0A072VDR8_MEDTR Nuclear movement	904.848	394.044	1964.8	1925.65	1362.11	0	0	0	0	0	cell
G7I4U4	tr|G7I4U4|G7I4U4_MEDTR	tr|G7I4U4|G7I4U4_MEDTR Plastid fibrillin OS=Medicago truncatula GN=MTR_1g075660 PE=1 SV=1	1292.42	1452.13	1036.47	1330.73	1861.77	2506.75	2104.04	1400.76	2085.49	2391.86	cell
G7KB73	tr|G7KB73|G7KB73_MEDTR	tr|G7KB73|G7KB73_MEDTR Annexin OS=Medicago truncatula GN=MTR_5g063670 PE=1 SV=1	61526.6	97766.3	78060.2	87897.6	76862.9	19468.7	15778.5	6471.37	19493.9	35674.8	cell
Q2HTH4	tr|Q2HTH4|Q2HTH4_MEDTR	tr|Q2HTH4|Q2HTH4_MEDTR PAP fibrillin OS=Medicago truncatula GN=MTR_2g025050 PE=4 SV=1	534.953	675.954	545.75	905.871	451.977	2040.48	2975.01	2519.78	1754.59	2735.88	cell
A2Q4U5	tr|A2Q4U5|A2Q4U5_MEDTR	tr|A2Q4U5|A2Q4U5_MEDTR Tubulin binding cofactor C OS=Medicago truncatula GN=MTR_7g092810 PE=4 SV=1	980.879	1457.59	730.13	996.95	950.415	646.768	0	0	0	0	cell
A0A072U5A8	tr|A0A072U5A8|A0A072U5A8_MEDTR	tr|A0A072U5A8|A0A072U5A8_MEDTR Ankyrin repeat protein OS=Medicago truncatula GN=MTR_7g115280 PE=4 SV=1	1398.57	1601.16	1620.38	1253.93	964.03	2179.36	1402.39	954.609	1862.6	1678.44	cell
A0A072UAU5	tr|A0A072UAU5|A0A072UAU5_MEDTR	tr|A0A072UAU5|A0A072UAU5_MEDTR TPR protein OS=Medicago truncatula GN=MTR_7g062630 PE=4 SV=1	1296.05	1931.45	1575.94	1293.46	1500.51	1370.88	1290.45	858.089	902.159	1629.87	cell
A0A072V1D2	tr|A0A072V1D2|A0A072V1D2_MEDTR	tr|A0A072V1D2|A0A072V1D2_MEDTR Hipl2 protein OS=Medicago truncatula GN=MTR_4g107400 PE=4 SV=1	1909.69	2303.4	1176.79	1752.69	2252.05	1802.17	831.507	834.689	855.327	0	cell
G7K3D2	tr|G7K3D2|G7K3D2_MEDTR	tr|G7K3D2|G7K3D2_MEDTR Tropomyosin-like protein, putative OS=Medicago truncatula GN=MTR_5g091710 PE=4 SV=1	1039.19	895.922	1105.04	956.665	995.113	1360.56	0	0	998.527	0	cell
G7KBM8	tr|G7KBM8|G7KBM8_MEDTR;tr|A0A072UG56|A0A072UG56_MEDTR;tr|G7KBN0|G7KBN0_MEDTR;tr|A0A072TQC2|A0A072TQC2_MEDTR;tr|G7LBP5|G7LBP5_MEDTR;tr|A0A072TM80|A0A072TM80_MEDTR;tr|A0A072UEL1|A0A072UEL1_MEDTR	tr|G7KBM8|G7KBM8_MEDTR Actin-related protein ARP4 OS=Medicago truncatula GN=MTR_5g066400 PE=3 SV=2;tr|A0A072UG56|A0A072UG56_MEDTR Actin-related protein ARP4 OS=Medicago truncatula GN=MTR_5g066400 PE=3 SV=1;tr|G7KBN0|G7KBN0_MEDTR Actin-related protein ARP4	805.377	940.479	724.526	588.799	814.261	851.975	0	535.374	0	800.229	cell
G7JAX4	tr|G7JAX4|G7JAX4_MEDTR	tr|G7JAX4|G7JAX4_MEDTR Actin 2 OS=Medicago truncatula GN=MTR_3g095530 PE=2 SV=2	31708.9	21916.5	33218.1	27013.9	26477.8	6346.53	7421.41	2049.39	4814.46	10366.3	cell
G7L017	tr|G7L017|G7L017_MEDTR	tr|G7L017|G7L017_MEDTR Actin-97 OS=Medicago truncatula GN=MTR_7g026230 PE=3 SV=1	16221.7	15188.3	15669.6	13000.7	16771.4	6512.23	6467.68	2910.38	5720.67	11108.6	cell
G7KVE1	tr|G7KVE1|G7KVE1_MEDTR	tr|G7KVE1|G7KVE1_MEDTR Actin-97 OS=Medicago truncatula GN=MTR_7g093260 PE=1 SV=1	2378.92	1823.86	2506.28	2250.94	1668.43	0	732.141	0	465.971	844.243	cell
G7KTI5	tr|G7KTI5|G7KTI5_MEDTR	tr|G7KTI5|G7KTI5_MEDTR Villin OS=Medicago truncatula GN=MTR_7g091460 PE=1 SV=2	1693.07	586.298	1466.72	1685.01	3240.04	2190.44	2442.29	1279.48	3090.43	1694.91	cell
G7IN22	tr|G7IN22|G7IN22_MEDTR;tr|G7JUC7|G7JUC7_MEDTR	tr|G7IN22|G7IN22_MEDTR Actin filament bundling protein P-115-ABP OS=Medicago truncatula GN=MTR_2g036860 PE=4 SV=2	719.848	638.895	1024.73	1699.05	1388.18	1210.01	1621.83	997.043	1959.8	2288.28	cell
G7IFU0	tr|G7IFU0|G7IFU0_MEDTR	tr|G7IFU0|G7IFU0_MEDTR Cofilin/actin-depolymerizing factor-like protein OS=Medicago truncatula GN=MTR_2g028670 PE=2 SV=1	15612.1	12617.1	16861	16244.9	19139.7	5949.79	11075.1	5866.5	6404.21	2490.98	cell
A0A072TTE6	tr|A0A072TTE6|A0A072TTE6_MEDTR;tr|G7L826|G7L826_MEDTR	tr|A0A072TTE6|A0A072TTE6_MEDTR Cofilin/actin-depolymerizing factor-like protein OS=Medicago truncatula GN=MTR_8g088210 PE=4 SV=1;tr|G7L826|G7L826_MEDTR Cofilin/actin-depolymerizing factor-like protein OS=Medicago truncatula GN=MTR_8g088210 PE=1 SV=1	7132.68	8097.96	6945.89	4705.63	11058	0	5809.92	3812.67	5059.76	0	cell
A0A072USS0	tr|A0A072USS0|A0A072USS0_MEDTR	tr|A0A072USS0|A0A072USS0_MEDTR Tubulin beta-1 chain OS=Medicago truncatula GN=MTR_4g017630 PE=3 SV=1	33535.1	15342.6	33703.2	18506.6	13025	15692.5	14081	3134.84	9687.74	12407.1	cell
G7IML1	tr|G7IML1|G7IML1_MEDTR	tr|G7IML1|G7IML1_MEDTR Tubulin beta-1 chain OS=Medicago truncatula GN=MTR_2g031310 PE=1 SV=1	122937	121300	137648	104242	106363	38180.8	35826.7	9265.9	21494.1	28097.6	cell
G7J588	tr|G7J588|G7J588_MEDTR	tr|G7J588|G7J588_MEDTR Tubulin beta-1 chain OS=Medicago truncatula GN=MTR_3g113970 PE=2 SV=1	22049	17726.6	24163.2	20098.5	17351.6	10447.6	9631.81	4956.13	8496.78	7997.09	cell
G7JRA2	tr|G7JRA2|G7JRA2_MEDTR	tr|G7JRA2|G7JRA2_MEDTR Tubulin beta-1 chain OS=Medicago truncatula GN=MTR_4g019110 PE=1 SV=1	30219.1	27089.8	30998	25148.2	25554	0	6149.1	2803.05	6601.91	21285.8	cell
G7LIN7	tr|G7LIN7|G7LIN7_MEDTR	tr|G7LIN7|G7LIN7_MEDTR Tubulin beta-1 chain OS=Medicago truncatula GN=MTR_8g085980 PE=1 SV=1	21025.7	18730.5	12357.9	7061.72	19032.1	687.496	0	0	0	1203.54	cell
G7JRA0	tr|G7JRA0|G7JRA0_MEDTR	tr|G7JRA0|G7JRA0_MEDTR Tubulin beta-1 chain OS=Medicago truncatula GN=MTR_4g019090 PE=3 SV=1	6039.92	6008.36	7144.89	4366.69	7790.53	978.457	0	0	0	0	cell
G7L5V0	tr|G7L5V0|G7L5V0_MEDTR	tr|G7L5V0|G7L5V0_MEDTR Tubulin beta-1 chain OS=Medicago truncatula GN=MTR_7g089120 PE=1 SV=1	6462.43	6265.44	4198.66	2456.64	4811.28	0	0	0	0	0	cell
A0A072UNG6	tr|A0A072UNG6|A0A072UNG6_MEDTR	tr|A0A072UNG6|A0A072UNG6_MEDTR Tubulin OS=Medicago truncatula GN=MTR_4g094535 PE=3 SV=1	6153.78	6009.26	6194.16	6073.9	3544.6	0	2263.61	0	0	0	cell
A0A072VQC8	tr|A0A072VQC8|A0A072VQC8_MEDTR	tr|A0A072VQC8|A0A072VQC8_MEDTR Tubulin beta-1 chain OS=Medicago truncatula GN=MTR_1g106005 PE=3 SV=1	115601	112021	122115	65201.9	108036	20584.7	12281.5	10079.7	13070.9	28423.6	cell
A2Q5W0	tr|A2Q5W0|A2Q5W0_MEDTR	tr|A2Q5W0|A2Q5W0_MEDTR Alpha-tubulin OS=Medicago truncatula GN=aTUB PE=1 SV=1	1514.49	1858.96	1411.85	1933.21	1964.86	0	0	0	0	903.656	cell
G7K8P9	tr|G7K8P9|G7K8P9_MEDTR	tr|G7K8P9|G7K8P9_MEDTR Microtubule associated protein, MAP65/ASE1 family protein OS=Medicago truncatula GN=MTR_5g093860 PE=4 SV=1	139.619	139.685	94.7964	104.807	276.729	0	0	0	0	0	cell
A0A072VNH5	tr|A0A072VNH5|A0A072VNH5_MEDTR	tr|A0A072VNH5|A0A072VNH5_MEDTR Coatomer subunit alpha OS=Medicago truncatula GN=MTR_1g090827 PE=4 SV=1	388.279	337.911	575.56	648.995	887.142	0	811.965	0	487.031	365.466	cell
G7II11	tr|G7II11|G7II11_MEDTR;tr|A0A072W205|A0A072W205_MEDTR	tr|G7II11|G7II11_MEDTR Coatomer subunit delta-like protein OS=Medicago truncatula GN=MTR_2g101180 PE=4 SV=1	1403.74	980.823	2314.58	2595.45	3100.41	1035.11	1279.67	670.137	1234.76	1238.29	cell
G7JBT5	tr|G7JBT5|G7JBT5_MEDTR;tr|A0A072UGB7|A0A072UGB7_MEDTR;tr|G7K726|G7K726_MEDTR	tr|G7JBT5|G7JBT5_MEDTR Clathrin heavy chain OS=Medicago truncatula GN=MTR_3g070940 PE=1 SV=2	3489.87	3606.8	3104.33	3259.52	3537.66	191.489	0	0	0	819.237	cell
Q5QQ34	tr|Q5QQ34|Q5QQ34_MEDTR	tr|Q5QQ34|Q5QQ34_MEDTR Coatomer epsilon subunit OS=Medicago truncatula GN=cope1 PE=2 SV=1	5549.43	5711.12	6395.07	5250.36	7168.38	2894.15	2848.96	2119.14	2544.51	0	cell
A0A072U2J4	tr|A0A072U2J4|A0A072U2J4_MEDTR;tr|A0A072U5X7|A0A072U5X7_MEDTR	tr|A0A072U2J4|A0A072U2J4_MEDTR ENTH/VHS/GAT family protein OS=Medicago truncatula GN=MTR_7g097010 PE=4 SV=1	2180.43	1923.75	3128.34	3085.73	1781.55	9479.4	8557.66	6038.63	9138.35	7942.67	cell
A0A072U515	tr|A0A072U515|A0A072U515_MEDTR;tr|A0A072TTU0|A0A072TTU0_MEDTR	tr|A0A072U515|A0A072U515_MEDTR Auxilin-like protein OS=Medicago truncatula GN=MTR_8g494210 PE=4 SV=1;tr|A0A072TTU0|A0A072TTU0_MEDTR Auxilin-like protein OS=Medicago truncatula GN=MTR_8g494210 PE=4 SV=1	129.015	118.563	240.085	255.635	242.018	175.896	0	0	189.902	174.694	cell
A0A072UGQ1	tr|A0A072UGQ1|A0A072UGQ1_MEDTR;tr|G7JBV2|G7JBV2_MEDTR;tr|G7KXL5|G7KXL5_MEDTR;tr|A0A072URX2|A0A072URX2_MEDTR	tr|A0A072UGQ1|A0A072UGQ1_MEDTR Coatomer subunit beta OS=Medicago truncatula GN=MTR_4g008250 PE=4 SV=1	1859.86	1636.97	4079.17	3573.31	7746.5	0	0	0	0	0	cell
A0A072UH84	tr|A0A072UH84|A0A072UH84_MEDTR	tr|A0A072UH84|A0A072UH84_MEDTR Coatomer subunit beta-like protein OS=Medicago truncatula GN=MTR_4g011950 PE=4 SV=1	1235.89	1293.95	1543.88	1203.68	2308.29	0	0	0	0	0	cell
A0A072VR91	tr|A0A072VR91|A0A072VR91_MEDTR;tr|A0A072VRJ4|A0A072VRJ4_MEDTR	tr|A0A072VR91|A0A072VR91_MEDTR Coatomer subunit delta-like protein OS=Medicago truncatula GN=MTR_1g111910 PE=4 SV=1;tr|A0A072VRJ4|A0A072VRJ4_MEDTR Coatomer subunit delta-like protein OS=Medicago truncatula GN=MTR_1g111910 PE=4 SV=1	657.343	406.174	679.653	564.018	987.031	0	0	0	0	0	cell
G7JG50	tr|G7JG50|G7JG50_MEDTR	tr|G7JG50|G7JG50_MEDTR Coatomer subunit gamma OS=Medicago truncatula GN=MTR_4g069920 PE=3 SV=1	3811.59	3322.98	4308.3	3037.58	5667	0	0	214.795	0	1060.74	cell
G7JIM0	tr|G7JIM0|G7JIM0_MEDTR	tr|G7JIM0|G7JIM0_MEDTR Coatomer subunit alpha OS=Medicago truncatula GN=MTR_4g071130 PE=4 SV=1	1387.88	914.213	1386.16	1244.08	1631.43	697.414	512.762	0	0	0	cell
G7JQK3	tr|G7JQK3|G7JQK3_MEDTR	tr|G7JQK3|G7JQK3_MEDTR Beta-adaptin-like protein OS=Medicago truncatula GN=MTR_4g076210 PE=3 SV=1	583.422	525.103	659.686	719.575	1284.99	251.107	0	0	0	468.942	cell
G7JUT2	tr|G7JUT2|G7JUT2_MEDTR	tr|G7JUT2|G7JUT2_MEDTR OSBP(Oxysterol-binding protein)-related protein 4C OS=Medicago truncatula GN=MTR_4g064110 PE=3 SV=1	1489.23	1697.29	1959.31	2155.94	1469.16	2345.26	2652.51	877.032	2497.85	1916.66	cell
G7K259	tr|G7K259|G7K259_MEDTR;tr|A0A072UF29|A0A072UF29_MEDTR	tr|G7K259|G7K259_MEDTR Clathrin heavy chain OS=Medicago truncatula GN=MTR_5g082900 PE=1 SV=1;tr|A0A072UF29|A0A072UF29_MEDTR Clathrin heavy chain OS=Medicago truncatula GN=MTR_5g082900 PE=3 SV=1	7531.85	11069.5	7219.4	7239.24	11626.9	115.806	75.5795	53.403	50.2663	1888.91	cell
G7K569	tr|G7K569|G7K569_MEDTR	tr|G7K569|G7K569_MEDTR Protein transporter OS=Medicago truncatula GN=MTR_5g007480 PE=4 SV=1	7856.58	6388.69	9183.75	9654.04	5777.41	12676	12639.4	9278.16	14217.6	11358.4	cell
A0A072UAQ5	tr|A0A072UAQ5|A0A072UAQ5_MEDTR	tr|A0A072UAQ5|A0A072UAQ5_MEDTR OSBP(Oxysterol-binding protein)-related protein 4C OS=Medicago truncatula GN=MTR_7g061830 PE=3 SV=1	3957.03	3776.53	3862.31	4048.96	2781.98	894.254	574.482	0	570.486	2246.42	cell
A0A072V220	tr|A0A072V220|A0A072V220_MEDTR	tr|A0A072V220|A0A072V220_MEDTR ENTH/VHS/GAT family protein OS=Medicago truncatula GN=MTR_3g088805 PE=4 SV=1	826.555	0	958.334	696.195	0	833.668	733.501	833.735	1312.36	778.029	cell
A0A072VAY5	tr|A0A072VAY5|A0A072VAY5_MEDTR	tr|A0A072VAY5|A0A072VAY5_MEDTR Adaptor protein complex AP-2, alpha subunit OS=Medicago truncatula GN=MTR_2g084610 PE=4 SV=1	430.085	407.366	434.392	578.891	586.736	737.974	780.707	1032.59	1399.38	909.222	cell
A0A072VBZ6	tr|A0A072VBZ6|A0A072VBZ6_MEDTR;tr|Q2HU52|Q2HU52_MEDTR	tr|A0A072VBZ6|A0A072VBZ6_MEDTR Coiled-coil vesicle tethering protein, putative OS=Medicago truncatula GN=MTR_2g101700 PE=4 SV=1;tr|Q2HU52|Q2HU52_MEDTR Coiled-coil vesicle tethering protein, putative OS=Medicago truncatula GN=MTR_2g101700 PE=4 SV=1	840.958	558.281	593.103	466.443	453.907	593.957	0	0	0	1766.08	cell
A0A072VFS3	tr|A0A072VFS3|A0A072VFS3_MEDTR	tr|A0A072VFS3|A0A072VFS3_MEDTR ENTH/VHS/GAT family protein OS=Medicago truncatula GN=MTR_1g026840 PE=4 SV=1	93.7498	0	128.771	91.2944	107.959	605.499	466.275	789.473	1250.29	881.379	cell
G7IKJ7	tr|G7IKJ7|G7IKJ7_MEDTR;tr|A0A072VC55|A0A072VC55_MEDTR	tr|G7IKJ7|G7IKJ7_MEDTR Syntaxin of plants 122 protein OS=Medicago truncatula GN=MTR_2g088700 PE=4 SV=2;tr|A0A072VC55|A0A072VC55_MEDTR Syntaxin of plants 122 protein OS=Medicago truncatula GN=MTR_2g088700 PE=4 SV=1	1159.75	1116.18	1600.6	2592.49	1169.05	1404.57	2466.49	1532.15	3787.62	1713.17	cell
G7J6K1	tr|G7J6K1|G7J6K1_MEDTR	tr|G7J6K1|G7J6K1_MEDTR Coatomer subunit gamma OS=Medicago truncatula GN=MTR_3g116480 PE=3 SV=1	472.841	570.99	865.762	508.52	863.203	0	0	0	0	557.865	cell
Q2HRW5	tr|Q2HRW5|Q2HRW5_MEDTR	tr|Q2HRW5|Q2HRW5_MEDTR Syntaxin of plants protein OS=Medicago truncatula GN=MTR_7g084590 PE=4 SV=1	1240.98	0	0	1156.53	673.574	1374.67	2104.18	1644.76	3592.88	2422.94	cell
Q45FF2	tr|Q45FF2|Q45FF2_MEDTR	tr|Q45FF2|Q45FF2_MEDTR Pyridoxal biosynthesis protein PDX1, putative OS=Medicago truncatula GN=MTR_2g017520 PE=1 SV=1	13944.1	13356.2	11534.2	5876.37	7172.79	6927.74	7754.62	10542.4	11369.8	6736.78	Co-factor and vitamine metabolism
A0A072UQZ1	tr|A0A072UQZ1|A0A072UQZ1_MEDTR;tr|Q6XQM5|Q6XQM5_MEDTR;tr|G7K6L6|G7K6L6_MEDTR	tr|A0A072UQZ1|A0A072UQZ1_MEDTR Nicotinate phosphoribosyltransferase-like protein OS=Medicago truncatula GN=MTR_4g094805 PE=4 SV=1;tr|Q6XQM5|Q6XQM5_MEDTR Nicotinate phosphoribosyltransferase-like protein OS=Medicago truncatula GN=MTR_4g094805 PE=2 SV=1	657.818	937.073	757.651	753.962	796.878	0	0	0	0	1252.23	Co-factor and vitamine metabolism
A0A072UQY1	tr|A0A072UQY1|A0A072UQY1_MEDTR	tr|A0A072UQY1|A0A072UQY1_MEDTR Quinolinate synthetase A protein OS=Medicago truncatula GN=MTR_4g104680 PE=4 SV=1	1175.9	879.792	925.216	589.368	808.862	992.581	509.678	0	937.241	1121.51	Co-factor and vitamine metabolism
G7KQU7	tr|G7KQU7|G7KQU7_MEDTR	tr|G7KQU7|G7KQU7_MEDTR Iron-sulfur cluster assembly protein IscA OS=Medicago truncatula GN=MTR_7g104600 PE=2 SV=1	814.904	1181.7	915.089	1603.07	671.943	2361.37	2935.05	1505.86	1090.66	1915.95	Co-factor and vitamine metabolism
G7IYH1	tr|G7IYH1|G7IYH1_MEDTR	tr|G7IYH1|G7IYH1_MEDTR Molybdopterin synthase sulfur carrier subunit OS=Medicago truncatula GN=MTR_3g008540 PE=2 SV=2	1391.21	1547.23	1348.31	1583.61	1529.22	9599.34	3263.31	0	0	0	Co-factor and vitamine metabolism
A0A072UGU0	tr|A0A072UGU0|A0A072UGU0_MEDTR;tr|G7KHG7|G7KHG7_MEDTR;tr|A0A072UF91|A0A072UF91_MEDTR	tr|A0A072UGU0|A0A072UGU0_MEDTR Molybdenum cofactor biosynthesis protein CNX1 OS=Medicago truncatula GN=MTR_5g087490 PE=4 SV=1;tr|G7KHG7|G7KHG7_MEDTR Molybdenum cofactor biosynthesis protein CNX1 OS=Medicago truncatula GN=MTR_5g087490 PE=4 SV=1;tr|A0A072UF9	1586.25	1183.74	3164.52	2570.99	1938.26	3007.19	2616.52	2797.01	1907.01	3086.84	Co-factor and vitamine metabolism
G7KEY2	tr|G7KEY2|G7KEY2_MEDTR;tr|A0A072UDN6|A0A072UDN6_MEDTR;tr|G7L9G0|G7L9G0_MEDTR	tr|G7KEY2|G7KEY2_MEDTR Phosphopantetheine adenylyltransferase OS=Medicago truncatula GN=MTR_5g020680 PE=4 SV=1;tr|A0A072UDN6|A0A072UDN6_MEDTR Phosphopantetheine adenylyltransferase OS=Medicago truncatula GN=MTR_5g020680 PE=4 SV=1;tr|G7L9G0|G7L9G0_MEDTR Pho	2701.07	2122.96	2697.94	3088.19	2258.96	3603.76	7046.92	5492.36	7172.15	4421.31	Co-factor and vitamine metabolism
G7KNB7	tr|G7KNB7|G7KNB7_MEDTR;tr|A0A072UKU7|A0A072UKU7_MEDTR;tr|A0A072UAK9|A0A072UAK9_MEDTR;tr|A0A072VMJ0|A0A072VMJ0_MEDTR;tr|A0A072VLX2|A0A072VLX2_MEDTR	tr|G7KNB7|G7KNB7_MEDTR Pantothenate kinase OS=Medicago truncatula GN=MTR_6g060550 PE=4 SV=2;tr|A0A072UKU7|A0A072UKU7_MEDTR Pantothenate kinase OS=Medicago truncatula GN=MTR_6g060550 PE=4 SV=1;tr|A0A072UAK9|A0A072UAK9_MEDTR Pantothenate kinase OS=Medicago t	1425.67	1629.65	1136	1451.07	1490.82	1060.92	0	600.849	0	1727.65	Co-factor and vitamine metabolism
A0A072UP30	tr|A0A072UP30|A0A072UP30_MEDTR	tr|A0A072UP30|A0A072UP30_MEDTR 6,7-dimethyl-8-ribityllumazine synthase OS=Medicago truncatula GN=MTR_4g094700 PE=3 SV=1	1565.92	4824.44	927.494	1535.54	6486.56	0	0	0	0	0	Co-factor and vitamine metabolism
A0A072UWI1	tr|A0A072UWI1|A0A072UWI1_MEDTR;tr|A0A072UXM9|A0A072UXM9_MEDTR	tr|A0A072UWI1|A0A072UWI1_MEDTR Thiamine biosynthesis protein ThiC OS=Medicago truncatula GN=MTR_3g462950 PE=3 SV=1;tr|A0A072UXM9|A0A072UXM9_MEDTR Thiamine biosynthesis protein ThiC OS=Medicago truncatula GN=MTR_3g462970 PE=3 SV=1	1019.17	588.96	537.939	327.333	461.403	0	0	0	0	0	Co-factor and vitamine metabolism
G7JF12	tr|G7JF12|G7JF12_MEDTR	tr|G7JF12|G7JF12_MEDTR Thiamine thiazole synthase, chloroplastic OS=Medicago truncatula GN=THI1 PE=1 SV=1	22056	15188	17165.7	5704.86	10372.9	4879.06	5481.83	3783.72	3249.58	2803.46	Co-factor and vitamine metabolism
A0A072V5S0	tr|A0A072V5S0|A0A072V5S0_MEDTR	tr|A0A072V5S0|A0A072V5S0_MEDTR Late embryogenesis abundant protein OS=Medicago truncatula GN=MTR_3g045190 PE=4 SV=1	6264.86	7682.27	6162.32	8324.72	8679.57	5924.54	6508.09	2992.35	7672.99	8685.13	development
G7IZL9	tr|G7IZL9|G7IZL9_MEDTR	tr|G7IZL9|G7IZL9_MEDTR Late embryogenesis abundant D-like protein OS=Medicago truncatula GN=MTR_3g034660 PE=4 SV=1	1835.67	2192.36	1331.94	1604.01	2931.04	35325.7	26714.1	22839	24565.8	19370.1	development
G7KCS9	tr|G7KCS9|G7KCS9_MEDTR;tr|A0A072UFD4|A0A072UFD4_MEDTR;tr|A0A072UGZ8|A0A072UGZ8_MEDTR	tr|G7KCS9|G7KCS9_MEDTR Late embryogenesis abundant protein OS=Medicago truncatula GN=MTR_5g088850 PE=2 SV=1;tr|A0A072UFD4|A0A072UFD4_MEDTR Late embryogenesis abundant protein OS=Medicago truncatula GN=MTR_5g088850 PE=4 SV=1;tr|A0A072UGZ8|A0A072UGZ8_MEDTR L	37286.1	36241.6	41263.3	37050.2	38460.5	35498	35375.3	26947.3	26977.5	2084.26	development
G7L6Q4	tr|G7L6Q4|G7L6Q4_MEDTR;tr|G7L6Q3|G7L6Q3_MEDTR	tr|G7L6Q4|G7L6Q4_MEDTR Late embryogenesis abundant protein OS=Medicago truncatula GN=MTR_7g079180 PE=4 SV=1;tr|G7L6Q3|G7L6Q3_MEDTR Late embryogenesis abundant protein OS=Medicago truncatula GN=MTR_7g079180 PE=4 SV=2	13895.3	22016.8	18044.6	16052.4	16288.6	8710.1	8996.89	5876.99	14089.8	16112.2	development
G7L8V9	tr|G7L8V9|G7L8V9_MEDTR;tr|G7L8W1|G7L8W1_MEDTR	tr|G7L8V9|G7L8V9_MEDTR Glutelin type-B-like protein OS=Medicago truncatula GN=MTR_8g088860 PE=1 SV=2	221533	171637	125216	105679	159917	51133.7	46628.8	58937.8	50470.2	34530.2	development
A0A072UK26	tr|A0A072UK26|A0A072UK26_MEDTR;tr|G7JN61|G7JN61_MEDTR;tr|A0A072ULZ3|A0A072ULZ3_MEDTR;tr|G7JMA3|G7JMA3_MEDTR;tr|G7JXL3|G7JXL3_MEDTR	tr|A0A072UK26|A0A072UK26_MEDTR Nutrient reservoir protein, putative OS=Medicago truncatula GN=MTR_4g062570 PE=4 SV=1;tr|G7JN61|G7JN61_MEDTR Nutrient reservoir protein, putative OS=Medicago truncatula GN=MTR_4g032360 PE=4 SV=1;tr|A0A072ULZ3|A0A072ULZ3_MEDTR	5786.57	6042.75	4692.37	5708.3	5081.53	7636.65	7400.72	5679.32	8410.09	8454.07	development
A0A072TL22	tr|A0A072TL22|A0A072TL22_MEDTR;tr|A0A072TWJ7|A0A072TWJ7_MEDTR;tr|A0A072TWK0|A0A072TWK0_MEDTR;tr|A0A072TKC7|A0A072TKC7_MEDTR	tr|A0A072TL22|A0A072TL22_MEDTR Patatin OS=Medicago truncatula GN=MTR_8g007095 PE=3 SV=1;tr|A0A072TWJ7|A0A072TWJ7_MEDTR Patatin OS=Medicago truncatula GN=MTR_8g007090 PE=3 SV=1	1935.17	1806.54	2644.95	1142.78	1565.88	4374.9	1536.14	890.162	2763.06	3996.06	development
I3T0E1	tr|I3T0E1|I3T0E1_MEDTR;tr|A0A072VGF7|A0A072VGF7_MEDTR;tr|G7KQA8|G7KQA8_MEDTR	tr|I3T0E1|I3T0E1_MEDTR Translationally-controlled tumor-like protein OS=Medicago truncatula GN=MTR_2g436620 PE=2 SV=1;tr|A0A072VGF7|A0A072VGF7_MEDTR Translationally-controlled tumor-like protein OS=Medicago truncatula GN=MTR_2g436620 PE=4 SV=1	84577.7	47211.5	62981.5	61288.1	70166.2	37836.1	21396.6	16341.2	29051	47506.7	development
A2Q2Z0	tr|A2Q2Z0|A2Q2Z0_MEDTR;tr|G7KRM8|G7KRM8_MEDTR	tr|A2Q2Z0|A2Q2Z0_MEDTR S-adenosylmethionine-dependent methyltransferase OS=Medicago truncatula GN=MTR_7g090180 PE=2 SV=1;tr|G7KRM8|G7KRM8_MEDTR S-adenosylmethionine-dependent methyltransferase OS=Medicago truncatula GN=MTR_7g090190 PE=4 SV=1	2740.56	2791.88	3324.34	4516.29	2413.98	8239.26	9413.33	7770.3	6450.67	10175	development
A2Q555	tr|A2Q555|A2Q555_MEDTR	tr|A2Q555|A2Q555_MEDTR Nucleosome/chromatin assembly factor group protein OS=Medicago truncatula GN=MTR_2g039250 PE=2 SV=1	606.225	755.757	733.1	1366.97	2489.54	0	0	0	586.953	0	development
G7JK45	tr|G7JK45|G7JK45_MEDTR;tr|G7KX02|G7KX02_MEDTR	tr|G7JK45|G7JK45_MEDTR Monocopper oxidase SKS1-like protein OS=Medicago truncatula GN=MTR_4g101650 PE=4 SV=1	3437.41	3701.11	2683.32	3110.35	3478.28	0	688.711	848.962	0	0	development
Q1SN19	tr|Q1SN19|Q1SN19_MEDTR	tr|Q1SN19|Q1SN19_MEDTR Transducin/WD40 repeat protein OS=Medicago truncatula GN=MTR_8g106820 PE=4 SV=1	722.561	849.003	782.371	943.991	749.047	564.947	579.815	0	0	734.357	development
G7I8Q1	tr|G7I8Q1|G7I8Q1_MEDTR;tr|G7I8P9|G7I8P9_MEDTR;tr|A0A072VM46|A0A072VM46_MEDTR	tr|G7I8Q1|G7I8Q1_MEDTR Translationally-controlled tumor-like protein OS=Medicago truncatula GN=MTR_1g083380 PE=4 SV=1;tr|G7I8P9|G7I8P9_MEDTR Translationally-controlled tumor-like protein OS=Medicago truncatula GN=MTR_1g083350 PE=4 SV=1;tr|A0A072VM46|A0A072	3679.9	2368.05	3886.96	4832.36	3833.57	2372.04	0	0	0	2958.55	development
G8A2A9	tr|G8A2A9|G8A2A9_MEDTR	tr|G8A2A9|G8A2A9_MEDTR 3-oxo-delta(4,5)-steroid 5-beta-reductase-like protein OS=Medicago truncatula GN=MTR_3g102760 PE=4 SV=1	1004.8	1330.77	953.732	1081.09	1296.54	0	0	0	0	0	development
G8A2B2	tr|G8A2B2|G8A2B2_MEDTR;tr|G7IYP1|G7IYP1_MEDTR;tr|G8A2A8|G8A2A8_MEDTR	tr|G8A2B2|G8A2B2_MEDTR 3-oxo-delta(4,5)-steroid 5-beta-reductase-like protein OS=Medicago truncatula GN=MTR_3g102730 PE=2 SV=1;tr|G7IYP1|G7IYP1_MEDTR 3-oxo-delta(4,5)-steroid 5-beta-reductase-like protein OS=Medicago truncatula GN=MTR_3g013890 PE=4 SV=1	3168.58	4459.66	2866.78	2936.21	4066.64	2461.98	879.283	1129.34	1104.84	5950.18	development
I3SEP8	tr|I3SEP8|I3SEP8_MEDTR	tr|I3SEP8|I3SEP8_MEDTR Prefoldin subunit 4 OS=Medicago truncatula GN=MTR_1g080770 PE=2 SV=1	5887.87	4975.98	7304.7	6754.96	4224.65	20524.7	16372.1	13864.9	18610.4	14088.1	development
A0A072U5B0	tr|A0A072U5B0|A0A072U5B0_MEDTR;tr|A0A072TFM9|A0A072TFM9_MEDTR;tr|A0A072U742|A0A072U742_MEDTR;tr|A0A072TGR7|A0A072TGR7_MEDTR;tr|A0A072UGL7|A0A072UGL7_MEDTR	tr|A0A072U5B0|A0A072U5B0_MEDTR Senescence-associated protein OS=Medicago truncatula GN=MTR_6g007975 PE=4 SV=1	200.052	183.326	253.121	264.367	658.138	0	0	0	0	0	development
A0A072UPJ9	tr|A0A072UPJ9|A0A072UPJ9_MEDTR	tr|A0A072UPJ9|A0A072UPJ9_MEDTR Apoptosis inhibitory protein 5 (API5) OS=Medicago truncatula GN=MTR_4g087935 PE=4 SV=1	402.362	427.051	563.833	701.914	697.161	0	487.512	0	1053.41	575.354	development
A0A072V1L3	tr|A0A072V1L3|A0A072V1L3_MEDTR;tr|G7J7J7|G7J7J7_MEDTR;tr|G7KNL5|G7KNL5_MEDTR	tr|A0A072V1L3|A0A072V1L3_MEDTR DNA helicase TIP49 TBP-interacting protein OS=Medicago truncatula GN=MTR_3g104080 PE=4 SV=1;tr|G7J7J7|G7J7J7_MEDTR DNA helicase TIP49 TBP-interacting protein OS=Medicago truncatula GN=MTR_3g104080 PE=4 SV=1;tr|G7KNL5|G7KNL5_M	613.724	516.629	695.74	638.854	783.192	642.747	0	0	0	0	development
A0A072V3F7	tr|A0A072V3F7|A0A072V3F7_MEDTR;tr|G7ISD9|G7ISD9_MEDTR;tr|G7ISD8|G7ISD8_MEDTR	tr|A0A072V3F7|A0A072V3F7_MEDTR Auxin-repressed/dormancy-associated protein OS=Medicago truncatula GN=MTR_2g014240 PE=4 SV=1;tr|G7ISD9|G7ISD9_MEDTR Auxin-repressed/dormancy-associated protein OS=Medicago truncatula GN=MTR_2g014240 PE=4 SV=1;tr|G7ISD8|G7ISD8	1628.4	1288.69	1832.04	2565.93	2541.21	6527.75	6381.02	15614.7	20321.2	22452.8	development
A0A072V8I6	tr|A0A072V8I6|A0A072V8I6_MEDTR;tr|A0A072UYI3|A0A072UYI3_MEDTR;tr|A0A072U6E8|A0A072U6E8_MEDTR	tr|A0A072V8I6|A0A072V8I6_MEDTR Senescence-associated protein OS=Medicago truncatula GN=MTR_3g467360 PE=4 SV=1;tr|A0A072UYI3|A0A072UYI3_MEDTR Senescence-associated protein OS=Medicago truncatula GN=MTR_3g467360 PE=4 SV=1	1037.63	1236.98	2460.22	2743.74	4197.93	0	0	0	425.14	0	development
G7INC4	tr|G7INC4|G7INC4_MEDTR	tr|G7INC4|G7INC4_MEDTR Haloacid dehalogenase-like hydrolase domain protein OS=Medicago truncatula GN=MTR_2g035440 PE=2 SV=1	1254.96	640.994	851.429	1088.91	548.073	746.887	849.084	561.987	609.993	844.128	development
G7IT80	tr|G7IT80|G7IT80_MEDTR	tr|G7IT80|G7IT80_MEDTR Nuclear-pore anchor-like protein OS=Medicago truncatula GN=MTR_2g063480 PE=4 SV=2	99.6369	70.1533	145.383	156.826	166.401	0	0	72.2984	0	152.151	development
G7J8K6	tr|G7J8K6|G7J8K6_MEDTR;tr|A0A072V328|A0A072V328_MEDTR	tr|G7J8K6|G7J8K6_MEDTR Mago nashi family, integral exon junction complex protein OS=Medicago truncatula GN=MTR_3g118110 PE=4 SV=1;tr|A0A072V328|A0A072V328_MEDTR Mago nashi family, integral exon junction complex protein OS=Medicago truncatula GN=MTR_3g11811	552.763	537.388	670.373	1412.44	981.369	0	0	0	0	0	development
G7JGU9	tr|G7JGU9|G7JGU9_MEDTR	tr|G7JGU9|G7JGU9_MEDTR Topless-like protein OS=Medicago truncatula GN=MTR_4g009840 PE=4 SV=2	221.146	227.657	349.447	300.969	359.396	0	208.158	0	214.955	341.913	development
G7KIV2	tr|G7KIV2|G7KIV2_MEDTR;tr|G7KIV1|G7KIV1_MEDTR;tr|G7KIV4|G7KIV4_MEDTR	tr|G7KIV2|G7KIV2_MEDTR Senescence-associated protein OS=Medicago truncatula GN=MTR_6g007980 PE=4 SV=2;tr|G7KIV1|G7KIV1_MEDTR Senescence-associated protein OS=Medicago truncatula GN=MTR_6g007980 PE=4 SV=2;tr|G7KIV4|G7KIV4_MEDTR Senescence-associated protein	318.498	313.485	387.669	312.585	542.331	0	0	0	0	0	development
G7KWJ2	tr|G7KWJ2|G7KWJ2_MEDTR	tr|G7KWJ2|G7KWJ2_MEDTR Topless-like protein OS=Medicago truncatula GN=MTR_7g112460 PE=4 SV=1	567.663	467.778	853.032	955.633	635.827	453.099	791.949	431.172	1207.74	0	development
Q2HW32	tr|Q2HW32|Q2HW32_MEDTR	tr|Q2HW32|Q2HW32_MEDTR Lissencephaly type-1-like homology motif; CTLH, C-terminal to LisH motif; Nitrous oxide reductase, N-terminal; WD40-like; Quinonprotein alcohol dehydrogenase-like OS=Medicago truncatula GN=MTR_1g083700 PE=4 SV=1	278.02	252.524	271.977	351.972	297.203	0	0	0	0	0	development
A0A072VS14	tr|A0A072VS14|A0A072VS14_MEDTR	tr|A0A072VS14|A0A072VS14_MEDTR RAD23 UV excision repair family protein OS=Medicago truncatula GN=MTR_1g111090 PE=4 SV=1	24620.5	26481	26025.6	23395.4	22015.9	37381.9	31121	29356.3	27858.4	18616.4	DNA
A0A072TVG7	tr|A0A072TVG7|A0A072TVG7_MEDTR	tr|A0A072TVG7|A0A072TVG7_MEDTR RAD23 UV excision repair family protein OS=Medicago truncatula GN=MTR_7g407040 PE=4 SV=1	4999.34	5846.18	6569.5	6866.67	5516.57	18834.5	17537.6	15956.2	18360.9	13251.6	DNA
A0A072U595	tr|A0A072U595|A0A072U595_MEDTR;tr|G7L0V6|G7L0V6_MEDTR	tr|A0A072U595|A0A072U595_MEDTR DNA-damage-repair/toleration protein DRT102, putative OS=Medicago truncatula GN=MTR_7g114750 PE=4 SV=1;tr|G7L0V6|G7L0V6_MEDTR DNA-damage-repair/toleration protein DRT102, putative OS=Medicago truncatula GN=MTR_7g114750 PE=4 S	1118.77	1018.54	1384.77	1161.82	946.847	1560.49	1526.21	944.859	0	1715.64	DNA
G7LHC3	tr|G7LHC3|G7LHC3_MEDTR	tr|G7LHC3|G7LHC3_MEDTR DNA-damage-repair/toleration protein DRT102 OS=Medicago truncatula GN=MTR_8g098320 PE=4 SV=1	1430.62	2216.79	0	1387.11	0	5321.35	5280.18	2444.31	3591.15	5143.74	DNA
G7ZYZ1	tr|G7ZYZ1|G7ZYZ1_MEDTR	tr|G7ZYZ1|G7ZYZ1_MEDTR DNA repair protein RAD23-1, putative OS=Medicago truncatula GN=MTR_2g105410 PE=4 SV=1	1115.94	1020.86	918.05	678.218	655.318	0	822.3	0	829.165	0	DNA
A0A072V6N9	tr|A0A072V6N9|A0A072V6N9_MEDTR;tr|G7IIL4|G7IIL4_MEDTR	tr|A0A072V6N9|A0A072V6N9_MEDTR Nucleosome assembly protein OS=Medicago truncatula GN=MTR_2g039680 PE=3 SV=1;tr|G7IIL4|G7IIL4_MEDTR Nucleosome assembly protein OS=Medicago truncatula GN=MTR_2g039680 PE=3 SV=1	1114.49	3535.68	14798.5	31696.7	33320.7	343.301	299.688	312.201	659.753	1377.24	DNA
B7FJS4	tr|B7FJS4|B7FJS4_MEDTR	tr|B7FJS4|B7FJS4_MEDTR Nucleosome/chromatin assembly factor group protein OS=Medicago truncatula GN=MTR_3g040400 PE=2 SV=1	814.75	1890.67	3436.52	7107.11	2261.49	0	0	0	0	0	DNA
G7JB35	tr|G7JB35|G7JB35_MEDTR;tr|A0A072V2N5|A0A072V2N5_MEDTR	tr|G7JB35|G7JB35_MEDTR DEAD-box ATP-dependent RNA helicase-like protein OS=Medicago truncatula GN=MTR_3g107420 PE=4 SV=1;tr|A0A072V2N5|A0A072V2N5_MEDTR DEAD-box ATP-dependent RNA helicase-like protein OS=Medicago truncatula GN=MTR_3g107420 PE=4 SV=1	5538.26	9479.07	6628.16	6302.88	11514	4272.53	2013.28	2097.82	2477.71	5016.84	DNA
G7I6Z7	tr|G7I6Z7|G7I6Z7_MEDTR	tr|G7I6Z7|G7I6Z7_MEDTR DEAD-box ATP-dependent RNA helicase-like protein OS=Medicago truncatula GN=MTR_1g012420 PE=1 SV=1	840.621	727.377	884.824	1005.83	826.402	0	0	290.737	0	0	DNA
G7J268	tr|G7J268|G7J268_MEDTR	tr|G7J268|G7J268_MEDTR P-loop nucleoside triphosphate hydrolase superfamily protein OS=Medicago truncatula GN=MTR_3g061640 PE=4 SV=1	680.113	716.749	850.093	901.928	866.679	0	0	0	0	0	DNA
G7I6D5	tr|G7I6D5|G7I6D5_MEDTR;tr|G7ZXC3|G7ZXC3_MEDTR;tr|G7ICP3|G7ICP3_MEDTR;tr|A0A072TEN0|A0A072TEN0_MEDTR	tr|G7I6D5|G7I6D5_MEDTR Histone H2A OS=Medicago truncatula GN=MTR_1g011750 PE=2 SV=2;tr|G7ZXC3|G7ZXC3_MEDTR Histone H2A OS=Medicago truncatula GN=MTR_1g114050 PE=3 SV=1;tr|G7ICP3|G7ICP3_MEDTR Histone H2A OS=Medicago truncatula GN=MTR_1g071040 PE=2 SV=1;tr|A	0	1915.48	3082.42	3293.96	3320.52	4975.21	7659.17	4721.05	10200.1	5471.49	DNA
Q1RU62	tr|Q1RU62|Q1RU62_MEDTR;tr|G7JVF8|G7JVF8_MEDTR	tr|Q1RU62|Q1RU62_MEDTR Histone H4 OS=Medicago truncatula GN=MTR_2g096100 PE=1 SV=1;tr|G7JVF8|G7JVF8_MEDTR Histone H4 OS=Medicago truncatula GN=MTR_4g128150 PE=3 SV=2	3404.01	9632.35	13770.4	10883.6	25975.7	0	0	0	4236.93	0	DNA
A0A072VR08	tr|A0A072VR08|A0A072VR08_MEDTR;tr|A0A072W1F7|A0A072W1F7_MEDTR	tr|A0A072VR08|A0A072VR08_MEDTR Kynurenine formamidase-like protein OS=Medicago truncatula GN=MTR_1g107510 PE=4 SV=1;tr|A0A072W1F7|A0A072W1F7_MEDTR Kynurenine formamidase-like protein OS=Medicago truncatula GN=MTR_1g107510 PE=4 SV=1	3866.03	4152.81	3918.27	4294.87	4491.38	18773.6	20935.3	19355.9	21579.3	12690.5	DNA
G7JG54	tr|G7JG54|G7JG54_MEDTR	tr|G7JG54|G7JG54_MEDTR Adenylyl cyclase-associated protein OS=Medicago truncatula GN=MTR_4g069960 PE=3 SV=1	4010.55	2974.11	3809.35	3620.24	3125.78	0	1710.88	782.653	0	0	DNA
G7JNQ7	tr|G7JNQ7|G7JNQ7_MEDTR	tr|G7JNQ7|G7JNQ7_MEDTR Topoisomerase-like protein OS=Medicago truncatula GN=MTR_4g104360 PE=4 SV=2	748.574	951.287	1527.95	2363.86	3446.93	925.546	641.198	481.191	363.506	1079.26	DNA
I3SIK3	tr|I3SIK3|I3SIK3_MEDTR;tr|A0A072VRQ2|A0A072VRQ2_MEDTR	tr|I3SIK3|I3SIK3_MEDTR Kynurenine formamidase-like protein OS=Medicago truncatula GN=MTR_1g107525 PE=2 SV=1;tr|A0A072VRQ2|A0A072VRQ2_MEDTR Kynurenine formamidase-like protein OS=Medicago truncatula GN=MTR_1g107525 PE=4 SV=1	1729.4	1546.75	1751.62	1203.2	1159.73	0	0	0	2167.78	0	DNA
G7J5M7	tr|G7J5M7|G7J5M7_MEDTR;tr|G7J5M8|G7J5M8_MEDTR	tr|G7J5M7|G7J5M7_MEDTR Zinc-binding alcohol dehydrogenase family protein OS=Medicago truncatula GN=MTR_3g089940 PE=3 SV=1;tr|G7J5M8|G7J5M8_MEDTR Zinc-binding alcohol dehydrogenase family protein OS=Medicago truncatula GN=MTR_3g089940 PE=3 SV=2	47728.7	42204	62306.1	84808.8	24964.7	27718.1	44111.4	14625.2	23082.4	27080.4	fermentation
G7IGF7	tr|G7IGF7|G7IGF7_MEDTR	tr|G7IGF7|G7IGF7_MEDTR NAD-dependent aldehyde dehydrogenase family protein OS=Medicago truncatula GN=MTR_2g042330 PE=3 SV=1	3782.82	3024.36	1857.35	3193	3329.37	4933.93	7269.27	2127.16	5266.48	8824.12	fermentation
A0A072U2G7	tr|A0A072U2G7|A0A072U2G7_MEDTR;tr|A0A072TS23|A0A072TS23_MEDTR	tr|A0A072U2G7|A0A072U2G7_MEDTR NAD-dependent aldehyde dehydrogenase family protein OS=Medicago truncatula GN=MTR_8g064170 PE=3 SV=1;tr|A0A072TS23|A0A072TS23_MEDTR NAD-dependent aldehyde dehydrogenase family protein OS=Medicago truncatula GN=MTR_8g064170 PE	38361	42417.1	39184.5	40206.9	36864.4	35442.3	17228.9	14172.2	28537.5	44078	fermentation
G7L8Y6	tr|G7L8Y6|G7L8Y6_MEDTR;tr|A0A072TV51|A0A072TV51_MEDTR	tr|G7L8Y6|G7L8Y6_MEDTR Cytosolic aldehyde dehydrogenase RF2C OS=Medicago truncatula GN=MTR_8g083530 PE=3 SV=1;tr|A0A072TV51|A0A072TV51_MEDTR Cytosolic aldehyde dehydrogenase RF2C OS=Medicago truncatula GN=MTR_8g083530 PE=3 SV=1	22623.9	18367.8	13920.1	9387.23	13981.8	5802.42	3634.64	2431.55	2113.08	7215.39	fermentation
A0A072VA35	tr|A0A072VA35|A0A072VA35_MEDTR;tr|A0A072V015|A0A072V015_MEDTR;tr|A0A072UZR0|A0A072UZR0_MEDTR;tr|A0A072V103|A0A072V103_MEDTR	tr|A0A072VA35|A0A072VA35_MEDTR NAD-dependent aldehyde dehydrogenase family protein OS=Medicago truncatula GN=MTR_3g078170 PE=3 SV=1;tr|A0A072V015|A0A072V015_MEDTR NAD-dependent aldehyde dehydrogenase family protein OS=Medicago truncatula GN=MTR_3g078170 PE	552.145	908.258	418.02	2021.27	434.926	5495.65	1657.67	1969.8	3604.52	10234.7	fermentation
G7J4Y0	tr|G7J4Y0|G7J4Y0_MEDTR	tr|G7J4Y0|G7J4Y0_MEDTR Aldehyde dehydrogenase OS=Medicago truncatula GN=MTR_3g088150 PE=3 SV=2	730.596	905.372	577.746	611.929	1011.91	712.55	0	0	509.126	1858.41	fermentation
G7KNI3	tr|G7KNI3|G7KNI3_MEDTR;tr|G7KNI6|G7KNI6_MEDTR	tr|G7KNI3|G7KNI3_MEDTR Cytosolic aldehyde dehydrogenase OS=Medicago truncatula GN=MTR_6g086300 PE=3 SV=1	3211.44	3100.48	2861.78	3211.02	3413.59	4952.8	3162.03	2518.39	3388.54	6823.58	fermentation
G7JIY5	tr|G7JIY5|G7JIY5_MEDTR;tr|G7JW16|G7JW16_MEDTR	tr|G7JIY5|G7JIY5_MEDTR L-lactate dehydrogenase OS=Medicago truncatula GN=MTR_4g101130 PE=3 SV=1;tr|G7JW16|G7JW16_MEDTR L-lactate dehydrogenase OS=Medicago truncatula GN=MTR_5g012390 PE=3 SV=1	1782.11	2902.37	1685.87	1677.08	2840.83	0	0	0	0	0	fermentation
A0A072U4V2	tr|A0A072U4V2|A0A072U4V2_MEDTR	tr|A0A072U4V2|A0A072U4V2_MEDTR 2-hydroxyacyl-CoA lyase OS=Medicago truncatula GN=MTR_6g004200 PE=3 SV=1	3505.1	4464.72	4629.66	3177.91	3765.25	6263.45	4278.43	2866.1	5294.67	7042.06	fermentation
G7IKA3	tr|G7IKA3|G7IKA3_MEDTR	tr|G7IKA3|G7IKA3_MEDTR Pyruvate decarboxylase OS=Medicago truncatula GN=MTR_2g015560 PE=3 SV=1	1347.73	1755.13	2804.59	4864.31	1624.35	555.558	898.47	0	508.97	977.829	fermentation
G7KSB3	tr|G7KSB3|G7KSB3_MEDTR;tr|G7KSB5|G7KSB5_MEDTR;tr|G7JX01|G7JX01_MEDTR;tr|G7JQ58|G7JQ58_MEDTR	tr|G7KSB3|G7KSB3_MEDTR Pyruvate decarboxylase OS=Medicago truncatula GN=MTR_7g069500 PE=4 SV=1	1687.36	3597.25	2621.45	3034.54	1997.33	0	0	0	826.022	0	fermentation
I3SU63	tr|I3SU63|I3SU63_MEDTR;tr|G7K694|G7K694_MEDTR	tr|I3SU63|I3SU63_MEDTR Fructose-bisphosphate aldolase OS=Medicago truncatula GN=MTR_5g069055 PE=2 SV=1;tr|G7K694|G7K694_MEDTR Fructose-bisphosphate aldolase OS=Medicago truncatula GN=MTR_5g069050 PE=1 SV=2	559741	477442	542575	469494	425275	286855	329808	324806	277081	293611	glycolysis
A0A072VVG3	tr|A0A072VVG3|A0A072VVG3_MEDTR;tr|G7K4T4|G7K4T4_MEDTR;tr|G7L508|G7L508_MEDTR	tr|A0A072VVG3|A0A072VVG3_MEDTR Fructose-bisphosphate aldolase OS=Medicago truncatula GN=MTR_1g061050 PE=3 SV=1	41034.5	39272.3	53436.7	27871.9	40069	34550.7	24644.2	28591.2	28550.8	28937.9	glycolysis
A0A072U338	tr|A0A072U338|A0A072U338_MEDTR;tr|A0A072UE69|A0A072UE69_MEDTR	tr|A0A072U338|A0A072U338_MEDTR Phosphopyruvate hydratase OS=Medicago truncatula GN=MTR_7g103620 PE=3 SV=1;tr|A0A072UE69|A0A072UE69_MEDTR Phosphopyruvate hydratase OS=Medicago truncatula GN=MTR_7g103620 PE=3 SV=1	224089	163865	187857	207087	163740	151942	158180	161678	155100	138005	glycolysis
A0A072V9I1	tr|A0A072V9I1|A0A072V9I1_MEDTR	tr|A0A072V9I1|A0A072V9I1_MEDTR Carboxy-terminal TIM barrel domain enolase OS=Medicago truncatula GN=MTR_2g056190 PE=3 SV=1	19591.4	14809.4	21416.2	24942.2	14756.3	36661.2	35142.9	28943.2	29975.1	28856.3	glycolysis
G7KNB8	tr|G7KNB8|G7KNB8_MEDTR	tr|G7KNB8|G7KNB8_MEDTR Phosphopyruvate hydratase OS=Medicago truncatula GN=MTR_6g060570 PE=1 SV=2	3350.14	2634.22	2831.39	2617.42	2362.32	2426.45	2390.63	2802.73	2851.3	4333.8	glycolysis
G7K4W1	tr|G7K4W1|G7K4W1_MEDTR	tr|G7K4W1|G7K4W1_MEDTR Carboxy-terminal TIM barrel domain enolase OS=Medicago truncatula GN=MTR_5g096970 PE=3 SV=1	988.903	851.788	939.54	1200.8	716.534	0	907.781	742.278	0	1385.17	glycolysis
G7KJZ8	tr|G7KJZ8|G7KJZ8_MEDTR;CON__Q3ZBD7	tr|G7KJZ8|G7KJZ8_MEDTR Glucose-6-phosphate isomerase OS=Medicago truncatula GN=MTR_6g009330 PE=3 SV=1	16711.4	16297.8	17772.5	16138.6	15062.1	21113.8	13249.9	13507.6	16666.5	21624.6	glycolysis
G7JML2	tr|G7JML2|G7JML2_MEDTR;tr|A0A072UPF9|A0A072UPF9_MEDTR;tr|A0A072TPE4|A0A072TPE4_MEDTR	tr|G7JML2|G7JML2_MEDTR Glyceraldehyde-3-phosphate dehydrogenase OS=Medicago truncatula GN=MTR_4g103920 PE=1 SV=1;tr|A0A072UPF9|A0A072UPF9_MEDTR Glyceraldehyde-3-phosphate dehydrogenase OS=Medicago truncatula GN=MTR_4g103920 PE=3 SV=1	476793	499232	491687	440899	462895	441974	348768	363580	301921	513935	glycolysis
G7J2H2	tr|G7J2H2|G7J2H2_MEDTR;tr|A0A072VAQ7|A0A072VAQ7_MEDTR;tr|A0A072VA25|A0A072VA25_MEDTR	tr|G7J2H2|G7J2H2_MEDTR Glyceraldehyde-3-phosphate dehydrogenase OS=Medicago truncatula GN=MTR_3g085850 PE=1 SV=1;tr|A0A072VAQ7|A0A072VAQ7_MEDTR Glyceraldehyde-3-phosphate dehydrogenase OS=Medicago truncatula GN=MTR_3g085850 PE=3 SV=1	128244	118166	98334.6	101593	121289	72944.5	63971.9	69790.2	47625.5	121108	glycolysis
A0A072TPW7	tr|A0A072TPW7|A0A072TPW7_MEDTR;tr|A0A072U184|A0A072U184_MEDTR	tr|A0A072TPW7|A0A072TPW7_MEDTR Phosphoenolpyruvate carboxylase OS=Medicago truncatula GN=MTR_8g463920 PE=3 SV=1;tr|A0A072U184|A0A072U184_MEDTR Phosphoenolpyruvate carboxylase OS=Medicago truncatula GN=MTR_8g463920 PE=4 SV=1	1248.18	1466.36	946.907	1484.6	1623.67	0	0	0	0	0	glycolysis
G7IH71	tr|G7IH71|G7IH71_MEDTR	tr|G7IH71|G7IH71_MEDTR Phosphoenolpyruvate carboxylase OS=Medicago truncatula GN=MTR_2g076670 PE=1 SV=1	15081.5	16173.1	15741.3	13369.2	22985.4	792.889	574.18	0	348.69	4254.03	glycolysis
G7IU25	tr|G7IU25|G7IU25_MEDTR;tr|A0A072VDV1|A0A072VDV1_MEDTR	tr|G7IU25|G7IU25_MEDTR Phosphoenolpyruvate carboxylase OS=Medicago truncatula GN=MTR_2g092930 PE=1 SV=1	3708.65	5728.95	1918.82	1510.44	2931.98	0	0	0	0	0	glycolysis
G7KHY6	tr|G7KHY6|G7KHY6_MEDTR	tr|G7KHY6|G7KHY6_MEDTR 6-phosphofructokinase OS=Medicago truncatula GN=MTR_6g090130 PE=4 SV=1	826.273	741.673	598.439	731.669	835.546	0	0	517.556	662.7	988.705	glycolysis
A0A072V223	tr|A0A072V223|A0A072V223_MEDTR;tr|G7L7C4|G7L7C4_MEDTR;tr|A0A072TWS9|A0A072TWS9_MEDTR;tr|G7L7C5|G7L7C5_MEDTR;tr|G7IHY5|G7IHY5_MEDTR;tr|G7I304|G7I304_MEDTR;tr|G7ZZU2|G7ZZU2_MEDTR	tr|A0A072V223|A0A072V223_MEDTR 6-phosphofructokinase OS=Medicago truncatula GN=MTR_3g110395 PE=4 SV=1;tr|G7L7C4|G7L7C4_MEDTR 6-phosphofructokinase OS=Medicago truncatula GN=MTR_8g102190 PE=4 SV=1	2826.98	2859.25	3684.71	3184.41	2685.09	3171.72	2117.28	1325.05	2093.17	4837.17	glycolysis
G7L9S9	tr|G7L9S9|G7L9S9_MEDTR;tr|G7L9S8|G7L9S8_MEDTR;tr|G7I647|G7I647_MEDTR	tr|G7L9S9|G7L9S9_MEDTR Cytoplasmic phosphoglucomutase OS=Medicago truncatula GN=MTR_8g104540 PE=1 SV=1;tr|G7L9S8|G7L9S8_MEDTR Cytoplasmic phosphoglucomutase OS=Medicago truncatula GN=MTR_8g104540 PE=4 SV=1	33387.3	30464.6	33330.9	27602.4	22350.5	23764.9	14832.2	14602	15214.3	51206.4	glycolysis
A0A072V416	tr|A0A072V416|A0A072V416_MEDTR;tr|G7J452|G7J452_MEDTR	tr|A0A072V416|A0A072V416_MEDTR Phosphoglycerate mutase family protein OS=Medicago truncatula GN=MTR_3g111310 PE=4 SV=1;tr|G7J452|G7J452_MEDTR Phosphoglycerate mutase family protein OS=Medicago truncatula GN=MTR_3g111310 PE=4 SV=1	936.662	951.158	1156.51	1094.32	909.106	1428.64	1173.05	0	0	0	glycolysis
B7FLD9	tr|B7FLD9|B7FLD9_MEDTR;tr|G7KZ93|G7KZ93_MEDTR	tr|B7FLD9|B7FLD9_MEDTR 2,3-bisphosphoglycerate-independent phosphoglycerate mutase OS=Medicago truncatula GN=MTR_7g074570 PE=2 SV=1;tr|G7KZ93|G7KZ93_MEDTR 2,3-bisphosphoglycerate-independent phosphoglycerate mutase OS=Medicago truncatula GN=MTR_7g074570 PE	65380.2	62772.4	72983.6	57360.6	55052.3	33365.2	25554.9	41016.1	23862.7	40858.9	glycolysis
A0A072TYE2	tr|A0A072TYE2|A0A072TYE2_MEDTR;tr|A0A072TWS3|A0A072TWS3_MEDTR	tr|A0A072TYE2|A0A072TYE2_MEDTR Cofactor-independent phosphoglycerate mutase OS=Medicago truncatula GN=MTR_7g019260 PE=4 SV=1;tr|A0A072TWS3|A0A072TWS3_MEDTR Cofactor-independent phosphoglycerate mutase OS=Medicago truncatula GN=MTR_7g019260 PE=4 SV=1	974.732	870.682	931.669	873.795	768.532	0	1005.02	895.014	682.759	1450.67	glycolysis
G7IA37	tr|G7IA37|G7IA37_MEDTR	tr|G7IA37|G7IA37_MEDTR Pyrophosphate-fructose-6-phosphate 1-phosphotransferase OS=Medicago truncatula GN=MTR_1g035230 PE=1 SV=2	11503	13139.7	11659.9	8049.45	11549.2	7225.89	8933.68	3732.82	5391.85	11795.6	glycolysis
Q2HTG9	tr|Q2HTG9|Q2HTG9_MEDTR	tr|Q2HTG9|Q2HTG9_MEDTR Pyrophosphate-dependent phosphofructokinase PfpB OS=Medicago truncatula GN=MTR_2g025020 PE=1 SV=1	9025.57	9402.79	8502.08	6073.74	7473.67	8104.79	7420.39	5170.46	5402.18	10376.7	glycolysis
G7JKF2	tr|G7JKF2|G7JKF2_MEDTR	tr|G7JKF2|G7JKF2_MEDTR Pyrophosphate-fructose-6-phosphate 1-phosphotransferase OS=Medicago truncatula GN=MTR_4g132700 PE=4 SV=1	591.16	570.121	696.535	576.603	630.294	427.573	0	0	0	0	glycolysis
G7I9C1	tr|G7I9C1|G7I9C1_MEDTR;tr|Q1SN32|Q1SN32_MEDTR	tr|G7I9C1|G7I9C1_MEDTR Pyruvate kinase OS=Medicago truncatula GN=MTR_1g061630 PE=3 SV=1;tr|Q1SN32|Q1SN32_MEDTR Pyruvate kinase OS=Medicago truncatula GN=MTR_1g061630 PE=1 SV=1	19448.1	20264.8	14752.2	12380.4	19155.1	1454.21	2847.82	609.995	1084.43	3451.56	glycolysis
G7JHK7	tr|G7JHK7|G7JHK7_MEDTR	tr|G7JHK7|G7JHK7_MEDTR Pyruvate kinase OS=Medicago truncatula GN=MTR_4g083330 PE=1 SV=1	10857.4	12676.1	7650.2	7424.54	13821.8	9636.29	4493.13	2968.54	4448.48	14854.9	glycolysis
A0A072U4Q0	tr|A0A072U4Q0|A0A072U4Q0_MEDTR	tr|A0A072U4Q0|A0A072U4Q0_MEDTR Pyruvate kinase OS=Medicago truncatula GN=MTR_6g004020 PE=3 SV=1	5604.27	4089.43	5357.28	5014.73	5260.36	6461.4	4215.04	2000.72	4264.18	10177.5	glycolysis
A0A072VP40	tr|A0A072VP40|A0A072VP40_MEDTR;tr|A0A072VZC5|A0A072VZC5_MEDTR	tr|A0A072VP40|A0A072VP40_MEDTR Pyruvate kinase OS=Medicago truncatula GN=MTR_1g091040 PE=3 SV=1;tr|A0A072VZC5|A0A072VZC5_MEDTR Pyruvate kinase OS=Medicago truncatula GN=MTR_1g091040 PE=3 SV=1	1723.92	2545.02	1602.87	972.043	2700.72	1557.66	1236.88	1148.69	2126.4	2794.65	glycolysis
G7L1R3	tr|G7L1R3|G7L1R3_MEDTR;tr|G7JHK8|G7JHK8_MEDTR	tr|G7L1R3|G7L1R3_MEDTR Pyruvate kinase OS=Medicago truncatula GN=MTR_7g100760 PE=3 SV=1	570.507	835.791	496.425	524.335	839.333	0	0	0	0	0	glycolysis
I3S3S0	tr|I3S3S0|I3S3S0_MEDTR	tr|I3S3S0|I3S3S0_MEDTR Triosephosphate isomerase OS=Medicago truncatula GN=MTR_2g096940 PE=2 SV=1	167708	167486	113982	133605	143935	24160.4	36305.8	13951.7	19750.8	30401.6	glycolysis
G7KFV1	tr|G7KFV1|G7KFV1_MEDTR;tr|G7KFV2|G7KFV2_MEDTR;tr|G7J7Y7|G7J7Y7_MEDTR	tr|G7KFV1|G7KFV1_MEDTR UTP-glucose-1-phosphate uridylyltransferase OS=Medicago truncatula GN=MTR_5g077000 PE=1 SV=1;tr|G7KFV2|G7KFV2_MEDTR UTP-glucose-1-phosphate uridylyltransferase OS=Medicago truncatula GN=MTR_5g077000 PE=4 SV=1	78780.2	52771.8	74052.7	39299.2	45361.3	70393.2	57253	39549.3	44021.8	63454.2	glycolysis
G7KBI3	tr|G7KBI3|G7KBI3_MEDTR;tr|A0A072V2H4|A0A072V2H4_MEDTR;tr|A0A072VF20|A0A072VF20_MEDTR	tr|G7KBI3|G7KBI3_MEDTR Glucose-6-phosphate isomerase OS=Medicago truncatula GN=MTR_5g065880 PE=1 SV=2	10674.2	10654.7	8521.67	11695.2	7920.52	2730.78	1363.97	2013.15	2588.94	7248.71	glycolysis
G7IQT0	tr|G7IQT0|G7IQT0_MEDTR;tr|G7IQT1|G7IQT1_MEDTR;tr|G7IQT2|G7IQT2_MEDTR	tr|G7IQT0|G7IQT0_MEDTR Glyceraldehyde-3-phosphate dehydrogenase OS=Medicago truncatula GN=MTR_2g065470 PE=2 SV=2;tr|G7IQT1|G7IQT1_MEDTR Glyceraldehyde-3-phosphate dehydrogenase OS=Medicago truncatula GN=MTR_2g065470 PE=3 SV=1;tr|G7IQT2|G7IQT2_MEDTR Glycera	13551.3	14875.7	14402.7	12560.9	14765.1	15550.9	8158.04	5974.49	8319.66	18381.4	glycolysis
G7LJ94	tr|G7LJ94|G7LJ94_MEDTR;tr|G7JXR3|G7JXR3_MEDTR	tr|G7LJ94|G7LJ94_MEDTR 6-phosphofructokinase OS=Medicago truncatula GN=MTR_8g069040 PE=4 SV=1;tr|G7JXR3|G7JXR3_MEDTR 6-phosphofructokinase OS=Medicago truncatula GN=MTR_5g032570 PE=4 SV=1	184.989	200.313	184.262	333.973	228.264	0	0	0	0	0	glycolysis
G7I384	tr|G7I384|G7I384_MEDTR;tr|G7I385|G7I385_MEDTR	tr|G7I384|G7I384_MEDTR Phosphoglucomutase/phosphomannomutase family protein OS=Medicago truncatula GN=MTR_1g094980 PE=4 SV=1;tr|G7I385|G7I385_MEDTR Phosphoglucomutase/phosphomannomutase family protein OS=Medicago truncatula GN=MTR_1g094980 PE=4 SV=1	5691.51	7857.86	5141.8	6402.9	5992.2	6238.89	5622.87	5065.31	6174.93	7624.54	glycolysis
A0A072VLB0	tr|A0A072VLB0|A0A072VLB0_MEDTR	tr|A0A072VLB0|A0A072VLB0_MEDTR Pyruvate kinase OS=Medicago truncatula GN=MTR_1g076540 PE=3 SV=1	2532.91	1898.9	2100.95	1500.42	1062.76	0	855.179	366.833	0	1454.33	glycolysis
A0A072TUI1	tr|A0A072TUI1|A0A072TUI1_MEDTR;tr|A0A072TSK8|A0A072TSK8_MEDTR	tr|A0A072TUI1|A0A072TUI1_MEDTR Methylesterase OS=Medicago truncatula GN=MTR_8g079120 PE=4 SV=1;tr|A0A072TSK8|A0A072TSK8_MEDTR Methylesterase OS=Medicago truncatula GN=MTR_8g079120 PE=4 SV=1	1401.06	1180.08	960.823	2078.5	1443.5	0	0	644.146	0	0	hormone metabolism
G7J579	tr|G7J579|G7J579_MEDTR	tr|G7J579|G7J579_MEDTR FH protein interacting protein FIP1, putative OS=Medicago truncatula GN=MTR_3g100750 PE=4 SV=1	4858.73	4639.61	5759.47	6128.02	4486.62	14868.4	9065.7	7706.26	18652.8	12386	hormone metabolism
G7IW74	tr|G7IW74|G7IW74_MEDTR	tr|G7IW74|G7IW74_MEDTR Short-chain dehydrogenase/reductase OS=Medicago truncatula GN=MTR_3g020670 PE=4 SV=1	2772.58	2428.25	2687.75	2725.87	1488.23	3234.54	3257.3	3634.62	4571.17	3007.31	hormone metabolism
A0A072UJ88	tr|A0A072UJ88|A0A072UJ88_MEDTR;tr|A0A072UVC6|A0A072UVC6_MEDTR;tr|I3SBG4|I3SBG4_MEDTR;tr|A0A072UJG6|A0A072UJG6_MEDTR	tr|A0A072UJ88|A0A072UJ88_MEDTR Short-chain dehydrogenase/reductase OS=Medicago truncatula GN=MTR_4g052300 PE=3 SV=1;tr|A0A072UVC6|A0A072UVC6_MEDTR Short-chain dehydrogenase/reductase OS=Medicago truncatula GN=MTR_4g052320 PE=3 SV=1;tr|I3SBG4|I3SBG4_MEDTR S	1077.52	0	1152.3	0	0	1643.88	1680.2	1416.38	1235.97	2466.07	hormone metabolism
A2Q5A8	tr|A2Q5A8|A2Q5A8_MEDTR	tr|A2Q5A8|A2Q5A8_MEDTR Aldo/keto reductase OS=Medicago truncatula GN=MTR_7g021680 PE=1 SV=1	42107.8	36562.3	31204.4	36203.8	29151.9	42192	31335.5	31980	38868.6	32176.3	hormone metabolism
G7L1V2	tr|G7L1V2|G7L1V2_MEDTR;tr|G7L1V6|G7L1V6_MEDTR;tr|G7L1V5|G7L1V5_MEDTR;tr|G7L1V3|G7L1V3_MEDTR;tr|G7L1V7|G7L1V7_MEDTR;tr|G7L1V4|G7L1V4_MEDTR	tr|G7L1V2|G7L1V2_MEDTR Aldo/keto reductase family oxidoreductase OS=Medicago truncatula GN=MTR_7g114970 PE=4 SV=1;tr|G7L1V6|G7L1V6_MEDTR Aldo/keto reductase family oxidoreductase OS=Medicago truncatula GN=MTR_7g114970 PE=4 SV=1;tr|G7L1V5|G7L1V5_MEDTR Aldo/	20688.4	16808.7	21867.2	21065	17566.1	33814.9	35436.2	13322.7	27560.3	32851.8	hormone metabolism
G7L1V8	tr|G7L1V8|G7L1V8_MEDTR;tr|G7L1V9|G7L1V9_MEDTR	tr|G7L1V8|G7L1V8_MEDTR Aldo/keto reductase family oxidoreductase OS=Medicago truncatula GN=MTR_7g114980 PE=2 SV=1;tr|G7L1V9|G7L1V9_MEDTR Aldo/keto reductase family oxidoreductase OS=Medicago truncatula GN=MTR_7g114980 PE=4 SV=1	6218.59	6169.88	6447.66	10184.7	6521.67	19196.7	19462	13480.3	15832.2	21298.6	hormone metabolism
G7LEE2	tr|G7LEE2|G7LEE2_MEDTR	tr|G7LEE2|G7LEE2_MEDTR Auxin-induced in root cultures protein, putative OS=Medicago truncatula GN=MTR_8g011650 PE=4 SV=1	2647.93	7383.21	3711.17	2668	5975.94	2086.64	0	2414.92	1239.82	1828.49	hormone metabolism
I3SPD1	tr|I3SPD1|I3SPD1_MEDTR	tr|I3SPD1|I3SPD1_MEDTR Aluminum induced protein with YGL and LRDR motif protein OS=Medicago truncatula GN=MTR_1g102680 PE=2 SV=1	1235.86	2215.59	1570.22	2385.35	1725.81	0	0	0	0	0	hormone metabolism
A0A072VG95	tr|A0A072VG95|A0A072VG95_MEDTR;tr|A0A072VSE8|A0A072VSE8_MEDTR	tr|A0A072VG95|A0A072VG95_MEDTR Aluminum induced protein with YGL and LRDR motif protein OS=Medicago truncatula GN=MTR_1g041380 PE=4 SV=1;tr|A0A072VSE8|A0A072VSE8_MEDTR Aluminum induced protein with YGL and LRDR motif protein OS=Medicago truncatula GN=MTR_1	2005.53	2848.8	2126.92	1915.58	2431.93	0	0	0	0	0	hormone metabolism
B7FHV5	tr|B7FHV5|B7FHV5_MEDTR;tr|A0A072V9Q0|A0A072V9Q0_MEDTR;tr|A0A072VBF6|A0A072VBF6_MEDTR	tr|B7FHV5|B7FHV5_MEDTR Stem-specific TSJT1-like protein OS=Medicago truncatula GN=MTR_2g079670 PE=2 SV=1;tr|A0A072V9Q0|A0A072V9Q0_MEDTR Stem-specific TSJT1-like protein OS=Medicago truncatula GN=MTR_2g079670 PE=4 SV=1	2681.81	2580.5	3411.45	7329.69	3389.46	0	1795.63	1163.65	6356.25	5135.26	hormone metabolism
A2Q5B6	tr|A2Q5B6|A2Q5B6_MEDTR;tr|A0A072TYG6|A0A072TYG6_MEDTR;tr|G7KTT7|G7KTT7_MEDTR	tr|A2Q5B6|A2Q5B6_MEDTR Aldo/keto reductase OS=Medicago truncatula GN=MTR_7g021850 PE=1 SV=1	749.61	1309.57	722.952	652.216	378.354	990.56	655.61	706.166	891.751	1324.61	hormone metabolism
A0A072TQB1	tr|A0A072TQB1|A0A072TQB1_MEDTR;tr|A2Q639|A2Q639_MEDTR	tr|A0A072TQB1|A0A072TQB1_MEDTR Indole-3-acetic acid-amido synthetase OS=Medicago truncatula GN=MTR_8g467000 PE=4 SV=1	1059.73	674.963	1080.3	1049.01	1070.78	1604.66	1486.75	885.828	1606.97	2208.05	hormone metabolism
A0A072VPP5	tr|A0A072VPP5|A0A072VPP5_MEDTR;tr|A0A072VQ45|A0A072VQ45_MEDTR	tr|A0A072VPP5|A0A072VPP5_MEDTR Aldo/keto reductase family oxidoreductase OS=Medicago truncatula GN=MTR_1g102750 PE=4 SV=1;tr|A0A072VQ45|A0A072VQ45_MEDTR Aldo/keto reductase family oxidoreductase OS=Medicago truncatula GN=MTR_1g102750 PE=4 SV=1	6922.46	4811.9	3402.87	3660.03	2735.74	4413.44	6460.89	2454.14	6235.43	4999.49	hormone metabolism
G7JLR1	tr|G7JLR1|G7JLR1_MEDTR	tr|G7JLR1|G7JLR1_MEDTR Auxin-responsive family protein OS=Medicago truncatula GN=MTR_4g133620 PE=4 SV=1	5085.63	5007.56	4906.5	8111.07	4887.8	0	0	2508.56	0	0	hormone metabolism
G7L1W1	tr|G7L1W1|G7L1W1_MEDTR;tr|A0A072UJ93|A0A072UJ93_MEDTR;tr|A0A072U053|A0A072U053_MEDTR	tr|G7L1W1|G7L1W1_MEDTR Aldo/keto reductase family oxidoreductase OS=Medicago truncatula GN=MTR_7g114990 PE=4 SV=2	3526.86	1743.71	1720.52	1534.31	1370.78	1902.36	2263.43	1127.35	754.441	1433.19	hormone metabolism
A0A072UTS6	tr|A0A072UTS6|A0A072UTS6_MEDTR;tr|A0A072V3L0|A0A072V3L0_MEDTR	tr|A0A072UTS6|A0A072UTS6_MEDTR Cullin-associated NEDD8-dissociated protein OS=Medicago truncatula GN=MTR_4g134620 PE=4 SV=1;tr|A0A072V3L0|A0A072V3L0_MEDTR Cullin-associated NEDD8-dissociated protein OS=Medicago truncatula GN=MTR_4g134620 PE=4 SV=1	845.861	1038.26	1390.44	1394.6	1400.02	0	0	0	0	0	hormone metabolism
G7JDJ8	tr|G7JDJ8|G7JDJ8_MEDTR;tr|A0A072UKQ8|A0A072UKQ8_MEDTR;tr|G7JDJ7|G7JDJ7_MEDTR;tr|A0A072UIT8|A0A072UIT8_MEDTR	tr|G7JDJ8|G7JDJ8_MEDTR NEDD8-activating enzyme E1 regulatory subunit-like protein OS=Medicago truncatula GN=MTR_4g048220 PE=2 SV=1;tr|A0A072UKQ8|A0A072UKQ8_MEDTR NEDD8-activating enzyme E1 regulatory subunit-like protein OS=Medicago truncatula GN=MTR_4g048	1181.16	1051.25	1201.6	1428.97	934.873	973.23	1214.87	1138.78	954.359	1609.74	hormone metabolism
G7JZQ0	tr|G7JZQ0|G7JZQ0_MEDTR	tr|G7JZQ0|G7JZQ0_MEDTR Sorting nexin 2B OS=Medicago truncatula GN=MTR_5g073280 PE=4 SV=1	401.907	212.994	260.978	244.524	328.432	382.616	0	0	0	350.653	hormone metabolism
Q0GXX4	tr|Q0GXX4|Q0GXX4_MEDTR;tr|A0A072TN49|A0A072TN49_MEDTR	tr|Q0GXX4|Q0GXX4_MEDTR Auxin conjugate hydrolase OS=Medicago truncatula GN=IAR34 PE=1 SV=1;tr|A0A072TN49|A0A072TN49_MEDTR IAA-amino acid hydrolase ILR1-like protein OS=Medicago truncatula GN=MTR_8g015510 PE=4 SV=1	741.013	556.659	469.6	456.428	496.798	0	0	0	0	0	hormone metabolism
G7JAT9	tr|G7JAT9|G7JAT9_MEDTR;tr|G7LH45|G7LH45_MEDTR;tr|G7JAU0|G7JAU0_MEDTR	tr|G7JAT9|G7JAT9_MEDTR Flavonoid glucosyltransferase OS=Medicago truncatula GN=MTR_3g084520 PE=3 SV=1	345.086	479.351	474.18	548.597	334.798	0	0	0	0	1250.18	hormone metabolism
Q0GXX6	tr|Q0GXX6|Q0GXX6_MEDTR;tr|G7IHX1|G7IHX1_MEDTR	tr|Q0GXX6|Q0GXX6_MEDTR Auxin conjugate hydrolase OS=Medicago truncatula GN=IAR32 PE=2 SV=1	1324.67	1642.53	1154.8	1085.66	1210.86	0	0	0	0	0	hormone metabolism
G7IRG3	tr|G7IRG3|G7IRG3_MEDTR	tr|G7IRG3|G7IRG3_MEDTR Eukaryotic translation initiation factor 3 subunit I OS=Medicago truncatula GN=MTR_2g087640 PE=3 SV=2	3410.35	2145.17	4676.01	5763.73	7237.52	5821.59	4554.65	1952.61	5574.44	5483.01	hormone metabolism
Q5IFH8	tr|Q5IFH8|Q5IFH8_MEDTR	tr|Q5IFH8|Q5IFH8_MEDTR Flavonoid glucosyltransferase OS=Medicago truncatula GN=MTR_4g031800 PE=1 SV=1	11883.2	11285.6	10499.8	8632.4	11053	14144.2	11174	8744.23	8215.87	23441.3	hormone metabolism
A0A072VEZ8	tr|A0A072VEZ8|A0A072VEZ8_MEDTR;tr|A0A072VG72|A0A072VG72_MEDTR	tr|A0A072VEZ8|A0A072VEZ8_MEDTR 1-aminocyclopropane-1-carboxylate oxidase-like protein OS=Medicago truncatula GN=MTR_1g032220 PE=3 SV=1	1182.99	1297.04	1379.22	1002.43	921.338	1075	1699.61	0	1783.06	2551.34	hormone metabolism
G7LE92	tr|G7LE92|G7LE92_MEDTR;tr|A0A072TVH9|A0A072TVH9_MEDTR;tr|A0A072TX64|A0A072TX64_MEDTR	tr|G7LE92|G7LE92_MEDTR 1-aminocyclopropane-1-carboxylate deaminase, putative OS=Medicago truncatula GN=MTR_8g107670 PE=4 SV=1;tr|A0A072TVH9|A0A072TVH9_MEDTR 1-aminocyclopropane-1-carboxylate deaminase, putative OS=Medicago truncatula GN=MTR_8g107670 PE=4 S	1318.22	1831.21	1559.39	1349.73	1808.8	2419.77	1973.18	1458.92	1666.13	2462.59	hormone metabolism
A0A072V0J4	tr|A0A072V0J4|A0A072V0J4_MEDTR;tr|G7J9K5|G7J9K5_MEDTR;tr|G7KH99|G7KH99_MEDTR	tr|A0A072V0J4|A0A072V0J4_MEDTR 1-aminocyclopropane-1-carboxylate oxidase OS=Medicago truncatula GN=MTR_3g083370 PE=3 SV=1;tr|G7J9K5|G7J9K5_MEDTR 1-aminocyclopropane-1-carboxylate oxidase OS=Medicago truncatula GN=MTR_3g083370 PE=3 SV=1;tr|G7KH99|G7KH99_MED	1439.02	1740.55	1667.87	1920.99	2318.45	0	0	0	0	0	hormone metabolism
Q2HTI2	tr|Q2HTI2|Q2HTI2_MEDTR;tr|G7ILQ8|G7ILQ8_MEDTR	tr|Q2HTI2|Q2HTI2_MEDTR 1-aminocyclopropane-1-carboxylate oxidase OS=Medicago truncatula GN=MTR_2g025120 PE=2 SV=1	1185.92	878.071	1390.85	2655.45	835.979	672.375	910.326	789.076	732.541	0	hormone metabolism
A0A072UG76	tr|A0A072UG76|A0A072UG76_MEDTR	tr|A0A072UG76|A0A072UG76_MEDTR 2-oxoglutarate-dependent dioxygenase OS=Medicago truncatula GN=MTR_4g011690 PE=3 SV=1	15646.5	16635.9	13449.4	14374.9	16174.7	9064.92	12781.1	10015.5	8710.92	15257	hormone metabolism
A0A072US99	tr|A0A072US99|A0A072US99_MEDTR;tr|A0A072UH58|A0A072UH58_MEDTR	tr|A0A072US99|A0A072US99_MEDTR 2-oxoglutarate-dependent dioxygenase OS=Medicago truncatula GN=MTR_4g011720 PE=3 SV=1;tr|A0A072UH58|A0A072UH58_MEDTR 2-oxoglutarate-dependent dioxygenase OS=Medicago truncatula GN=MTR_4g011720 PE=3 SV=1	5414.91	5920.81	4333.68	2903.2	6138.18	626.328	703.334	701.303	653.379	666.439	hormone metabolism
G7JHQ3	tr|G7JHQ3|G7JHQ3_MEDTR;tr|G7JHQ4|G7JHQ4_MEDTR	tr|G7JHQ3|G7JHQ3_MEDTR 2OG-Fe(II) oxygenase family oxidoreductase OS=Medicago truncatula GN=MTR_4g100590 PE=3 SV=1;tr|G7JHQ4|G7JHQ4_MEDTR 2OG-Fe(II) oxygenase family oxidoreductase OS=Medicago truncatula GN=MTR_4g100590 PE=3 SV=2	2442.84	1891.28	1779.38	1074.04	2076.26	0	878.818	0	0	1398.94	hormone metabolism
G7JHQ5	tr|G7JHQ5|G7JHQ5_MEDTR;tr|G7JHQ6|G7JHQ6_MEDTR	tr|G7JHQ5|G7JHQ5_MEDTR 2OG-Fe(II) oxygenase family oxidoreductase OS=Medicago truncatula GN=MTR_4g100600 PE=3 SV=1;tr|G7JHQ6|G7JHQ6_MEDTR 2OG-Fe(II) oxygenase family oxidoreductase OS=Medicago truncatula GN=MTR_4g100600 PE=4 SV=1	3892.39	3711.48	3200.82	1994.58	3030.5	2633.21	0	808.045	0	3124.44	hormone metabolism
Q2HRI0	tr|Q2HRI0|Q2HRI0_MEDTR	tr|Q2HRI0|Q2HRI0_MEDTR 2-oxoglutarate-dependent dioxygenase OS=Medicago truncatula GN=MTR_7g090520 PE=2 SV=1	990.336	1744.06	713.138	631.851	996.564	0	0	0	0	0	hormone metabolism
B7FI39	tr|B7FI39|B7FI39_MEDTR;tr|G7K3R4|G7K3R4_MEDTR;tr|G7K3R8|G7K3R8_MEDTR;tr|G7K3R7|G7K3R7_MEDTR	tr|B7FI39|B7FI39_MEDTR 12-oxophytodienoate reductase-like protein OS=Medicago truncatula GN=MTR_5g006750 PE=1 SV=1	9726.3	11354	12546.6	10118.2	9336.31	28272.7	17791.2	16157	18850.4	20584.5	hormone metabolism
G7K3S2	tr|G7K3S2|G7K3S2_MEDTR;tr|G7K6J8|G7K6J8_MEDTR;tr|G7K3R6|G7K3R6_MEDTR;tr|G7JC48|G7JC48_MEDTR;tr|A0A072VBP9|A0A072VBP9_MEDTR;tr|A0A072UTR0|A0A072UTR0_MEDTR	tr|G7K3S2|G7K3S2_MEDTR 12-oxophytodienoate reductase-like protein OS=Medicago truncatula GN=MTR_5g006780 PE=4 SV=1	687.978	493.208	611.531	806.897	235.471	1675.33	1553.55	1346.67	633.988	1201.66	hormone metabolism
A0A072TWG0	tr|A0A072TWG0|A0A072TWG0_MEDTR;tr|A0A072UX25|A0A072UX25_MEDTR;tr|G7ZY74|G7ZY74_MEDTR;tr|G7ZY73|G7ZY73_MEDTR	tr|A0A072TWG0|A0A072TWG0_MEDTR Allene oxide cyclase OS=Medicago truncatula GN=MTR_7g417750 PE=4 SV=1	9843.5	11098.9	10967.8	5271.08	10126.5	9478.63	4122.83	3334.79	4904	7707.42	hormone metabolism
Q711Q9	tr|Q711Q9|Q711Q9_MEDTR	tr|Q711Q9|Q711Q9_MEDTR Allene oxide cyclase OS=Medicago truncatula GN=aoc PE=1 SV=1	5890.77	6300.21	8745.24	9360.85	12333.4	1984.58	1403.06	1120.74	2125.86	2478.97	hormone metabolism
Q7X9B3	tr|Q7X9B3|Q7X9B3_MEDTR	tr|Q7X9B3|Q7X9B3_MEDTR 9/13 hydroperoxide lyase OS=Medicago truncatula GN=hpl1 PE=1 SV=1	16225	23897.9	13361.4	13147.4	23327.5	5907.21	4875.79	5111.15	8454.09	16947.4	hormone metabolism
A0A072TLZ7	tr|A0A072TLZ7|A0A072TLZ7_MEDTR;tr|A0A072TNN2|A0A072TNN2_MEDTR	tr|A0A072TLZ7|A0A072TLZ7_MEDTR Lipoxygenase OS=Medicago truncatula GN=MTR_8g018735 PE=3 SV=1;tr|A0A072TNN2|A0A072TNN2_MEDTR Lipoxygenase OS=Medicago truncatula GN=MTR_8g018735 PE=3 SV=1	89.659	94.0982	73.8383	271.648	183.417	0	0	0	0	168.321	hormone metabolism
G7LIZ2	tr|G7LIZ2|G7LIZ2_MEDTR;tr|G7LIZ1|G7LIZ1_MEDTR	tr|G7LIZ2|G7LIZ2_MEDTR Lipoxygenase OS=Medicago truncatula GN=MTR_8g018690 PE=1 SV=1;tr|G7LIZ1|G7LIZ1_MEDTR Lipoxygenase OS=Medicago truncatula GN=MTR_8g018690 PE=1 SV=1	2636.65	2489.77	2328.54	1243.8	2534.49	1802.84	389.396	229.601	500.8	4567.4	hormone metabolism
G7LIY0	tr|G7LIY0|G7LIY0_MEDTR	tr|G7LIY0|G7LIY0_MEDTR Lipoxygenase OS=Medicago truncatula GN=MTR_8g018550 PE=1 SV=1	167528	175023	137494	150760	208366	74802.9	54789.7	43527.7	67458.6	196362	hormone metabolism
G7LIZ7	tr|G7LIZ7|G7LIZ7_MEDTR;tr|G7LIZ6|G7LIZ6_MEDTR;tr|A0A072TMK8|A0A072TMK8_MEDTR;tr|G7K033|G7K033_MEDTR	tr|G7LIZ7|G7LIZ7_MEDTR Lipoxygenase OS=Medicago truncatula GN=MTR_8g018730 PE=1 SV=2;tr|G7LIZ6|G7LIZ6_MEDTR Lipoxygenase OS=Medicago truncatula GN=MTR_8g018730 PE=1 SV=2;tr|A0A072TMK8|A0A072TMK8_MEDTR Lipoxygenase OS=Medicago truncatula GN=MTR_8g018730 PE=	73140.2	105115	68460.8	77131.8	87836.3	50164.7	41592.1	30547.3	42721.3	101887	hormone metabolism
G7K036	tr|G7K036|G7K036_MEDTR;tr|G7K037|G7K037_MEDTR	tr|G7K036|G7K036_MEDTR Lipoxygenase OS=Medicago truncatula GN=MTR_5g024020 PE=3 SV=1;tr|G7K037|G7K037_MEDTR Lipoxygenase OS=Medicago truncatula GN=MTR_5g024020 PE=3 SV=2	259.051	364.178	416.268	684.498	602.361	664.987	0	0	605.794	681.285	hormone metabolism
G7LI99	tr|G7LI99|G7LI99_MEDTR;tr|G7JB46|G7JB46_MEDTR	tr|G7LI99|G7LI99_MEDTR Lipoxygenase OS=Medicago truncatula GN=MTR_8g018420 PE=3 SV=1	69293.7	68021.5	53407.5	33498.4	73598.9	44327	28555.4	33880.6	44561.1	66562.5	hormone metabolism
G7LIY2	tr|G7LIY2|G7LIY2_MEDTR;tr|G7L7K2|G7L7K2_MEDTR	tr|G7LIY2|G7LIY2_MEDTR Lipoxygenase OS=Medicago truncatula GN=MTR_8g018570 PE=3 SV=1	7514.38	4873.16	4794.2	966.887	9902.68	1440.93	0	193.207	213.363	2753.58	hormone metabolism
G7LIY4	tr|G7LIY4|G7LIY4_MEDTR	tr|G7LIY4|G7LIY4_MEDTR Lipoxygenase OS=Medicago truncatula GN=MTR_8g018590 PE=3 SV=1	28764.6	56315.7	43263.3	56378.1	60409.8	23519.3	24057.2	21708.9	20198.5	66121.3	hormone metabolism
G7LIY9	tr|G7LIY9|G7LIY9_MEDTR	tr|G7LIY9|G7LIY9_MEDTR Lipoxygenase OS=Medicago truncatula GN=MTR_8g018650 PE=3 SV=1	13124.3	20893.8	14695.1	23249.4	15582.7	7308.49	7084.39	6852.61	11039.1	14129.9	hormone metabolism
A0A072UP63	tr|A0A072UP63|A0A072UP63_MEDTR;tr|A0A072UN88|A0A072UN88_MEDTR	tr|A0A072UP63|A0A072UP63_MEDTR NAD(P)H:quinone oxidoreductase, type IV protein OS=Medicago truncatula GN=MTR_4g091900 PE=4 SV=1;tr|A0A072UN88|A0A072UN88_MEDTR NAD(P)H:quinone oxidoreductase, type IV protein OS=Medicago truncatula GN=MTR_4g091900 PE=3 SV=1	251338	298389	210773	321983	267522	277024	371442	175148	177786	173272	lipid metabolism
G7ITL8	tr|G7ITL8|G7ITL8_MEDTR;tr|A0A072TQI3|A0A072TQI3_MEDTR	tr|G7ITL8|G7ITL8_MEDTR Quinone oxidoreductase OS=Medicago truncatula GN=MTR_2g081810 PE=2 SV=1	51350.5	64992.1	25357.9	50074	45243.9	40432.2	41623.3	20127.1	38843.7	32642.2	lipid metabolism
A0A072TNZ0	tr|A0A072TNZ0|A0A072TNZ0_MEDTR;tr|G7LHN4|G7LHN4_MEDTR;tr|G7LHK8|G7LHK8_MEDTR;tr|G7LHK6|G7LHK6_MEDTR	tr|A0A072TNZ0|A0A072TNZ0_MEDTR Sulfotransferase OS=Medicago truncatula GN=MTR_8g040820 PE=3 SV=1;tr|G7LHN4|G7LHN4_MEDTR Sulfotransferase OS=Medicago truncatula GN=MTR_8g040820 PE=3 SV=1;tr|G7LHK8|G7LHK8_MEDTR Sulfotransferase OS=Medicago truncatula GN=MTR_	404.707	459.46	348.453	444.295	788.458	0	0	0	0	565.294	lipid metabolism
A0A072UX31	tr|A0A072UX31|A0A072UX31_MEDTR	tr|A0A072UX31|A0A072UX31_MEDTR NAD(P)H:quinone oxidoreductase, type IV protein OS=Medicago truncatula GN=MTR_4g069250 PE=3 SV=1	6297.68	8681.19	9102.11	14550.7	11313.7	20591.1	29785.2	27995.8	27168.3	20485.4	lipid metabolism
G7IK45	tr|G7IK45|G7IK45_MEDTR;tr|A0A072V3S5|A0A072V3S5_MEDTR;tr|G7IK46|G7IK46_MEDTR	tr|G7IK45|G7IK45_MEDTR NAD(P)H:quinone oxidoreductase, type IV protein OS=Medicago truncatula GN=MTR_2g011080 PE=2 SV=1;tr|A0A072V3S5|A0A072V3S5_MEDTR NAD(P)H:quinone oxidoreductase, type IV protein OS=Medicago truncatula GN=MTR_2g011080 PE=4 SV=1;tr|G7IK4	237768	304511	155556	273270	279625	102228	96028.2	110987	120688	93600.6	lipid metabolism
G7J2E7	tr|G7J2E7|G7J2E7_MEDTR	tr|G7J2E7|G7J2E7_MEDTR Biotin/lipoyl attachment domain protein OS=Medicago truncatula GN=MTR_3g071960 PE=1 SV=1	7398.09	5631.15	6474.68	8394.54	7817.99	2894.18	4159.78	2643.07	1866.88	3453.72	lipid metabolism
G7K795	tr|G7K795|G7K795_MEDTR	tr|G7K795|G7K795_MEDTR Biotin/lipoyl attachment domain protein OS=Medicago truncatula GN=MTR_5g083520 PE=4 SV=1	662.116	710.467	732.975	548.47	610.94	0	0	0	0	0	lipid metabolism
A0A072U103	tr|A0A072U103|A0A072U103_MEDTR;tr|A0A072U0F2|A0A072U0F2_MEDTR	tr|A0A072U103|A0A072U103_MEDTR Acetyl-CoA carboxylase, carboxyl transferase, alpha subunit OS=Medicago truncatula GN=MTR_7g066870 PE=3 SV=1;tr|A0A072U0F2|A0A072U0F2_MEDTR Acetyl-CoA carboxylase, carboxyl transferase, alpha subunit OS=Medicago truncatula GN	4631.75	3863.1	5193.52	4243.59	5633.38	3610.81	2139.48	651.193	2523.4	4238.31	lipid metabolism
S4SZQ7	tr|S4SZQ7|S4SZQ7_MEDTR;tr|G7JQA8|G7JQA8_MEDTR;tr|A0A072UJ70|A0A072UJ70_MEDTR	tr|S4SZQ7|S4SZQ7_MEDTR Acetyl-coenzyme A carboxylase carboxyl transferase subunit beta OS=Medicago truncatula GN=accD PE=3 SV=1	1251.36	2277.11	1581.06	1675.99	2748.91	1194.12	0	1056.5	2354.98	1038.31	lipid metabolism
G7KRK6	tr|G7KRK6|G7KRK6_MEDTR	tr|G7KRK6|G7KRK6_MEDTR Biotin carboxyl carrier acetyl-CoA carboxylase OS=Medicago truncatula GN=MTR_7g080290 PE=4 SV=1	2335.78	2356.31	2821.64	2547.97	3097.45	0	0	0	3096.71	0	lipid metabolism
G7LIV6	tr|G7LIV6|G7LIV6_MEDTR	tr|G7LIV6|G7LIV6_MEDTR Acetyl-CoA carboxylase biotin carboxylase subunit OS=Medicago truncatula GN=MTR_8g101330 PE=1 SV=2	8672.44	9203.21	7471.98	5077.66	9410.51	10235.7	9478.15	2745.18	9122.62	11100.3	lipid metabolism
G8A394	tr|G8A394|G8A394_MEDTR;tr|A0A072V0K6|A0A072V0K6_MEDTR	tr|G8A394|G8A394_MEDTR Acetyl-CoA carboxylase OS=Medicago truncatula GN=MTR_3g073860 PE=4 SV=1	690.086	1905.96	1023.38	591.609	1917.73	65.6992	0	17.399	0	819.527	lipid metabolism
G7J0N6	tr|G7J0N6|G7J0N6_MEDTR	tr|G7J0N6|G7J0N6_MEDTR Malonyl CoA-acyl carrier transacylase OS=Medicago truncatula GN=MTR_3g031380 PE=1 SV=2	3105.36	1939.17	2836.91	2490.21	1960.59	2245.46	2566.74	996.134	1585.11	3839.71	lipid metabolism
G7ISK6	tr|G7ISK6|G7ISK6_MEDTR;tr|B7FHC3|B7FHC3_MEDTR;tr|A0A072V5S7|A0A072V5S7_MEDTR	tr|G7ISK6|G7ISK6_MEDTR Acyl carrier protein OS=Medicago truncatula GN=MTR_2g020360 PE=3 SV=2;tr|B7FHC3|B7FHC3_MEDTR Acyl carrier protein OS=Medicago truncatula GN=MTR_2g020360 PE=2 SV=1;tr|A0A072V5S7|A0A072V5S7_MEDTR Acyl carrier protein OS=Medicago trunca	30177.5	41681	42406.5	23163.4	21273.3	0	51295.2	78732.1	56655.4	38575.7	lipid metabolism
G7IZP1	tr|G7IZP1|G7IZP1_MEDTR;tr|G7J0X9|G7J0X9_MEDTR	tr|G7IZP1|G7IZP1_MEDTR Long-chain acyl-CoA synthetase OS=Medicago truncatula GN=MTR_3g035130 PE=4 SV=1;tr|G7J0X9|G7J0X9_MEDTR Long-chain acyl-CoA synthetase OS=Medicago truncatula GN=MTR_3g035130 PE=4 SV=1	2094.71	2211.17	1839.32	3341.09	3288.01	2031.44	2295.13	2168.63	4580.97	6075.65	lipid metabolism
A0A072UH65	tr|A0A072UH65|A0A072UH65_MEDTR;tr|A0A072USA6|A0A072USA6_MEDTR;tr|A0A072UG83|A0A072UG83_MEDTR	tr|A0A072UH65|A0A072UH65_MEDTR Fatty acyl-CoA synthetase family protein OS=Medicago truncatula GN=MTR_4g011790 PE=4 SV=1;tr|A0A072USA6|A0A072USA6_MEDTR Fatty acyl-CoA synthetase family protein OS=Medicago truncatula GN=MTR_4g011790 PE=4 SV=1;tr|A0A072UG83|	984.892	1088.83	1213.88	774.203	1946.41	0	0	0	0	0	lipid metabolism
G7KYC5	tr|G7KYC5|G7KYC5_MEDTR	tr|G7KYC5|G7KYC5_MEDTR Acetate-CoA ligase OS=Medicago truncatula GN=MTR_7g084850 PE=3 SV=1	518.733	539.602	583.017	667.62	899.876	0	0	0	0	0	lipid metabolism
G7K6T1	tr|G7K6T1|G7K6T1_MEDTR	tr|G7K6T1|G7K6T1_MEDTR Acyl-CoA-binding domain protein OS=Medicago truncatula GN=MTR_5g026740 PE=1 SV=1	83829.2	112959	93071	56268.8	70096.7	164199	145121	255241	174173	183895	lipid metabolism
A2Q340	tr|A2Q340|A2Q340_MEDTR;tr|A0A072U443|A0A072U443_MEDTR	tr|A2Q340|A2Q340_MEDTR Acyl-CoA-binding domain protein OS=Medicago truncatula GN=MTR_7g113200 PE=4 SV=1	913.586	1113.2	1494.41	995.158	1125.92	1312.4	1134.06	1477.27	1731.36	1714.77	lipid metabolism
A0A072UPD2	tr|A0A072UPD2|A0A072UPD2_MEDTR;tr|G7INU0|G7INU0_MEDTR	tr|A0A072UPD2|A0A072UPD2_MEDTR Beta-hydroxyacyl-ACP dehydratase OS=Medicago truncatula GN=MTR_4g094265 PE=3 SV=1	408.833	348.308	292.531	382.872	1591.3	0	0	0	0	0	lipid metabolism
G7JNJ7	tr|G7JNJ7|G7JNJ7_MEDTR	tr|G7JNJ7|G7JNJ7_MEDTR Enoyl-acyl-carrier reductase OS=Medicago truncatula GN=MTR_4g074950 PE=1 SV=2	1628.24	1357.63	1538.25	1625.59	1444.42	0	0	0	0	1476.79	lipid metabolism
A0A072TZC5	tr|A0A072TZC5|A0A072TZC5_MEDTR	tr|A0A072TZC5|A0A072TZC5_MEDTR Enoyl-acyl-carrier reductase OS=Medicago truncatula GN=MTR_7g053290 PE=4 SV=1	10442.7	12345.3	9725.33	10260.3	11986.9	6172.62	3374.77	2146.53	3637.86	21048.8	lipid metabolism
A0A072VC78	tr|A0A072VC78|A0A072VC78_MEDTR	tr|A0A072VC78|A0A072VC78_MEDTR 3-ketoacyl carrier synthase III OS=Medicago truncatula GN=MTR_2g105100 PE=3 SV=1	946.938	966.764	1060.59	1140.58	912.477	1394.12	1459.95	929.097	1401.97	1723.33	lipid metabolism
G7JDY8	tr|G7JDY8|G7JDY8_MEDTR	tr|G7JDY8|G7JDY8_MEDTR 3-oxoacyl-(Acyl carrier) synthase II OS=Medicago truncatula GN=MTR_4g096690 PE=1 SV=1	1876.87	1290.36	2050.49	2630.41	1957.49	0	1005.38	0	0	1416.19	lipid metabolism
G7ID86	tr|G7ID86|G7ID86_MEDTR;tr|G7ID84|G7ID84_MEDTR	tr|G7ID86|G7ID86_MEDTR Long chain acyl-CoA synthetase 7, peroxisomal protein OS=Medicago truncatula GN=MTR_1g104810 PE=4 SV=1;tr|G7ID84|G7ID84_MEDTR Long chain acyl-CoA synthetase 7, peroxisomal protein OS=Medicago truncatula GN=MTR_1g104810 PE=4 SV=1	517.197	476.802	469.285	309.152	482.951	768.381	823.116	466.397	690.916	1731.4	lipid metabolism
G7KAK9	tr|G7KAK9|G7KAK9_MEDTR;tr|A0A072UEB6|A0A072UEB6_MEDTR;tr|G7KAL0|G7KAL0_MEDTR;tr|G7KAL1|G7KAL1_MEDTR;tr|A0A072UCB9|A0A072UCB9_MEDTR;tr|A0A072UCT6|A0A072UCT6_MEDTR	tr|G7KAK9|G7KAK9_MEDTR Long-chain fatty acyl CoA ligase OS=Medicago truncatula GN=MTR_5g009350 PE=4 SV=1;tr|A0A072UEB6|A0A072UEB6_MEDTR Long-chain fatty acyl CoA ligase OS=Medicago truncatula GN=MTR_5g009350 PE=4 SV=1;tr|G7KAL0|G7KAL0_MEDTR Long-chain fatt	848.715	525.901	758.825	810.023	879.982	0	0	0	0	0	lipid metabolism
A0A072VR15	tr|A0A072VR15|A0A072VR15_MEDTR	tr|A0A072VR15|A0A072VR15_MEDTR 2-oxoacid dehydrogenase acyltransferase family protein OS=Medicago truncatula GN=MTR_1g111140 PE=3 SV=1	1099.81	1228.46	1376.39	990.832	1375.71	1631.56	0	0	1164.64	1343.27	lipid metabolism
G7JMT6	tr|G7JMT6|G7JMT6_MEDTR	tr|G7JMT6|G7JMT6_MEDTR Dihydrolipoyl dehydrogenase OS=Medicago truncatula GN=MTR_4g121880 PE=3 SV=1	2428.85	2741.51	3006.68	1912.28	2509.51	4158.07	4062.17	3508.11	4196.79	3952.27	lipid metabolism
G7IDV6	tr|G7IDV6|G7IDV6_MEDTR	tr|G7IDV6|G7IDV6_MEDTR Pyruvate kinase OS=Medicago truncatula GN=MTR_1g099360 PE=3 SV=1	2398.32	1594.42	2096.23	2051.21	1911.01	1226.41	1304.9	570.816	1009.01	2372.89	lipid metabolism
A0A072US21	tr|A0A072US21|A0A072US21_MEDTR;tr|G7JGV7|G7JGV7_MEDTR	tr|A0A072US21|A0A072US21_MEDTR Glycerol kinase-like protein OS=Medicago truncatula GN=MTR_4g009920 PE=3 SV=1;tr|G7JGV7|G7JGV7_MEDTR Glycerol kinase-like protein OS=Medicago truncatula GN=MTR_4g009920 PE=3 SV=1	906.331	810.08	883.502	884.426	848.374	1117.19	1248.16	1015.8	1096.2	1754.79	lipid metabolism
G7KRQ8	tr|G7KRQ8|G7KRQ8_MEDTR	tr|G7KRQ8|G7KRQ8_MEDTR UDP-sulfoquinovose synthase OS=Medicago truncatula GN=MTR_7g090510 PE=1 SV=1	842.843	664.445	544.485	497.121	725.324	0	396.981	0	0	548.746	lipid metabolism
G7JXE0	tr|G7JXE0|G7JXE0_MEDTR	tr|G7JXE0|G7JXE0_MEDTR Acyl-coenzyme A oxidase OS=Medicago truncatula GN=MTR_5g012920 PE=3 SV=1	4380.12	6027.25	5002.65	3595.43	3230.67	3847.64	2803.08	2621.64	2568.95	6817.89	lipid metabolism
A0A072U1Y7	tr|A0A072U1Y7|A0A072U1Y7_MEDTR	tr|A0A072U1Y7|A0A072U1Y7_MEDTR Acyl-CoA dehydrogenase OS=Medicago truncatula GN=MTR_7g068850 PE=3 SV=1	869.362	847.449	865.905	1324.44	887.636	0	0	0	0	1530.43	lipid metabolism
G7JHR0	tr|G7JHR0|G7JHR0_MEDTR;tr|A0A072URD8|A0A072URD8_MEDTR	tr|G7JHR0|G7JHR0_MEDTR Acyl-coenzyme A oxidase OS=Medicago truncatula GN=MTR_4g100640 PE=3 SV=1;tr|A0A072URD8|A0A072URD8_MEDTR Peroxisomal acyl-coenzyme A oxidase-like protein OS=Medicago truncatula GN=MTR_4g100640 PE=4 SV=1	770.964	583.754	1043.47	822.304	862.281	1187.64	0	713.789	943.5	0	lipid metabolism
G7JUZ2	tr|G7JUZ2|G7JUZ2_MEDTR;tr|A0A072UBY8|A0A072UBY8_MEDTR	tr|G7JUZ2|G7JUZ2_MEDTR Acyl-coenzyme A oxidase OS=Medicago truncatula GN=MTR_4g079290 PE=3 SV=1	884.714	879.595	1018.07	815.947	898.751	0	0	0	0	0	lipid metabolism
G7L900	tr|G7L900|G7L900_MEDTR;tr|G7L901|G7L901_MEDTR;tr|A0A072TV55|A0A072TV55_MEDTR;tr|A0A072U6C2|A0A072U6C2_MEDTR;tr|A0A072TW58|A0A072TW58_MEDTR	tr|G7L900|G7L900_MEDTR 3-hydroxyisobutyryl-CoA hydrolase-like protein OS=Medicago truncatula GN=MTR_8g103840 PE=1 SV=1;tr|G7L901|G7L901_MEDTR 3-hydroxyisobutyryl-CoA hydrolase-like protein OS=Medicago truncatula GN=MTR_8g103840 PE=4 SV=2;tr|A0A072TV55|A0A0	10968.6	12988.7	9182.03	10972.2	10757.2	11595	12445.6	6568.82	7261.16	12344.8	lipid metabolism
A0A072V5U1	tr|A0A072V5U1|A0A072V5U1_MEDTR	tr|A0A072V5U1|A0A072V5U1_MEDTR 3-hydroxyisobutyryl-CoA hydrolase-like protein OS=Medicago truncatula GN=MTR_3g046330 PE=4 SV=1	1994.88	2186.47	1765.32	1547.67	1080.12	1434.31	981.173	523.098	970.345	1526.8	lipid metabolism
A0A072V5C1	tr|A0A072V5C1|A0A072V5C1_MEDTR	tr|A0A072V5C1|A0A072V5C1_MEDTR Glyoxysomal fatty acid beta-oxidation MFP-A protein OS=Medicago truncatula GN=MTR_2g436300 PE=4 SV=1	485.27	635.392	313.049	366.548	1843.92	0	0	0	0	943.659	lipid metabolism
G7JTB1	tr|G7JTB1|G7JTB1_MEDTR	tr|G7JTB1|G7JTB1_MEDTR Monoglyceride lipase-like protein OS=Medicago truncatula GN=MTR_4g127220 PE=4 SV=1	1003.43	808.576	798.205	481.945	1157.76	0	0	0	0	0	lipid metabolism
G7JPP4	tr|G7JPP4|G7JPP4_MEDTR;tr|G7JPP2|G7JPP2_MEDTR	tr|G7JPP4|G7JPP4_MEDTR Phospholipase A1 OS=Medicago truncatula GN=MTR_4g087830 PE=2 SV=2	847.17	388.566	1868.5	3312.04	987.532	3335.11	2351.92	632.066	2728.35	2086.33	lipid metabolism
A0A072UM09	tr|A0A072UM09|A0A072UM09_MEDTR	tr|A0A072UM09|A0A072UM09_MEDTR Phospholipase A-2-activating protein OS=Medicago truncatula GN=MTR_4g069090 PE=4 SV=1	1240.28	1488.78	1450.89	1264.66	1333.35	975.898	0	883.077	1112.02	2257.87	lipid metabolism
G7IE19	tr|G7IE19|G7IE19_MEDTR;tr|Q2HRX9|Q2HRX9_MEDTR;tr|I3SHP5|I3SHP5_MEDTR	tr|G7IE19|G7IE19_MEDTR 2-hydroxyisoflavanone dehydratase OS=Medicago truncatula GN=MTR_1g104930 PE=4 SV=2;tr|Q2HRX9|Q2HRX9_MEDTR 2-hydroxyisoflavanone dehydratase OS=Medicago truncatula GN=MTR_7g051020 PE=4 SV=1	1939.82	1923.39	1970.97	2882.52	1561.33	0	0	0	0	1217.81	lipid metabolism
A0A072UUF6	tr|A0A072UUF6|A0A072UUF6_MEDTR	tr|A0A072UUF6|A0A072UUF6_MEDTR CXE carboxylesterase OS=Medicago truncatula GN=MTR_3g012440 PE=4 SV=1	8129.65	5878.9	7610.44	4313.38	5606.29	8711.34	8912.38	7201.9	8472.15	4069.19	lipid metabolism
G7IE27	tr|G7IE27|G7IE27_MEDTR	tr|G7IE27|G7IE27_MEDTR 2-hydroxyisoflavanone dehydratase OS=Medicago truncatula GN=MTR_1g105020 PE=4 SV=2	3277.02	3774.84	3288.92	3593.04	3218.55	4546.71	5173.78	3658.68	2864.73	6830.08	lipid metabolism
G7J6B0	tr|G7J6B0|G7J6B0_MEDTR	tr|G7J6B0|G7J6B0_MEDTR Gibberellin receptor GID1 OS=Medicago truncatula GN=MTR_3g101420 PE=4 SV=1	1568.91	1185.63	1458.42	1120.58	1232.5	0	2404.62	1358.84	1856.64	2501.82	lipid metabolism
G7JKH0	tr|G7JKH0|G7JKH0_MEDTR;tr|A0A072USL3|A0A072USL3_MEDTR	tr|G7JKH0|G7JKH0_MEDTR Acyl-protein thioesterase, putative OS=Medicago truncatula GN=MTR_4g132890 PE=2 SV=1;tr|A0A072USL3|A0A072USL3_MEDTR Acyl-protein thioesterase, putative OS=Medicago truncatula GN=MTR_4g132890 PE=4 SV=1	1771.14	2282.35	1642.41	1346.52	1198.02	1670.73	1996.25	1641.42	1782.21	0	lipid metabolism
G7JMF3	tr|G7JMF3|G7JMF3_MEDTR	tr|G7JMF3|G7JMF3_MEDTR CXE carboxylesterase OS=Medicago truncatula GN=MTR_4g086510 PE=4 SV=1	1511.32	934.305	1268.3	805.913	885.797	2119.11	1345.61	855.571	1290.12	1632.17	lipid metabolism
A0A072UFI3	tr|A0A072UFI3|A0A072UFI3_MEDTR;tr|G7K4B9|G7K4B9_MEDTR;tr|G7J1F5|G7J1F5_MEDTR	tr|A0A072UFI3|A0A072UFI3_MEDTR Glycerophosphoryl diester phosphodiesterase family protein OS=Medicago truncatula GN=MTR_5g094230 PE=4 SV=1;tr|G7K4B9|G7K4B9_MEDTR Glycerophosphoryl diester phosphodiesterase family protein OS=Medicago truncatula GN=MTR_5g094	7248.73	12177	6758.18	10898	13829.1	1249.26	1451.37	828.134	2346.03	4915.21	lipid metabolism
Q2HUA3	tr|Q2HUA3|Q2HUA3_MEDTR;tr|G7JB30|G7JB30_MEDTR;tr|G7JB26|G7JB26_MEDTR	tr|Q2HUA3|Q2HUA3_MEDTR Phospholipase D OS=Medicago truncatula GN=MTR_2g103730 PE=1 SV=1	9456.3	13390.8	12172.2	15165.5	22017.8	6278.39	3802.37	2055.23	5537.97	14124.6	lipid metabolism
B7FNC0	tr|B7FNC0|B7FNC0_MEDTR;tr|G7I4U8|G7I4U8_MEDTR	tr|B7FNC0|B7FNC0_MEDTR Glycolipid transfer protein (GLTP) family protein OS=Medicago truncatula GN=MTR_1g075710 PE=2 SV=1	1817.15	1432.43	1324.23	1896.75	1289.97	0	0	0	0	0	lipid metabolism
G7L4U3	tr|G7L4U3|G7L4U3_MEDTR	tr|G7L4U3|G7L4U3_MEDTR 4-alpha-glucanotransferase DPE2 OS=Medicago truncatula GN=MTR_7g088740 PE=4 SV=2	214.044	236.018	211.939	198.313	256.352	0	0	0	0	326.514	major CHO metabolism
A0A072UEX7	tr|A0A072UEX7|A0A072UEX7_MEDTR;tr|G7K6R7|G7K6R7_MEDTR;tr|A0A072UDZ0|A0A072UDZ0_MEDTR;tr|A0A072UDG9|A0A072UDG9_MEDTR;tr|A0A072UP95|A0A072UP95_MEDTR;tr|A0A072UCZ2|A0A072UCZ2_MEDTR	tr|A0A072UEX7|A0A072UEX7_MEDTR Neutral alpha-glucosidase OS=Medicago truncatula GN=MTR_5g026610 PE=3 SV=1;tr|G7K6R7|G7K6R7_MEDTR Neutral alpha-glucosidase OS=Medicago truncatula GN=MTR_5g026610 PE=3 SV=1;tr|A0A072UDZ0|A0A072UDZ0_MEDTR Neutral alpha-glucosi	425.322	484.548	229.845	334.066	428.485	0	0	0	179.555	259.709	major CHO metabolism
A0A072TGQ9	tr|A0A072TGQ9|A0A072TGQ9_MEDTR;tr|G7JHG9|G7JHG9_MEDTR	tr|A0A072TGQ9|A0A072TGQ9_MEDTR Alpha-1,4 glucan phosphorylase OS=Medicago truncatula GN=MTR_0288s0040 PE=3 SV=1	6476.96	6984.75	3208.76	3586.89	5226.55	157.917	58.7286	38.8919	50.1484	1502.23	major CHO metabolism
A0A072UKS2	tr|A0A072UKS2|A0A072UKS2_MEDTR	tr|A0A072UKS2|A0A072UKS2_MEDTR PfkB family carbohydrate kinase OS=Medicago truncatula GN=MTR_4g067310 PE=3 SV=1	31177.8	31996.5	25759.4	24540.2	34646.5	45722.1	40352	35923.4	34554.2	34493.7	major CHO metabolism
G7IHV2	tr|G7IHV2|G7IHV2_MEDTR	tr|G7IHV2|G7IHV2_MEDTR PfkB family carbohydrate kinase OS=Medicago truncatula GN=MTR_2g098950 PE=1 SV=1	115233	242626	177108	149637	161999	117863	136447	116714	120264	124991	major CHO metabolism
G7IC32	tr|G7IC32|G7IC32_MEDTR	tr|G7IC32|G7IC32_MEDTR PfkB family carbohydrate kinase OS=Medicago truncatula GN=MTR_1g101950 PE=3 SV=1	653.621	711.702	653.485	696.836	831.808	1967.24	1227.84	1854.38	2025.67	1198.31	major CHO metabolism
A0A072UCM8	tr|A0A072UCM8|A0A072UCM8_MEDTR	tr|A0A072UCM8|A0A072UCM8_MEDTR Hexokinase OS=Medicago truncatula GN=MTR_6g088795 PE=3 SV=1	2715.52	2607.19	1733.52	1911.95	2308.44	0	0	0	0	1132.69	major CHO metabolism
G7I9W3	tr|G7I9W3|G7I9W3_MEDTR;tr|A0A072VD46|A0A072VD46_MEDTR;tr|A0A072VN03|A0A072VN03_MEDTR;tr|Q2HVE4|Q2HVE4_MEDTR	tr|G7I9W3|G7I9W3_MEDTR Fructan exohydrolase OS=Medicago truncatula GN=MTR_1g015910 PE=4 SV=1;tr|A0A072VD46|A0A072VD46_MEDTR Fructan exohydrolase OS=Medicago truncatula GN=MTR_1g015910 PE=4 SV=1	2100.72	1918.83	1873.24	4506.1	2167.16	6133.65	9159.74	5390.19	6190.43	4826.57	major CHO metabolism
G7I9W8	tr|G7I9W8|G7I9W8_MEDTR	tr|G7I9W8|G7I9W8_MEDTR Fructan exohydrolase OS=Medicago truncatula GN=MTR_1g015970 PE=4 SV=1	1659.21	2171.83	2306.66	2554.66	2508.71	3521.38	3611.93	2602.8	2846.69	4327.39	major CHO metabolism
G7I9W9	tr|G7I9W9|G7I9W9_MEDTR	tr|G7I9W9|G7I9W9_MEDTR Fructan exohydrolase OS=Medicago truncatula GN=MTR_1g015980 PE=4 SV=1	3739.8	4023.12	3441.67	5020.63	5320.6	2524.99	2865.21	2535.56	3161.15	2026.38	major CHO metabolism
G7IAG4	tr|G7IAG4|G7IAG4_MEDTR;tr|G7I9P2|G7I9P2_MEDTR;tr|A0A072UXJ7|A0A072UXJ7_MEDTR	tr|G7IAG4|G7IAG4_MEDTR Neutral/alkaline invertase OS=Medicago truncatula GN=MTR_1g096140 PE=4 SV=1	3015.32	3478.59	3574.32	3363.63	3309.8	2356.83	2397.04	1370.96	2439.18	2188.94	major CHO metabolism
G7JK43	tr|G7JK43|G7JK43_MEDTR;tr|A0A072V0J5|A0A072V0J5_MEDTR	tr|G7JK43|G7JK43_MEDTR Soluble acid invertase FRUCT2 OS=Medicago truncatula GN=MTR_4g101630 PE=4 SV=2;tr|A0A072V0J5|A0A072V0J5_MEDTR Soluble acid invertase FRUCT2 OS=Medicago truncatula GN=MTR_4g101630 PE=4 SV=1	453.758	398.6	441.7	316.301	333.856	0	0	0	0	0	major CHO metabolism
B7FK85	tr|B7FK85|B7FK85_MEDTR	tr|B7FK85|B7FK85_MEDTR Sucrase/ferredoxin family protein OS=Medicago truncatula GN=MTR_7g033625 PE=2 SV=1	425.927	375.625	484.058	501.918	531.489	3869.19	6760.27	6322.65	6361.32	3265.13	major CHO metabolism
A0A072U5L4	tr|A0A072U5L4|A0A072U5L4_MEDTR	tr|A0A072U5L4|A0A072U5L4_MEDTR Sucrose synthase OS=Medicago truncatula GN=MTR_7g108930 PE=3 SV=1	4506.41	8154.81	3569.58	7244.15	5384.91	744.584	731.348	307.735	931.133	908.079	major CHO metabolism
A0A072V740	tr|A0A072V740|A0A072V740_MEDTR;tr|G7J800|G7J800_MEDTR	tr|A0A072V740|A0A072V740_MEDTR Sucrose synthase OS=Medicago truncatula GN=MTR_2g044070 PE=4 SV=1	17085.5	12988.7	16343.6	4179.55	11505.8	111.335	0	73.1014	0	165.309	major CHO metabolism
Q9T0M6	tr|Q9T0M6|Q9T0M6_MEDTR;tr|G7JS45|G7JS45_MEDTR;tr|A0A072U504|A0A072U504_MEDTR;tr|G7JLQ3|G7JLQ3_MEDTR	tr|Q9T0M6|Q9T0M6_MEDTR Sucrose synthase OS=Medicago truncatula GN=sucS1 PE=1 SV=1;tr|G7JS45|G7JS45_MEDTR Sucrose synthase OS=Medicago truncatula GN=MTR_4g124660 PE=4 SV=2	201732	255900	240062	185254	215119	15630.6	13325.2	8536.17	12958.1	27977.8	major CHO metabolism
G7J834	tr|G7J834|G7J834_MEDTR;tr|G7KEK9|G7KEK9_MEDTR	tr|G7J834|G7J834_MEDTR Glucose-1-phosphate adenylyltransferase OS=Medicago truncatula GN=MTR_3g082150 PE=1 SV=1;tr|G7KEK9|G7KEK9_MEDTR Glucose-1-phosphate adenylyltransferase OS=Medicago truncatula GN=MTR_5g097010 PE=1 SV=1	4883.45	3597.6	3193.87	3639.2	3618.33	6578.87	6170.02	4357.37	4358.86	7061.51	major CHO metabolism
A0A072VDC5	tr|A0A072VDC5|A0A072VDC5_MEDTR	tr|A0A072VDC5|A0A072VDC5_MEDTR Glucose-1-phosphate adenylyltransferase OS=Medicago truncatula GN=MTR_3g112070 PE=3 SV=1	779.232	605.736	725.921	984.897	578.432	1150.52	0	662.582	730.515	1532.49	major CHO metabolism
G7J745	tr|G7J745|G7J745_MEDTR;tr|G7JHD0|G7JHD0_MEDTR	tr|G7J745|G7J745_MEDTR Glucose-1-phosphate adenylyltransferase OS=Medicago truncatula GN=MTR_3g116860 PE=3 SV=2	412.891	479.82	344.635	411.819	419.462	0	0	0	0	0	major CHO metabolism
G7IL84	tr|G7IL84|G7IL84_MEDTR	tr|G7IL84|G7IL84_MEDTR Fructose-1,6-bisphosphatase, cytosolic-like protein OS=Medicago truncatula GN=MTR_2g008030 PE=3 SV=1	3487.32	2145.04	5623.4	2938.79	3168.67	14107.5	9285.36	6787.28	8950.19	9519.63	major CHO metabolism
G7JFF2	tr|G7JFF2|G7JFF2_MEDTR;tr|G7IXI3|G7IXI3_MEDTR	tr|G7JFF2|G7JFF2_MEDTR Sucrose-phosphate synthase family protein OS=Medicago truncatula GN=MTR_4g115620 PE=4 SV=1	865.492	1156.35	1053.99	1151.84	969.861	0	0	0	0	520.688	major CHO metabolism
A0A072V0B0	tr|A0A072V0B0|A0A072V0B0_MEDTR	tr|A0A072V0B0|A0A072V0B0_MEDTR Selenium-binding-like protein OS=Medicago truncatula GN=MTR_3g084410 PE=4 SV=1	4557.02	4946.43	3954.99	4139.13	3700.57	3424.46	1694.38	936.362	0	3108.35	metal handling
I3T590	tr|I3T590|I3T590_MEDTR	tr|I3T590|I3T590_MEDTR Aluminum induced protein with YGL and LRDR motif protein OS=Medicago truncatula GN=MTR_2g022520 PE=2 SV=1	5337.25	6643.72	3872.62	3127.61	4515.63	0	0	0	0	0	metal handling
B7FJ81	tr|B7FJ81|B7FJ81_MEDTR	tr|B7FJ81|B7FJ81_MEDTR Copper chaperone OS=Medicago truncatula GN=MTR_7g013660 PE=1 SV=1	35875.9	43826.7	61478.7	26528.5	40383.7	16417.8	38697.6	34841.6	17698.1	23664.2	metal handling
A0A072V2Z9	tr|A0A072V2Z9|A0A072V2Z9_MEDTR;tr|G7J568|G7J568_MEDTR	tr|A0A072V2Z9|A0A072V2Z9_MEDTR Divalent cation tolerance protein, CutA1 family protein OS=Medicago truncatula GN=MTR_3g100630 PE=4 SV=1;tr|G7J568|G7J568_MEDTR Divalent cation tolerance protein, CutA1 family protein OS=Medicago truncatula GN=MTR_3g100630 PE	6476.67	6581.98	6400.58	6732.56	6041.48	19305	22638.1	21694.7	21995	11045.8	metal handling
G7I348	tr|G7I348|G7I348_MEDTR	tr|G7I348|G7I348_MEDTR Copper chaperone OS=Medicago truncatula GN=MTR_1g092670 PE=2 SV=1	148112	105707	141644	155635	119360	73849.5	163834	114581	91344.6	46743.5	metal handling
G7JLS7	tr|G7JLS7|G7JLS7_MEDTR	tr|G7JLS7|G7JLS7_MEDTR Ferritin OS=Medicago truncatula GN=MTR_4g014540 PE=1 SV=1	8900.89	7418.4	7068.47	3145.76	9083.14	4690.64	0	4334.55	0	4745.62	metal handling
G7K283	tr|G7K283|G7K283_MEDTR;tr|A0A072UGM5|A0A072UGM5_MEDTR;tr|G7KEB7|G7KEB7_MEDTR	tr|G7K283|G7K283_MEDTR Ferritin OS=Medicago truncatula GN=MTR_5g083170 PE=1 SV=1;tr|A0A072UGM5|A0A072UGM5_MEDTR Ferritin OS=Medicago truncatula GN=MTR_5g083170 PE=3 SV=1	17565.8	15525	15820.5	16563.8	34156.5	8528.84	9531.34	5237.03	10449.4	6972.13	metal handling
G7IJV4	tr|G7IJV4|G7IJV4_MEDTR;tr|A0A072V6R8|A0A072V6R8_MEDTR;tr|A0A072VFV0|A0A072VFV0_MEDTR;tr|A0A072V4V9|A0A072V4V9_MEDTR	tr|G7IJV4|G7IJV4_MEDTR SIT4 phosphatase-associated family protein OS=Medicago truncatula GN=MTR_2g029960 PE=4 SV=2;tr|A0A072V6R8|A0A072V6R8_MEDTR SIT4 phosphatase-associated family protein OS=Medicago truncatula GN=MTR_2g029960 PE=4 SV=1;tr|A0A072VFV0|A0A0	571.951	542.822	625.491	573.797	426.52	2038.31	685.83	1398.53	645.661	637.547	metal handling
G7KVJ5	tr|G7KVJ5|G7KVJ5_MEDTR;tr|Q2HUY7|Q2HUY7_MEDTR	tr|G7KVJ5|G7KVJ5_MEDTR Rhicadhesin receptor OS=Medicago truncatula GN=MTR_7g111240 PE=4 SV=1;tr|Q2HUY7|Q2HUY7_MEDTR 11-S plant seed storage protein OS=Medicago truncatula GN=MTR_7g111240 PE=1 SV=1	4179.92	3501.83	3753.07	4801.62	5321.85	0	0	0	0	0	metal handling
A0A072VQU1	tr|A0A072VQU1|A0A072VQU1_MEDTR;tr|A0A072VPQ4|A0A072VPQ4_MEDTR	tr|A0A072VQU1|A0A072VQU1_MEDTR 1,2-dihydroxy-3-keto-5-methylthiopentene dioxygenase OS=Medicago truncatula GN=MTR_1g102870 PE=3 SV=1;tr|A0A072VPQ4|A0A072VPQ4_MEDTR 1,2-dihydroxy-3-keto-5-methylthiopentene dioxygenase OS=Medicago truncatula GN=MTR_1g102870	16759.8	21169.7	16141.2	14595.2	15085.4	38219	33106	31544	29893.7	24230.8	metal handling
A0A072V0K8	tr|A0A072V0K8|A0A072V0K8_MEDTR	tr|A0A072V0K8|A0A072V0K8_MEDTR Alpha-galactosidase OS=Medicago truncatula GN=MTR_3g094160 PE=3 SV=1	3501.45	2749.47	3342.65	5906.82	3422.44	4220.38	0	3348.06	4558.55	5442.77	minor CHO metabolism
G7JNZ5	tr|G7JNZ5|G7JNZ5_MEDTR;tr|A0A072UTI0|A0A072UTI0_MEDTR	tr|G7JNZ5|G7JNZ5_MEDTR Mevalonate/galactokinase family protein OS=Medicago truncatula GN=MTR_4g122670 PE=3 SV=1;tr|A0A072UTI0|A0A072UTI0_MEDTR Mevalonate/galactokinase family protein OS=Medicago truncatula GN=MTR_4g122670 PE=3 SV=1	2694.75	3497.67	3412.1	4414.1	3479.23	1964.46	0	0	788.669	5604.51	minor CHO metabolism
G7J4B5	tr|G7J4B5|G7J4B5_MEDTR;tr|G7J4B7|G7J4B7_MEDTR;tr|G7J4B6|G7J4B6_MEDTR;tr|G7LAD5|G7LAD5_MEDTR	tr|G7J4B5|G7J4B5_MEDTR Myo-inositol 1-phosphate synthase OS=Medicago truncatula GN=MTR_3g087590 PE=1 SV=1;tr|G7J4B7|G7J4B7_MEDTR Myo-inositol 1-phosphate synthase OS=Medicago truncatula GN=MTR_3g087590 PE=4 SV=1;tr|G7J4B6|G7J4B6_MEDTR Myo-inositol 1-phosph	4079.18	7255.66	4414.02	3182.94	6536.82	1819.01	2491.6	1235.54	2004.94	1635.78	minor CHO metabolism
A0A072V9K1	tr|A0A072V9K1|A0A072V9K1_MEDTR	tr|A0A072V9K1|A0A072V9K1_MEDTR Methylthioribulose-1-phosphate dehydratase OS=Medicago truncatula GN=MTR_2g079110 PE=3 SV=1	2411.7	1586.83	1212.54	1405.07	1235.73	0	878.573	379.425	0	1469.74	minor CHO metabolism
B7FHL7	tr|B7FHL7|B7FHL7_MEDTR;tr|G7JTF1|G7JTF1_MEDTR;tr|A0A072UH83|A0A072UH83_MEDTR;tr|A0A072TRV0|A0A072TRV0_MEDTR	tr|B7FHL7|B7FHL7_MEDTR Aldo/keto reductase family oxidoreductase OS=Medicago truncatula GN=MTR_4g021410 PE=2 SV=1;tr|G7JTF1|G7JTF1_MEDTR Aldo/keto reductase family oxidoreductase OS=Medicago truncatula GN=MTR_4g021410 PE=4 SV=1;tr|A0A072UH83|A0A072UH83_MED	4140.98	5374.12	4286.98	6235.87	3708.35	11185.8	15619	9473.2	13434.5	9116.19	minor CHO metabolism
G7IN18	tr|G7IN18|G7IN18_MEDTR;tr|G7JVI6|G7JVI6_MEDTR	tr|G7IN18|G7IN18_MEDTR Aldose 1-epimerase family protein OS=Medicago truncatula GN=MTR_2g036810 PE=4 SV=1	6166.29	5400.25	3347.65	3925.96	4379.36	2223.4	2449.19	2036.8	2418.18	4227.01	minor CHO metabolism
G7JJX4	tr|G7JJX4|G7JJX4_MEDTR;tr|A0A072UMK5|A0A072UMK5_MEDTR	tr|G7JJX4|G7JJX4_MEDTR NADP-dependent D-sorbitol-6-phosphate dehydrogenase OS=Medicago truncatula GN=MTR_4g072060 PE=2 SV=1	5687.13	6533.53	2879.77	3461.4	6636.34	4506.59	0	1830.97	2044.05	2375.82	minor CHO metabolism
G7KBP8	tr|G7KBP8|G7KBP8_MEDTR;tr|G7KBP7|G7KBP7_MEDTR	tr|G7KBP8|G7KBP8_MEDTR Pyridoxal kinase OS=Medicago truncatula GN=MTR_5g079730 PE=4 SV=1;tr|G7KBP7|G7KBP7_MEDTR Pyridoxal kinase OS=Medicago truncatula GN=MTR_5g079730 PE=4 SV=1	1377.46	1331.63	1094.19	978.313	991.354	0	0	0	0	0	minor CHO metabolism
G7KPT9	tr|G7KPT9|G7KPT9_MEDTR	tr|G7KPT9|G7KPT9_MEDTR Aldose 1-epimerase OS=Medicago truncatula GN=MTR_6g069630 PE=3 SV=1	3347.11	3215.22	3080.52	3538.3	2450.61	5040.2	4726.2	4101.82	4450.88	4882.02	minor CHO metabolism
A0A072VK36	tr|A0A072VK36|A0A072VK36_MEDTR	tr|A0A072VK36|A0A072VK36_MEDTR PfkB family carbohydrate kinase OS=Medicago truncatula GN=MTR_2g072830 PE=3 SV=1	913.738	814.978	873.284	1084.97	801.519	0	0	0	0	0	minor CHO metabolism
G7JD38	tr|G7JD38|G7JD38_MEDTR	tr|G7JD38|G7JD38_MEDTR Xylose isomerase OS=Medicago truncatula GN=MTR_4g128840 PE=3 SV=2	2116.94	2492.6	2527.85	2634.56	2402.09	2382.14	1478.94	1459.78	1787.73	4102.61	minor CHO metabolism
A0A072U525	tr|A0A072U525|A0A072U525_MEDTR	tr|A0A072U525|A0A072U525_MEDTR Raffinose synthase or seed inhibition protein OS=Medicago truncatula GN=MTR_6g004880 PE=4 SV=1	400.381	729.451	408.685	1070.11	1019.63	0	0	0	350.489	540.985	minor CHO metabolism
G7JFF6	tr|G7JFF6|G7JFF6_MEDTR	tr|G7JFF6|G7JFF6_MEDTR Purple acid phosphatase OS=Medicago truncatula GN=MTR_4g115670 PE=3 SV=1	4452.01	6478.99	3038.25	3874.79	5282.91	3414.69	0	3104.22	6076.68	3681.8	misc
G7LGQ4	tr|G7LGQ4|G7LGQ4_MEDTR;tr|A0A072TR36|A0A072TR36_MEDTR;tr|A0A072U1K1|A0A072U1K1_MEDTR	tr|G7LGQ4|G7LGQ4_MEDTR Stem 28 kDa glycoprotein OS=Medicago truncatula GN=MTR_8g014650 PE=1 SV=1	210672	165018	192364	87172.5	169240	222474	43249.4	71712.1	57150.8	68078.4	misc
A0A072UZJ4	tr|A0A072UZJ4|A0A072UZJ4_MEDTR;tr|A0A072V0S0|A0A072V0S0_MEDTR;tr|A0A072UZV1|A0A072UZV1_MEDTR;tr|A0A072V9W1|A0A072V9W1_MEDTR;tr|G7KHK1|G7KHK1_MEDTR;tr|A0A072TVJ5|A0A072TVJ5_MEDTR	tr|A0A072UZJ4|A0A072UZJ4_MEDTR Purple acid phosphatase OS=Medicago truncatula GN=MTR_3g074930 PE=3 SV=1;tr|A0A072V0S0|A0A072V0S0_MEDTR Purple acid phosphatase OS=Medicago truncatula GN=MTR_3g074930 PE=3 SV=1	21253	8188.09	6578.75	6081.43	23684.5	1209.05	711.259	659.982	1115.85	1336.99	misc
G7IRT9	tr|G7IRT9|G7IRT9_MEDTR;tr|A0A072VCL6|A0A072VCL6_MEDTR	tr|G7IRT9|G7IRT9_MEDTR SIT4 phosphatase-associated family protein OS=Medicago truncatula GN=MTR_2g094550 PE=4 SV=2;tr|A0A072VCL6|A0A072VCL6_MEDTR SIT4 phosphatase-associated family protein OS=Medicago truncatula GN=MTR_2g094550 PE=4 SV=1	1434.55	1198.15	1538.93	1413	954.076	5696.11	4798.44	3528.75	3879.89	3739.28	misc
G7L8K1	tr|G7L8K1|G7L8K1_MEDTR;tr|G7L8J8|G7L8J8_MEDTR	tr|G7L8K1|G7L8K1_MEDTR Plant acid phosphatase OS=Medicago truncatula GN=MTR_8g046260 PE=2 SV=2	3784.9	3371.57	4163.25	4007.31	3875.78	5898.25	7026.34	4444.95	5350.59	5537.95	misc
G7LGQ3	tr|G7LGQ3|G7LGQ3_MEDTR;tr|A0A072TQJ7|A0A072TQJ7_MEDTR	tr|G7LGQ3|G7LGQ3_MEDTR Stem 28 kDa glycoprotein OS=Medicago truncatula GN=MTR_8g014640 PE=4 SV=1	1203.4	1846.66	2051.56	1889.2	2966.87	1956.56	1405.86	0	0	0	misc
G7ITY1	tr|G7ITY1|G7ITY1_MEDTR	tr|G7ITY1|G7ITY1_MEDTR Phenylpropenal double-bond reductase OS=Medicago truncatula GN=MTR_2g088220 PE=4 SV=1	2622.15	2048.67	1978.26	1730.51	2136.83	0	1732.73	1555.82	1616.75	2807.29	misc
G7KYI4	tr|G7KYI4|G7KYI4_MEDTR	tr|G7KYI4|G7KYI4_MEDTR Zn-dependent alcohol dehydrogenase family, class III protein OS=Medicago truncatula GN=MTR_7g099040 PE=1 SV=1	14256	13151.6	14148.7	14129	14452.6	5733.95	3756.52	3161.17	6890.08	7467.25	misc
A0A072VKC1	tr|A0A072VKC1|A0A072VKC1_MEDTR	tr|A0A072VKC1|A0A072VKC1_MEDTR Zn-dependent alcohol dehydrogenase family, class III protein OS=Medicago truncatula GN=MTR_1g069430 PE=3 SV=1	1180.54	1555.07	1761.67	1606.11	2024.51	0	0	0	0	1520.56	misc
I3SE71	tr|I3SE71|I3SE71_MEDTR	tr|I3SE71|I3SE71_MEDTR NADP-dependent alkenal double bond reductase OS=Medicago truncatula GN=MTR_7g406860 PE=2 SV=1	888.126	1252.95	1213.01	1269.93	782.671	0	579.631	0	527.178	1068.55	misc
G7IYC3	tr|G7IYC3|G7IYC3_MEDTR;tr|G7IYC1|G7IYC1_MEDTR;tr|G7IYC2|G7IYC2_MEDTR;tr|G7IYC6|G7IYC6_MEDTR	tr|G7IYC3|G7IYC3_MEDTR Cinnamyl-alcohol dehydrogenase-like protein OS=Medicago truncatula GN=MTR_3g005170 PE=4 SV=2;tr|G7IYC1|G7IYC1_MEDTR Cinnamyl-alcohol dehydrogenase-like protein OS=Medicago truncatula GN=MTR_3g005170 PE=1 SV=1;tr|G7IYC2|G7IYC2_MEDTR C	14986.4	17105.6	17427.3	18109.4	14964.7	8292.57	6979.78	4892.63	6710.59	12739.7	misc
G7I7I2	tr|G7I7I2|G7I7I2_MEDTR;tr|G7I8Q0|G7I8Q0_MEDTR	tr|G7I7I2|G7I7I2_MEDTR Branched-chain-amino-acid aminotransferase-like protein OS=Medicago truncatula GN=MTR_1g082470 PE=3 SV=2;tr|G7I8Q0|G7I8Q0_MEDTR Branched-chain-amino-acid aminotransferase-like protein OS=Medicago truncatula GN=MTR_1g083370 PE=3 SV=2	862.629	1073.41	921.205	1043.92	1491.6	815.487	0	607.633	561.4	0	misc
I3SQ86	tr|I3SQ86|I3SQ86_MEDTR	tr|I3SQ86|I3SQ86_MEDTR Branched-chain-amino-acid aminotransferase-like protein OS=Medicago truncatula GN=MTR_2g078730 PE=2 SV=1	3229.92	3026.58	2346.44	4756.58	2023.01	2027.25	3424.46	1834.25	0	3715.68	misc
A0A072VE71	tr|A0A072VE71|A0A072VE71_MEDTR;tr|A0A072VF96|A0A072VF96_MEDTR;tr|A0A072VPR2|A0A072VPR2_MEDTR;tr|A0A072VDL8|A0A072VDL8_MEDTR	tr|A0A072VE71|A0A072VE71_MEDTR Glucan endo-1,3-beta-glucosidase-like protein OS=Medicago truncatula GN=MTR_1g022160 PE=3 SV=1;tr|A0A072VF96|A0A072VF96_MEDTR Glucan endo-1,3-beta-glucosidase-like protein OS=Medicago truncatula GN=MTR_1g022160 PE=3 SV=1;tr|A	15501.6	16064.8	9185.75	11954.4	11323.1	20339	18980.7	19545.6	16899.6	12212.8	misc
G7JG52	tr|G7JG52|G7JG52_MEDTR	tr|G7JG52|G7JG52_MEDTR Glucan endo-1,3-beta-glucosidase-like protein OS=Medicago truncatula GN=MTR_4g069940 PE=3 SV=1	1285.51	743.111	1190.69	1039.17	677.547	6222.7	6838.21	4633.17	6287.01	3270.06	misc
A0A072V710	tr|A0A072V710|A0A072V710_MEDTR;tr|G7IG03|G7IG03_MEDTR;tr|G7IG01|G7IG01_MEDTR	tr|A0A072V710|A0A072V710_MEDTR Glucan endo-1,3-beta-glucosidase OS=Medicago truncatula GN=MTR_2g034470 PE=3 SV=1;tr|G7IG03|G7IG03_MEDTR Glucan endo-1,3-beta-glucosidase OS=Medicago truncatula GN=MTR_2g034470 PE=1 SV=1	4238.28	7711.54	7119.67	4410.41	3190.6	15635.4	8890.5	6117.48	6152.82	14552.2	misc
G7LIL6	tr|G7LIL6|G7LIL6_MEDTR;tr|G7JA37|G7JA37_MEDTR	tr|G7LIL6|G7LIL6_MEDTR O-glycosyl hydrolase family 17 protein OS=Medicago truncatula GN=MTR_8g085720 PE=3 SV=1	626.078	588.744	536.282	617.48	613.217	0	0	0	0	0	misc
G7JQL0	tr|G7JQL0|G7JQL0_MEDTR;tr|G7JQL7|G7JQL7_MEDTR	tr|G7JQL0|G7JQL0_MEDTR Glucan endo-1,3-beta-glucosidase OS=Medicago truncatula GN=MTR_4g076430 PE=3 SV=1	8950.07	10667.7	9020.61	32155.2	7505.7	12503.3	26221	14255	16248.9	13389.3	misc
Q2HU16	tr|Q2HU16|Q2HU16_MEDTR	tr|Q2HU16|Q2HU16_MEDTR Glucan endo-1,3-beta-glucosidase OS=Medicago truncatula GN=MTR_2g034480 PE=1 SV=1	14058.3	9384.75	18688.8	36696.7	13178.2	11420.8	10049	5838.79	9600.76	5672.23	misc
A0A072UMG5	tr|A0A072UMG5|A0A072UMG5_MEDTR	tr|A0A072UMG5|A0A072UMG5_MEDTR Cytochrome P450 family flavone synthase OS=Medicago truncatula GN=MTR_4g088170 PE=3 SV=1	286.288	272.821	335.702	287.053	399.607	424.632	0	0	476.333	2180.62	misc
G7JKQ6	tr|G7JKQ6|G7JKQ6_MEDTR	tr|G7JKQ6|G7JKQ6_MEDTR Dynamin-2B-like protein OS=Medicago truncatula GN=MTR_4g030140 PE=3 SV=1	220.387	247.22	264.007	221.746	386.898	0	0	211.467	257.784	0	misc
A0A072TVN2	tr|A0A072TVN2|A0A072TVN2_MEDTR;tr|G7K9B1|G7K9B1_MEDTR;tr|A0A072TMB8|A0A072TMB8_MEDTR	tr|A0A072TVN2|A0A072TVN2_MEDTR Dynamin-like protein 1E OS=Medicago truncatula GN=MTR_8g099550 PE=3 SV=1	353.164	453.456	425.974	324.946	781.201	0	0	0	373.723	0	misc
G7LBF5	tr|G7LBF5|G7LBF5_MEDTR;tr|G7LBF4|G7LBF4_MEDTR;tr|A0A072VGR4|A0A072VGR4_MEDTR	tr|G7LBF5|G7LBF5_MEDTR Dynamin-like protein 1E OS=Medicago truncatula GN=MTR_8g105580 PE=3 SV=1;tr|G7LBF4|G7LBF4_MEDTR Dynamin-like protein 1E OS=Medicago truncatula GN=MTR_8g105580 PE=3 SV=1	102.734	107.8	104.13	86.7294	294.396	0	0	0	0	0	misc
B7FGG9	tr|B7FGG9|B7FGG9_MEDTR	tr|B7FGG9|B7FGG9_MEDTR Acyl-CoA N-acyltransferase (NAT) family protein OS=Medicago truncatula GN=MTR_1g049370 PE=2 SV=1	1997.41	3457.48	2396.64	2630	2929.87	4795.13	3442.7	3072.84	3714.51	4748.78	misc
A0A072TN52	tr|A0A072TN52|A0A072TN52_MEDTR;tr|A0A072TQ09|A0A072TQ09_MEDTR;tr|A0A072TND7|A0A072TND7_MEDTR	tr|A0A072TN52|A0A072TN52_MEDTR GDSL-like lipase/acylhydrolase OS=Medicago truncatula GN=MTR_8g031400 PE=4 SV=1;tr|A0A072TQ09|A0A072TQ09_MEDTR GDSL-like lipase/acylhydrolase OS=Medicago truncatula GN=MTR_8g031390 PE=4 SV=1;tr|A0A072TND7|A0A072TND7_MEDTR GDS	1207.26	449.755	1313.74	606.231	1100.17	3154.76	3338.83	3075.01	1653.06	0	misc
A0A072UBD9	tr|A0A072UBD9|A0A072UBD9_MEDTR	tr|A0A072UBD9|A0A072UBD9_MEDTR GDSL-like lipase/acylhydrolase OS=Medicago truncatula GN=MTR_7g068450 PE=4 SV=1	13722.5	12563.6	11863.8	13037.4	15201.6	6097.23	3339.18	5210.02	5851.46	12212.9	misc
G7K666	tr|G7K666|G7K666_MEDTR;tr|G7IF65|G7IF65_MEDTR	tr|G7K666|G7K666_MEDTR Glycoside hydrolase family 1 protein OS=Medicago truncatula GN=MTR_5g068740 PE=3 SV=1;tr|G7IF65|G7IF65_MEDTR Glycoside hydrolase family 1 protein OS=Medicago truncatula GN=MTR_1g088610 PE=3 SV=2	1097.21	1642.2	799.387	1145.71	1571.01	0	0	0	0	1095.67	misc
G7LG20	tr|G7LG20|G7LG20_MEDTR	tr|G7LG20|G7LG20_MEDTR Glycoside hydrolase family 2 protein OS=Medicago truncatula GN=MTR_8g039160 PE=3 SV=1	329.447	432.235	225.611	276.133	269.919	0	0	0	0	324.054	misc
A0A072V4T4	tr|A0A072V4T4|A0A072V4T4_MEDTR;tr|A0A072V661|A0A072V661_MEDTR	tr|A0A072V4T4|A0A072V4T4_MEDTR Glycoside hydrolase family 1 protein OS=Medicago truncatula GN=MTR_2g022760 PE=3 SV=1;tr|A0A072V661|A0A072V661_MEDTR Glycoside hydrolase family 1 protein OS=Medicago truncatula GN=MTR_2g022760 PE=3 SV=1	1190.39	1470.19	1315.14	1852.71	1308.86	0	0	390.125	522.648	1531.11	misc
A8TVR1	tr|A8TVR1|A8TVR1_MEDTR;tr|A0A072TT24|A0A072TT24_MEDTR;tr|A0A072TIH2|A0A072TIH2_MEDTR;tr|A0A072THL1|A0A072THL1_MEDTR;tr|A0A072TH37|A0A072TH37_MEDTR	tr|A8TVR1|A8TVR1_MEDTR Beta-glucosidase OS=Medicago truncatula GN=MTR_3g033810 PE=2 SV=1	2320.55	4504.29	3225.16	4681.69	4860.84	1034.5	976.831	1628.89	1114.96	3014.46	misc
G7IX47	tr|G7IX47|G7IX47_MEDTR;tr|G7I6K4|G7I6K4_MEDTR	tr|G7IX47|G7IX47_MEDTR Beta-glucosidase OS=Medicago truncatula GN=MTR_3g033790 PE=3 SV=1	335.827	352.814	339.502	285.985	427.847	0	0	0	0	0	misc
G7KYP4	tr|G7KYP4|G7KYP4_MEDTR;tr|G7I838|G7I838_MEDTR	tr|G7KYP4|G7KYP4_MEDTR Endo-beta-mannosidase-like mannosylglycoprotein OS=Medicago truncatula GN=MTR_7g113570 PE=4 SV=1	284.587	279.596	239.023	268.937	269.194	768.758	705.359	541.11	0	0	misc
G7JXA7	tr|G7JXA7|G7JXA7_MEDTR;tr|A0A072W1R5|A0A072W1R5_MEDTR	tr|G7JXA7|G7JXA7_MEDTR Alpha-glucosidase OS=Medicago truncatula GN=MTR_5g057990 PE=1 SV=1	138.642	162.976	121.968	139.317	226.764	0	0	0	0	0	misc
G7JC76	tr|G7JC76|G7JC76_MEDTR	tr|G7JC76|G7JC76_MEDTR Neutral alpha-glucosidase OS=Medicago truncatula GN=MTR_3g096870 PE=3 SV=1	493.23	628.051	366.951	388.079	532.655	0	0	0	0	478.67	misc
G7KX95	tr|G7KX95|G7KX95_MEDTR;tr|A0A072U2X4|A0A072U2X4_MEDTR;tr|G7LB83|G7LB83_MEDTR	tr|G7KX95|G7KX95_MEDTR Alpha-mannosidase OS=Medicago truncatula GN=MTR_7g084030 PE=3 SV=2;tr|A0A072U2X4|A0A072U2X4_MEDTR Alpha-mannosidase OS=Medicago truncatula GN=MTR_7g084030 PE=3 SV=1	3845.55	5784.9	3617.09	5246.99	3907.04	4800.48	4716.46	3605.17	4324.24	6543.95	misc
G7KX96	tr|G7KX96|G7KX96_MEDTR	tr|G7KX96|G7KX96_MEDTR Alpha-mannosidase OS=Medicago truncatula GN=MTR_7g084040 PE=3 SV=1	6477.46	7649.8	6959.71	12623.3	7316.13	4317.38	6929.46	6073.23	6700.51	3395.33	misc
A0A072VD04	tr|A0A072VD04|A0A072VD04_MEDTR;tr|A0A072VC19|A0A072VC19_MEDTR;tr|G7IRQ2|G7IRQ2_MEDTR;tr|G7IRQ0|G7IRQ0_MEDTR;tr|G7JC84|G7JC84_MEDTR;tr|A0A072V1Q6|A0A072V1Q6_MEDTR;tr|A0A072VBW1|A0A072VBW1_MEDTR;tr|A0A072V6N0|A0A072V6N0_MEDTR;tr|A0A072V800|A0A072V800_MEDTR;tr|G7IYF9|G7IYF9_MEDTR;tr|A2Q448|A2Q448_MEDTR	tr|A0A072VD04|A0A072VD04_MEDTR Beta-galactosidase OS=Medicago truncatula GN=MTR_2g094060 PE=3 SV=1;tr|A0A072VC19|A0A072VC19_MEDTR Beta-galactosidase OS=Medicago truncatula GN=MTR_2g094060 PE=3 SV=1;tr|G7IRQ2|G7IRQ2_MEDTR Beta-galactosidase OS=Medicago trun	1044.91	1035.64	877.633	768.375	869.529	0	0	679.141	0	0	misc
G7JPE5	tr|G7JPE5|G7JPE5_MEDTR	tr|G7JPE5|G7JPE5_MEDTR Beta-galactosidase OS=Medicago truncatula GN=MTR_4g059680 PE=3 SV=1	291.925	280.638	245.814	363.557	218.577	0	0	0	0	0	misc
A0A072UVM3	tr|A0A072UVM3|A0A072UVM3_MEDTR;tr|A0A072UVM9|A0A072UVM9_MEDTR	tr|A0A072UVM3|A0A072UVM3_MEDTR Glutathione S-transferase OS=Medicago truncatula GN=MTR_3g450790 PE=3 SV=1	16960.6	20449.8	12849.8	19615.7	15392.9	7420.64	4277.21	3332.79	6494.46	9591.25	misc
I3T0Y2	tr|I3T0Y2|I3T0Y2_MEDTR;tr|A0A072VLL6|A0A072VLL6_MEDTR;tr|A0A072VKI4|A0A072VKI4_MEDTR;tr|A0A072VW53|A0A072VW53_MEDTR;tr|A0A072VJT4|A0A072VJT4_MEDTR;tr|A0A072VW47|A0A072VW47_MEDTR;tr|A0A072VL22|A0A072VL22_MEDTR	tr|I3T0Y2|I3T0Y2_MEDTR Glutathione S-transferase tau OS=Medicago truncatula GN=MTR_1g067180 PE=2 SV=1;tr|A0A072VLL6|A0A072VLL6_MEDTR Glutathione S-transferase tau OS=Medicago truncatula GN=MTR_1g067180 PE=4 SV=1;tr|A0A072VKI4|A0A072VKI4_MEDTR Glutathione S	10747.9	14101.4	10257.6	11013.8	9997.89	31309.4	26519.8	25351.5	34310.1	31982.7	misc
Q2MGR6	tr|Q2MGR6|Q2MGR6_MEDTR;tr|G7JIT9|G7JIT9_MEDTR;tr|G7JIU1|G7JIU1_MEDTR	tr|Q2MGR6|Q2MGR6_MEDTR Glutathione S-transferase-like protein OS=Medicago truncatula GN=MTR_4g084040 PE=2 SV=2;tr|G7JIT9|G7JIT9_MEDTR Glutathione S-transferase-like protein OS=Medicago truncatula GN=MTR_4g084040 PE=4 SV=1;tr|G7JIU1|G7JIU1_MEDTR Glutathione	16631.3	21440	20852.3	25899	23672	16941.7	22350.1	17184.5	20830	26885.8	misc
B7FGX5	tr|B7FGX5|B7FGX5_MEDTR	tr|B7FGX5|B7FGX5_MEDTR Glutathione S-transferase, amino-terminal domain protein OS=Medicago truncatula GN=MTR_2g070070 PE=2 SV=1	993.159	1884.37	815.579	1063.72	1131.37	980.677	0	0	0	0	misc
G7L6H6	tr|G7L6H6|G7L6H6_MEDTR;tr|G7L6H4|G7L6H4_MEDTR	tr|G7L6H6|G7L6H6_MEDTR Glutathione S-transferase, amino-terminal domain protein OS=Medicago truncatula GN=MTR_7g065660 PE=3 SV=2	1670.24	2793.39	2366.28	1596.34	3364.88	2252.98	1942.7	0	0	1685.51	misc
G7L6H8	tr|G7L6H8|G7L6H8_MEDTR;tr|G7L6I1|G7L6I1_MEDTR;tr|G7L6H0|G7L6H0_MEDTR	tr|G7L6H8|G7L6H8_MEDTR Glutathione S-transferase, amino-terminal domain protein OS=Medicago truncatula GN=MTR_7g065680 PE=3 SV=1	12649.9	12529.9	9347.94	11250.2	9389.28	5415.48	5092.6	4433.72	5697.38	13938	misc
A0A072UB35	tr|A0A072UB35|A0A072UB35_MEDTR	tr|A0A072UB35|A0A072UB35_MEDTR Glutathione S-transferase, amino-terminal domain protein OS=Medicago truncatula GN=MTR_7g065265 PE=3 SV=1	2022.69	2483.52	1579.15	2812.48	3045.02	0	3450.62	2467.52	3009.1	2770.87	misc
A0A072UGV0	tr|A0A072UGV0|A0A072UGV0_MEDTR	tr|A0A072UGV0|A0A072UGV0_MEDTR Glutathione S-transferase, amino-terminal domain protein OS=Medicago truncatula GN=MTR_4g019780 PE=3 SV=1	14252.8	12944.2	15470.4	19570.3	10944.3	35336.1	40481.7	31799.3	38056.3	44817.4	misc
A0A072VAJ1	tr|A0A072VAJ1|A0A072VAJ1_MEDTR;tr|A0A072VJU8|A0A072VJU8_MEDTR;tr|I3T074|I3T074_MEDTR;tr|A0A072V9X8|A0A072V9X8_MEDTR;tr|A0A072VA26|A0A072VA26_MEDTR;tr|A0A072V8Q8|A0A072V8Q8_MEDTR;tr|A0A072VJU4|A0A072VJU4_MEDTR;tr|A0A072V9B8|A0A072V9B8_MEDTR;tr|A0A072V9C3|A0A072V9C3_MEDTR	tr|A0A072VAJ1|A0A072VAJ1_MEDTR Glutathione S-transferase, amino-terminal domain protein (Fragment) OS=Medicago truncatula GN=MTR_2g070150 PE=3 SV=1	37486.7	37057.4	21603.3	31211.4	23543.4	31540.2	34484.4	22360.5	24185.7	70027.1	misc
A0A072VNK7	tr|A0A072VNK7|A0A072VNK7_MEDTR;tr|A0A072VN08|A0A072VN08_MEDTR;tr|A0A072VYS9|A0A072VYS9_MEDTR	tr|A0A072VNK7|A0A072VNK7_MEDTR Glutathione S-transferase, amino-terminal domain protein OS=Medicago truncatula GN=MTR_1g088825 PE=3 SV=1;tr|A0A072VN08|A0A072VN08_MEDTR Glutathione S-transferase, amino-terminal domain protein OS=Medicago truncatula GN=MTR_1	6710.79	8420.28	7733.55	7496.02	8214.98	8590.59	8259.17	5271.29	5431.54	14682.9	misc
B7FN12	tr|B7FN12|B7FN12_MEDTR	tr|B7FN12|B7FN12_MEDTR Glutathione S-transferase, amino-terminal domain protein OS=Medicago truncatula GN=MTR_7g065290 PE=1 SV=1	858.734	885.778	2085.84	1377.03	1201.48	2784.38	1491.21	1803.05	1844.01	4663.16	misc
G7I2Y3	tr|G7I2Y3|G7I2Y3_MEDTR	tr|G7I2Y3|G7I2Y3_MEDTR Glutathione S-transferase, amino-terminal domain protein OS=Medicago truncatula GN=MTR_1g090070 PE=4 SV=1	1557.16	2461.06	1785.56	2440.71	2564.9	0	0	1342.26	0	2440.25	misc
G7JPE9	tr|G7JPE9|G7JPE9_MEDTR;tr|Q1RSH9|Q1RSH9_MEDTR	tr|G7JPE9|G7JPE9_MEDTR Glutathione S-transferase, amino-terminal domain protein OS=Medicago truncatula GN=MTR_4g059730 PE=4 SV=1	7591.66	11602.9	8800.04	7479.37	11801.4	4894.66	0	4688.67	0	6885.03	misc
G7K3B1	tr|G7K3B1|G7K3B1_MEDTR;tr|G7K3B0|G7K3B0_MEDTR;tr|A0A072UH22|A0A072UH22_MEDTR	tr|G7K3B1|G7K3B1_MEDTR Glutathione S-transferase, amino-terminal domain protein OS=Medicago truncatula GN=MTR_5g090920 PE=3 SV=1	5173.84	4544.88	5479.97	5467.57	3552.09	10664.2	8736.79	3886.65	0	4564.53	misc
G7L0P7	tr|G7L0P7|G7L0P7_MEDTR	tr|G7L0P7|G7L0P7_MEDTR Glutathione S-transferase OS=Medicago truncatula GN=MTR_7g100320 PE=2 SV=2	1664.14	1872.68	1591.15	870.49	1531.4	2866.16	0	0	0	0	misc
G7L5M2	tr|G7L5M2|G7L5M2_MEDTR	tr|G7L5M2|G7L5M2_MEDTR Glutathione S-transferase OS=Medicago truncatula GN=MTR_7g065260 PE=3 SV=2	799.896	977.928	1063.39	1574.52	1136.61	0	0	1290.37	0	3799.03	misc
G7L6G9	tr|G7L6G9|G7L6G9_MEDTR	tr|G7L6G9|G7L6G9_MEDTR Glutathione S-transferase OS=Medicago truncatula GN=MTR_7g065590 PE=2 SV=1	1402.35	1197.06	1506.68	1737.71	2535.7	2779.11	1975.15	2108.76	2460.53	5025.26	misc
G7LDS9	tr|G7LDS9|G7LDS9_MEDTR	tr|G7LDS9|G7LDS9_MEDTR Glutathione S-transferase, amino-terminal domain protein OS=Medicago truncatula GN=MTR_8g061950 PE=3 SV=1	894.485	1206.91	1282.14	1323.1	1119.59	0	0	0	0	0	misc
I3S5Q9	tr|I3S5Q9|I3S5Q9_MEDTR	tr|I3S5Q9|I3S5Q9_MEDTR Glutathione S-transferase, amino-terminal domain protein OS=Medicago truncatula GN=MTR_3g467420 PE=2 SV=1	0	0	0	0	0	3762.47	2483.32	2262.97	1823.13	3977.37	misc
Q1RSI2	tr|Q1RSI2|Q1RSI2_MEDTR	tr|Q1RSI2|Q1RSI2_MEDTR Glutathione S-transferase, amino-terminal domain protein OS=Medicago truncatula GN=MTR_1g090060 PE=1 SV=1	1789.6	2741.07	2896.79	2670.84	2107.47	2376.71	2242.62	1976.44	1844.22	5446.48	misc
A0A072UQU5	tr|A0A072UQU5|A0A072UQU5_MEDTR	tr|A0A072UQU5|A0A072UQU5_MEDTR Endo-1,3-1,4-beta-D-glucanase-like protein OS=Medicago truncatula GN=MTR_4g117380 PE=4 SV=1	13923.8	20983.3	14271	13210.8	17546.1	19759.5	9809.01	18050.3	10317.8	19812.9	misc
A0A072UJ41	tr|A0A072UJ41|A0A072UJ41_MEDTR	tr|A0A072UJ41|A0A072UJ41_MEDTR Dienelactone hydrolase family protein OS=Medicago truncatula GN=MTR_4g049830 PE=4 SV=1	17220.3	16463	10760.9	13860	17455.6	0	0	6026.96	6807.46	12186.4	misc
A0A072UNZ9	tr|A0A072UNZ9|A0A072UNZ9_MEDTR;tr|A0A072UZ18|A0A072UZ18_MEDTR;tr|A0A072UMT4|A0A072UMT4_MEDTR	tr|A0A072UNZ9|A0A072UNZ9_MEDTR Epoxide hydrolase-like protein OS=Medicago truncatula GN=MTR_4g089060 PE=4 SV=1;tr|A0A072UZ18|A0A072UZ18_MEDTR Epoxide hydrolase-like protein OS=Medicago truncatula GN=MTR_4g089060 PE=4 SV=1;tr|A0A072UMT4|A0A072UMT4_MEDTR Epo	1875.58	3384.86	2527.92	4802.93	2046.85	9839.78	10939.9	9664.96	12117.8	14627.5	misc
B7FKV4	tr|B7FKV4|B7FKV4_MEDTR;tr|A0A072UPB4|A0A072UPB4_MEDTR	tr|B7FKV4|B7FKV4_MEDTR Acetamidase/formamidase, putative OS=Medicago truncatula GN=MTR_4g095660 PE=1 SV=1;tr|A0A072UPB4|A0A072UPB4_MEDTR Acetamidase/formamidase, putative OS=Medicago truncatula GN=MTR_4g095660 PE=4 SV=1	2560.94	5986.23	2003.9	1862.23	3192.55	3253.96	4212.5	2675.65	3572.69	3377.96	misc
A0A072UTA2	tr|A0A072UTA2|A0A072UTA2_MEDTR	tr|A0A072UTA2|A0A072UTA2_MEDTR Epoxide hydrolase OS=Medicago truncatula GN=MTR_4g120240 PE=4 SV=1	6171.37	6000.66	3294.45	4716.12	7322.77	2807.1	2175.88	1712.93	908.462	1450.59	misc
A0A072VAP8	tr|A0A072VAP8|A0A072VAP8_MEDTR	tr|A0A072VAP8|A0A072VAP8_MEDTR Epoxide hydrolase-like protein OS=Medicago truncatula GN=MTR_2g090245 PE=4 SV=1	4804.08	5326.67	4273.41	5184.42	5922.92	1605.99	2588.43	1709.74	2304.09	1989.41	misc
A2Q320	tr|A2Q320|A2Q320_MEDTR;tr|G7JUF4|G7JUF4_MEDTR	tr|A2Q320|A2Q320_MEDTR Epoxide hydrolase OS=Medicago truncatula GN=MTR_7g113020 PE=4 SV=1	1443.82	2342.1	1525.78	2139.87	2120.47	2064.87	1212.91	1761.37	0	2328.38	misc
A2Q324	tr|A2Q324|A2Q324_MEDTR;tr|A0A072U487|A0A072U487_MEDTR	tr|A2Q324|A2Q324_MEDTR Epoxide hydrolase OS=Medicago truncatula GN=MTR_7g113050 PE=1 SV=1;tr|A0A072U487|A0A072U487_MEDTR Epoxide hydrolase OS=Medicago truncatula GN=MTR_7g113050 PE=4 SV=1	17052.7	19151.1	15806.3	17500.7	17396.4	29427.8	30364.7	26883.8	30728.5	37985.9	misc
G7ILE5	tr|G7ILE5|G7ILE5_MEDTR;tr|G7ILE6|G7ILE6_MEDTR	tr|G7ILE5|G7ILE5_MEDTR NADPH-dependent quinone oxidoreductase OS=Medicago truncatula GN=MTR_2g012380 PE=4 SV=1;tr|G7ILE6|G7ILE6_MEDTR NADPH-dependent quinone oxidoreductase OS=Medicago truncatula GN=MTR_2g012380 PE=4 SV=1	5201.98	5679.5	5419.66	5615.68	5005.49	8334.68	4605.96	5837.98	4294.34	9101.09	misc
I3SWK6	tr|I3SWK6|I3SWK6_MEDTR	tr|I3SWK6|I3SWK6_MEDTR Epoxide hydrolase OS=Medicago truncatula GN=MTR_4g089040 PE=2 SV=1	11842	8675.4	9440.06	9835.71	7183.85	21081	23623.7	19800.3	25081.8	23161.3	misc
A0A072THU6	tr|A0A072THU6|A0A072THU6_MEDTR;tr|A0A072TJE8|A0A072TJE8_MEDTR;tr|G7JJC9|G7JJC9_MEDTR;tr|A0A072TTV2|A0A072TTV2_MEDTR	tr|A0A072THU6|A0A072THU6_MEDTR Glutamine cyclotransferase OS=Medicago truncatula GN=MTR_0057s0130 PE=4 SV=1;tr|A0A072TJE8|A0A072TJE8_MEDTR Glutamine cyclotransferase OS=Medicago truncatula GN=MTR_0057s0130 PE=4 SV=1	11378.5	10847.1	9130.3	6504.59	8666.08	8325.87	10682.7	9261.14	6984.71	16938.1	misc
A0A072UQV0	tr|A0A072UQV0|A0A072UQV0_MEDTR;tr|A0A072V269|A0A072V269_MEDTR;tr|A0A072USZ7|A0A072USZ7_MEDTR	tr|A0A072UQV0|A0A072UQV0_MEDTR Endo-1,3-1,4-beta-D-glucanase-like protein OS=Medicago truncatula GN=MTR_4g117450 PE=4 SV=1;tr|A0A072V269|A0A072V269_MEDTR Endo-1,3-1,4-beta-D-glucanase-like protein OS=Medicago truncatula GN=MTR_4g117450 PE=4 SV=1;tr|A0A072U	2097.29	3489.07	2627.94	2539.54	2264.29	5257.63	3211.92	4951.48	4013.18	6685.78	misc
A0A072US82	tr|A0A072US82|A0A072US82_MEDTR	tr|A0A072US82|A0A072US82_MEDTR Endo-1,3-1,4-beta-D-glucanase-like protein OS=Medicago truncatula GN=MTR_4g117400 PE=4 SV=1	31867.1	44749.9	51938.3	41886.9	36028.3	87842.2	80135.2	113003	112638	78892.7	misc
A0A072UY82	tr|A0A072UY82|A0A072UY82_MEDTR	tr|A0A072UY82|A0A072UY82_MEDTR Bis(5-adenosyl)-triphosphatase-like protein OS=Medicago truncatula GN=MTR_3g063030 PE=4 SV=1	7232.9	4867.65	6623.14	7076.97	5619.53	25520.2	19394.8	19961.9	25448.8	17185.1	misc
A0A072UZ97	tr|A0A072UZ97|A0A072UZ97_MEDTR;tr|G7J9Z8|G7J9Z8_MEDTR;tr|A0A072UYY0|A0A072UYY0_MEDTR	tr|A0A072UZ97|A0A072UZ97_MEDTR 2-nitropropane dioxygenase-like protein OS=Medicago truncatula GN=MTR_3g069190 PE=4 SV=1;tr|G7J9Z8|G7J9Z8_MEDTR 2-nitropropane dioxygenase-like protein OS=Medicago truncatula GN=MTR_3g069190 PE=4 SV=1;tr|A0A072UYY0|A0A072UYY0	1639.56	4365.25	2272.84	4620.23	2537.28	7851.15	6511.3	6300.44	6161.61	10701.5	misc
A0A072VBF3	tr|A0A072VBF3|A0A072VBF3_MEDTR	tr|A0A072VBF3|A0A072VBF3_MEDTR Zinc-binding dehydrogenase family oxidoreductase OS=Medicago truncatula GN=MTR_3g093620 PE=4 SV=1	637.123	330.352	296.06	249.444	416.32	0	0	0	0	0	misc
A0A072VCC4	tr|A0A072VCC4|A0A072VCC4_MEDTR	tr|A0A072VCC4|A0A072VCC4_MEDTR Epoxide hydrolase-like protein OS=Medicago truncatula GN=MTR_2g090240 PE=4 SV=1	678.174	1237.64	911.677	810.274	1294.02	0	0	0	0	0	misc
G7KXL9	tr|G7KXL9|G7KXL9_MEDTR;tr|A0A072UFD9|A0A072UFD9_MEDTR	tr|G7KXL9|G7KXL9_MEDTR Epoxide hydrolase OS=Medicago truncatula GN=MTR_7g112960 PE=4 SV=2	4085.35	7050.24	4687.09	3107.53	5377.22	2161.27	1996.02	2897.43	2050.63	2309.17	misc
G7IH57	tr|G7IH57|G7IH57_MEDTR;tr|G7IH66|G7IH66_MEDTR	tr|G7IH57|G7IH57_MEDTR Epidermis-specific secreted EP1-like glycoprotein OS=Medicago truncatula GN=MTR_2g076490 PE=4 SV=1	10934.8	10342.4	11135.5	20124.3	12750.7	14815.2	7814.11	10526.4	10047.1	11214.3	misc
G7K9E3	tr|G7K9E3|G7K9E3_MEDTR;tr|A0A072UD42|A0A072UD42_MEDTR	tr|G7K9E3|G7K9E3_MEDTR Methylesterase OS=Medicago truncatula GN=MTR_5g018300 PE=1 SV=1	7956.55	9401.81	8607.25	7454.2	3849.59	19757.3	6876.38	0	10435.2	15007.8	misc
A0A072UNT2	tr|A0A072UNT2|A0A072UNT2_MEDTR;tr|A0A072UQL2|A0A072UQL2_MEDTR	tr|A0A072UNT2|A0A072UNT2_MEDTR FAD-binding berberine family protein OS=Medicago truncatula GN=MTR_4g094518 PE=4 SV=1	901.571	730.728	674.79	326.689	1013.37	0	0	0	0	0	misc
G7I823	tr|G7I823|G7I823_MEDTR	tr|G7I823|G7I823_MEDTR Translocon at the outer membrane ofs-like protein OS=Medicago truncatula GN=MTR_1g082750 PE=2 SV=1	562.923	649.211	620.896	591.848	483.128	0	0	0	0	0	misc
G7IML7	tr|G7IML7|G7IML7_MEDTR	tr|G7IML7|G7IML7_MEDTR FAD-binding berberine family protein OS=Medicago truncatula GN=MTR_2g031390 PE=4 SV=1	812.79	1051.23	727.191	999.09	987.613	1532.77	1143.03	1144.37	870.31	998.999	misc
G7K8S5	tr|G7K8S5|G7K8S5_MEDTR	tr|G7K8S5|G7K8S5_MEDTR N-acyl-L-amino-acid amidohydrolase OS=Medicago truncatula GN=MTR_5g058430 PE=4 SV=1	2247.51	1954.31	2187.58	2429.48	1889.32	4775.53	6670.17	5174.19	5046.29	4693.47	misc
A0A072TUX3	tr|A0A072TUX3|A0A072TUX3_MEDTR;tr|A0A072TU58|A0A072TU58_MEDTR;tr|G7LGJ1|G7LGJ1_MEDTR;tr|A0A072U541|A0A072U541_MEDTR	tr|A0A072TUX3|A0A072TUX3_MEDTR Glutamyl-tRNA(Gln) amidotransferase subunit A-like protein OS=Medicago truncatula GN=MTR_8g095600 PE=4 SV=1;tr|A0A072TU58|A0A072TU58_MEDTR Glutamyl-tRNA(Gln) amidotransferase subunit A-like protein OS=Medicago truncatula GN=M	263.825	273.685	226.671	283.11	257.066	1019.67	892.381	863.294	1456	1331.02	misc
G7J0U5	tr|G7J0U5|G7J0U5_MEDTR;tr|G7J0U6|G7J0U6_MEDTR;tr|G7J0U7|G7J0U7_MEDTR;tr|A0A072UUE0|A0A072UUE0_MEDTR	tr|G7J0U5|G7J0U5_MEDTR Alpha-N-acetylglucosaminidase family protein OS=Medicago truncatula GN=MTR_3g032980 PE=4 SV=2;tr|G7J0U6|G7J0U6_MEDTR Alpha-N-acetylglucosaminidase family protein OS=Medicago truncatula GN=MTR_3g032980 PE=4 SV=2;tr|G7J0U7|G7J0U7_MEDTR	822.272	633.869	649.018	860.704	901.573	1034.41	827.673	0	0	754.455	misc
G8A1B7	tr|G8A1B7|G8A1B7_MEDTR;tr|G8A1B6|G8A1B6_MEDTR;tr|A0A072UPK7|A0A072UPK7_MEDTR	tr|G8A1B7|G8A1B7_MEDTR Reticuline oxidase-like protein OS=Medicago truncatula GN=MTR_4g094478 PE=4 SV=1	536.246	667.987	517.456	570.496	894.654	0	0	0	0	0	misc
A0A072VA70	tr|A0A072VA70|A0A072VA70_MEDTR	tr|A0A072VA70|A0A072VA70_MEDTR Caffeic acid O-methyltransferase OS=Medicago truncatula GN=MTR_2g072790 PE=4 SV=1	4217.84	4705.16	4410.69	2957.57	4517.27	3075.7	0	0	1993.49	3611.65	misc
A0A072UT92	tr|A0A072UT92|A0A072UT92_MEDTR;tr|G7JLH5|G7JLH5_MEDTR;tr|A0A072V5G7|A0A072V5G7_MEDTR;tr|A0A072V7D9|A0A072V7D9_MEDTR	tr|A0A072UT92|A0A072UT92_MEDTR Histone-arginine methyltransferase, putative OS=Medicago truncatula GN=MTR_4g119900 PE=4 SV=1;tr|G7JLH5|G7JLH5_MEDTR Histone-arginine methyltransferase, putative OS=Medicago truncatula GN=MTR_4g119900 PE=4 SV=1	763.219	535.775	495.748	483.653	556.729	0	0	0	0	0	misc
B7FIM0	tr|B7FIM0|B7FIM0_MEDTR;tr|G7JBI7|G7JBI7_MEDTR	tr|B7FIM0|B7FIM0_MEDTR Caffeic acid O-methyltransferase OS=Medicago truncatula GN=MTR_3g096050 PE=1 SV=1;tr|G7JBI7|G7JBI7_MEDTR Caffeic acid O-methyltransferase OS=Medicago truncatula GN=MTR_3g096050 PE=4 SV=1	41709.6	57042.7	33432.8	38188.6	48678.4	45676.8	28869.3	22565.9	30624.5	80487.7	misc
G7JBI8	tr|G7JBI8|G7JBI8_MEDTR	tr|G7JBI8|G7JBI8_MEDTR Caffeic acid O-methyltransferase OS=Medicago truncatula GN=MTR_3g096070 PE=4 SV=2	14292.6	13462.6	11161.4	11544.9	17142	5822.99	2606.96	2348.52	2373.71	11156.8	misc
A0A072TZA9	tr|A0A072TZA9|A0A072TZA9_MEDTR;tr|A0A072TS46|A0A072TS46_MEDTR	tr|A0A072TZA9|A0A072TZA9_MEDTR Zinc-binding dehydrogenase family oxidoreductase OS=Medicago truncatula GN=MTR_7g034395 PE=4 SV=1	31014.4	33369.7	25391	30383.1	33147	61356.9	72656.1	56283.5	60631.6	52471.6	misc
A0A072UHS4	tr|A0A072UHS4|A0A072UHS4_MEDTR	tr|A0A072UHS4|A0A072UHS4_MEDTR Zn-dependent alcohol dehydrogenase family protein OS=Medicago truncatula GN=MTR_4g029500 PE=4 SV=1	2068.85	3701.17	2304.23	2737.16	3477.77	0	3254.48	3841.79	0	0	misc
A0A072TDQ0	tr|A0A072TDQ0|A0A072TDQ0_MEDTR	tr|A0A072TDQ0|A0A072TDQ0_MEDTR Quinone oxidoreductase-like protein (Fragment) OS=Medicago truncatula GN=MTR_1319s0010 PE=4 SV=1	42343.3	51558	43353.7	68208	47502.1	42469.3	51895.8	36038.8	42358.7	24631.6	misc
G7J7B0	tr|G7J7B0|G7J7B0_MEDTR	tr|G7J7B0|G7J7B0_MEDTR Copper amine oxidase, enzyme domain protein OS=Medicago truncatula GN=MTR_3g080500 PE=3 SV=1	531.922	987.319	596.647	1164.57	638.325	1839.85	1511.22	1463.45	1662.13	1991.76	misc
G7JRF5	tr|G7JRF5|G7JRF5_MEDTR;tr|G7JRG0|G7JRG0_MEDTR;tr|A0A072UJK4|A0A072UJK4_MEDTR;tr|A0A072UIN4|A0A072UIN4_MEDTR	tr|G7JRF5|G7JRF5_MEDTR Quinone-oxidoreductase-like protein OS=Medicago truncatula GN=MTR_4g036260 PE=1 SV=2;tr|G7JRG0|G7JRG0_MEDTR Quinone-oxidoreductase-like protein OS=Medicago truncatula GN=MTR_4g036310 PE=4 SV=1;tr|A0A072UJK4|A0A072UJK4_MEDTR Quinone-o	726.82	415.113	469.818	425.919	442.629	0	2399.15	0	3376.42	0	misc
G7IJU2	tr|G7IJU2|G7IJU2_MEDTR	tr|G7IJU2|G7IJU2_MEDTR Peroxidase OS=Medicago truncatula GN=MTR_2g029820 PE=1 SV=2	2016.37	2076.85	1899.42	2444.14	2406.1	5089.22	5120.83	3185.52	7511.78	6793.65	misc
G7IJU3	tr|G7IJU3|G7IJU3_MEDTR;tr|A0A072V5Z4|A0A072V5Z4_MEDTR	tr|G7IJU3|G7IJU3_MEDTR Peroxidase OS=Medicago truncatula GN=MTR_2g029830 PE=1 SV=2;tr|A0A072V5Z4|A0A072V5Z4_MEDTR Peroxidase OS=Medicago truncatula GN=MTR_2g029830 PE=3 SV=1	1128.97	334.839	844.53	376.332	344.651	0	0	0	0	0	misc
G7IJU5	tr|G7IJU5|G7IJU5_MEDTR	tr|G7IJU5|G7IJU5_MEDTR Peroxidase OS=Medicago truncatula GN=MTR_2g029850 PE=3 SV=1	46409	67475.3	60596.7	76893.9	47408.3	29305.8	74182.5	20735.4	30468.3	27188.7	misc
A0A072TWY1	tr|A0A072TWY1|A0A072TWY1_MEDTR	tr|A0A072TWY1|A0A072TWY1_MEDTR Peroxidase OS=Medicago truncatula GN=MTR_7g029030 PE=3 SV=1	16130.3	20319.5	11243.6	21579.6	12875.9	80710.2	71082.9	56237.3	30022.8	33134.4	misc
G7JCU3	tr|G7JCU3|G7JCU3_MEDTR	tr|G7JCU3|G7JCU3_MEDTR Peroxidase OS=Medicago truncatula GN=MTR_4g095450 PE=1 SV=1	9296.3	8318.98	12764.6	13126.4	18409.4	47622.9	71200.8	65158	98432.9	75484.8	misc
G7JKU3	tr|G7JKU3|G7JKU3_MEDTR;tr|G7JKV1|G7JKV1_MEDTR;tr|G7JKV0|G7JKV0_MEDTR	tr|G7JKU3|G7JKU3_MEDTR Peroxidase OS=Medicago truncatula GN=MTR_4g030890 PE=4 SV=1	5143.26	5455.85	4117.76	7709.18	4874.63	10489.6	16987.2	9541.88	15695.2	7073.77	misc
G7IJU0	tr|G7IJU0|G7IJU0_MEDTR	tr|G7IJU0|G7IJU0_MEDTR Peroxidase OS=Medicago truncatula GN=MTR_2g029800 PE=1 SV=1	34249.8	52888.1	36191.2	71392.8	65569	4370.79	8342.32	3189.99	7894.71	4634.96	misc
G7IJU6	tr|G7IJU6|G7IJU6_MEDTR	tr|G7IJU6|G7IJU6_MEDTR Peroxidase OS=Medicago truncatula GN=MTR_2g029860 PE=3 SV=1	3151.25	2049.08	3095.56	3028.56	1466.64	2551.31	2776.08	2860.29	3399.71	1875.39	misc
G7IJV0	tr|G7IJV0|G7IJV0_MEDTR;tr|G7IJU8|G7IJU8_MEDTR	tr|G7IJV0|G7IJV0_MEDTR Peroxidase OS=Medicago truncatula GN=MTR_2g029910 PE=3 SV=1	208645	81072.2	150310	317623	118025	101967	115916	112027	134050	59669	misc
A0A072UAE2	tr|A0A072UAE2|A0A072UAE2_MEDTR	tr|A0A072UAE2|A0A072UAE2_MEDTR Peroxidase OS=Medicago truncatula GN=MTR_6g043240 PE=3 SV=1	32932.4	22589.1	43260.1	50865.6	42029.8	69760	58760	32733	61231	62248.9	misc
A0A072V4V7	tr|A0A072V4V7|A0A072V4V7_MEDTR	tr|A0A072V4V7|A0A072V4V7_MEDTR Peroxidase OS=Medicago truncatula GN=MTR_2g029560 PE=3 SV=1	7612	2585.69	4946.92	1579.58	2783.2	2819.18	795.883	1024.57	0	789.971	misc
A0A072VLG5	tr|A0A072VLG5|A0A072VLG5_MEDTR	tr|A0A072VLG5|A0A072VLG5_MEDTR Peroxidase OS=Medicago truncatula GN=MTR_1g077000 PE=3 SV=1	1361.87	1477.87	1270	1648.58	1317.68	0	0	1314.57	1222.02	0	misc
A4UN77	tr|A4UN77|A4UN77_MEDTR	tr|A4UN77|A4UN77_MEDTR Peroxidase OS=Medicago truncatula GN=PRX2 PE=1 SV=1	132253	48861	123676	178063	125637	490668	542574	314189	512436	318181	misc
G7IJT4	tr|G7IJT4|G7IJT4_MEDTR	tr|G7IJT4|G7IJT4_MEDTR Peroxidase OS=Medicago truncatula GN=MTR_2g029740 PE=3 SV=1	19887.1	13241	17897.6	31024.6	21573.3	22441.5	40484.8	20336.3	36726.5	0	misc
G7KF17	tr|G7KF17|G7KF17_MEDTR	tr|G7KF17|G7KF17_MEDTR Peroxidase OS=Medicago truncatula GN=MTR_5g021060 PE=3 SV=1	1939.2	1741.51	3835.86	2944.22	6792.54	3324.76	2542.75	986.117	4503.58	2650.74	misc
G7KH18	tr|G7KH18|G7KH18_MEDTR;tr|G7JIS0|G7JIS0_MEDTR;tr|G7JZV3|G7JZV3_MEDTR	tr|G7KH18|G7KH18_MEDTR Peroxidase OS=Medicago truncatula GN=MTR_5g083860 PE=3 SV=1	7609.17	3345.84	8129.02	1238.03	4082.47	5412.3	2746.42	2318.52	2223.43	2231.61	misc
G7KVF1	tr|G7KVF1|G7KVF1_MEDTR	tr|G7KVF1|G7KVF1_MEDTR Peroxidase OS=Medicago truncatula GN=MTR_7g093370 PE=3 SV=1	6047.47	4851.62	8929.21	3849.95	3747.03	0	0	0	1520.83	0	misc
G7KX22	tr|G7KX22|G7KX22_MEDTR;tr|G7KX23|G7KX23_MEDTR;tr|G7J369|G7J369_MEDTR;tr|A0A072UHR9|A0A072UHR9_MEDTR;tr|G7KFK8|G7KFK8_MEDTR;tr|G7KFK6|G7KFK6_MEDTR;tr|G7KFK3|G7KFK3_MEDTR;tr|G7K821|G7K821_MEDTR;REV__tr|A0A072TNQ7|A0A072TNQ7_MEDTR	tr|G7KX22|G7KX22_MEDTR Peroxidase OS=Medicago truncatula GN=MTR_7g072480 PE=3 SV=1	12674.4	6299.1	10533.6	11581.9	9338.63	20980.3	19001.5	14762.6	12939.9	24973.4	misc
G7KX25	tr|G7KX25|G7KX25_MEDTR	tr|G7KX25|G7KX25_MEDTR Peroxidase OS=Medicago truncatula GN=MTR_7g072510 PE=3 SV=1	42027.3	22132	38346.9	37558.8	26092	77116.2	155216	77175.7	90128.8	74977.9	misc
A0A072TQN9	tr|A0A072TQN9|A0A072TQN9_MEDTR	tr|A0A072TQN9|A0A072TQN9_MEDTR Plastocyanin-like domain protein OS=Medicago truncatula GN=MTR_8g463180 PE=4 SV=1	36557.9	52542.8	35404.2	51523.8	40597	124231	88174.5	125160	84794.5	126647	misc
B7FGK4	tr|B7FGK4|B7FGK4_MEDTR	tr|B7FGK4|B7FGK4_MEDTR Plastocyanin-like domain protein OS=Medicago truncatula GN=MTR_8g007035 PE=2 SV=1	85493.7	107260	113996	165996	86609.7	385697	349950	368113	414828	346761	misc
G7I883	tr|G7I883|G7I883_MEDTR	tr|G7I883|G7I883_MEDTR Plastocyanin-like domain protein OS=Medicago truncatula GN=MTR_1g014120 PE=4 SV=1	5341.67	5601.22	5270.08	2973.61	3794.85	0	0	0	0	0	misc
G7IJN7	tr|G7IJN7|G7IJN7_MEDTR	tr|G7IJN7|G7IJN7_MEDTR Plastocyanin-like domain protein OS=Medicago truncatula GN=MTR_2g083250 PE=4 SV=1	2335.88	4111.27	2554.33	2429.78	3092.7	4087.5	4164.1	3802.76	4457.97	2672.78	misc
G7JF09	tr|G7JF09|G7JF09_MEDTR	tr|G7JF09|G7JF09_MEDTR Plastocyanin-like domain protein OS=Medicago truncatula GN=MTR_4g081100 PE=2 SV=2	4937.99	4903.86	4345.47	5497.5	3992.81	3289.15	4271.19	4897.36	8414.78	5101.5	misc
A0A072TWJ3	tr|A0A072TWJ3|A0A072TWJ3_MEDTR	tr|A0A072TWJ3|A0A072TWJ3_MEDTR Plastocyanin-like domain protein OS=Medicago truncatula GN=MTR_8g007020 PE=4 SV=1	117060	137976	126296	264342	103335	382719	421545	453210	549647	320633	misc
G7KNP1	tr|G7KNP1|G7KNP1_MEDTR	tr|G7KNP1|G7KNP1_MEDTR Plastocyanin-like domain protein OS=Medicago truncatula GN=MTR_6g023760 PE=2 SV=1	1370.72	1134.31	1096.75	1138.62	954.145	0	0	0	0	0	misc
G7IQQ8	tr|G7IQQ8|G7IQQ8_MEDTR	tr|G7IQQ8|G7IQQ8_MEDTR Lipid transfer protein OS=Medicago truncatula GN=MTR_2g062600 PE=4 SV=1	75599.5	43503	51569.2	31490	39332.9	0	0	0	0	0	misc
Q2HUL4	tr|Q2HUL4|Q2HUL4_MEDTR	tr|Q2HUL4|Q2HUL4_MEDTR Short-chain dehydrogenase/reductase OS=Medicago truncatula GN=MTR_7g083870 PE=1 SV=1	4299.95	5713	5124.04	6445.99	5537.56	4664.24	3404.07	1893.47	3462.57	7076.98	misc
A0A072U7V7	tr|A0A072U7V7|A0A072U7V7_MEDTR;tr|G7KNQ1|G7KNQ1_MEDTR;tr|G7KNM7|G7KNM7_MEDTR;tr|G7KNM6|G7KNM6_MEDTR;tr|G7KNQ4|G7KNQ4_MEDTR	tr|A0A072U7V7|A0A072U7V7_MEDTR Short-chain dehydrogenase/reductase OS=Medicago truncatula GN=MTR_6g023600 PE=3 SV=1;tr|G7KNQ1|G7KNQ1_MEDTR Short-chain dehydrogenase/reductase OS=Medicago truncatula GN=MTR_6g023950 PE=3 SV=1;tr|G7KNM7|G7KNM7_MEDTR Short-cha	1159.09	1098.81	1069.41	1151.05	962.413	1322.61	0	0	0	0	misc
A0A072VPT5	tr|A0A072VPT5|A0A072VPT5_MEDTR;tr|A0A072VQG8|A0A072VQG8_MEDTR;tr|A0A072VPE1|A0A072VPE1_MEDTR;tr|A0A072VNT5|A0A072VNT5_MEDTR	tr|A0A072VPT5|A0A072VPT5_MEDTR Short-chain dehydrogenase TIC 32 OS=Medicago truncatula GN=MTR_1g100315 PE=4 SV=1	2310.93	1136.2	2439.18	1991.99	1735.05	0	0	0	0	0	misc
G7LBU0	tr|G7LBU0|G7LBU0_MEDTR;tr|G7LBT9|G7LBT9_MEDTR;tr|G7LBT8|G7LBT8_MEDTR;tr|G7J258|G7J258_MEDTR;tr|G7LBU2|G7LBU2_MEDTR;tr|G7L3I2|G7L3I2_MEDTR;tr|A0A072U0R8|A0A072U0R8_MEDTR;tr|G7J257|G7J257_MEDTR	tr|G7LBU0|G7LBU0_MEDTR NAD(P)-binding rossmann-fold protein OS=Medicago truncatula GN=MTR_8g032010 PE=3 SV=1	1220.88	1612.53	1234.29	1542.98	1432.31	0	0	0	0	1856.2	misc
I3SQZ5	tr|I3SQZ5|I3SQZ5_MEDTR;tr|A0A072U2V3|A0A072U2V3_MEDTR	tr|I3SQZ5|I3SQZ5_MEDTR Short-chain dehydrogenase/reductase OS=Medicago truncatula GN=MTR_7g094520 PE=2 SV=1	2083.29	1911.69	1558.31	3549.46	4791.84	12793.6	16458.7	12508.6	12193.5	9662.22	misc
A0A072V438	tr|A0A072V438|A0A072V438_MEDTR;tr|A0A072UV19|A0A072UV19_MEDTR	tr|A0A072V438|A0A072V438_MEDTR UDP-glucosyltransferase family protein OS=Medicago truncatula GN=MTR_3g009510 PE=3 SV=1;tr|A0A072UV19|A0A072UV19_MEDTR UDP-glucosyltransferase family protein OS=Medicago truncatula GN=MTR_3g009490 PE=4 SV=1	169.088	123.528	111.689	109.565	119.563	0	0	0	0	0	misc
A0A072VPY3	tr|A0A072VPY3|A0A072VPY3_MEDTR;tr|A0A072VRL2|A0A072VRL2_MEDTR;tr|A0A072VQX7|A0A072VQX7_MEDTR;tr|A0A072VGQ8|A0A072VGQ8_MEDTR;tr|A0A072TT58|A0A072TT58_MEDTR	tr|A0A072VPY3|A0A072VPY3_MEDTR Limonoid UDP-glucosyltransferase-like protein OS=Medicago truncatula GN=MTR_1g107350 PE=3 SV=1;tr|A0A072VRL2|A0A072VRL2_MEDTR Limonoid UDP-glucosyltransferase-like protein OS=Medicago truncatula GN=MTR_1g107315 PE=3 SV=1	302.585	436.948	198.531	261.713	434.961	0	0	0	0	0	misc
G7L593	tr|G7L593|G7L593_MEDTR	tr|G7L593|G7L593_MEDTR UDP-glucosyltransferase family protein OS=Medicago truncatula GN=MTR_7g013200 PE=4 SV=1	3719.46	6179.91	5829.62	5877.82	6352.43	8879.58	7321.4	7879.17	9642.99	13719.4	misc
G7KN93	tr|G7KN93|G7KN93_MEDTR;tr|G7KN99|G7KN99_MEDTR	tr|G7KN93|G7KN93_MEDTR Cytochrome c1, heme protein OS=Medicago truncatula GN=MTR_6g023230 PE=4 SV=1	598.381	990.78	1128.11	829.928	858.327	0	0	0	0	0	mitochondrial electron transport / ATP synthesis
G7KAG6	tr|G7KAG6|G7KAG6_MEDTR;tr|A0A072USE9|A0A072USE9_MEDTR	tr|G7KAG6|G7KAG6_MEDTR Cytochrome C oxidase, subunit VIb family protein OS=Medicago truncatula GN=MTR_5g064600 PE=2 SV=1	3999.74	5152	4383.96	4495.68	3887.83	22215.1	19687	18082.2	24431.9	16016	mitochondrial electron transport / ATP synthesis
B7FGY5	tr|B7FGY5|B7FGY5_MEDTR;tr|G7I6E5|G7I6E5_MEDTR	tr|B7FGY5|B7FGY5_MEDTR Cytochrome b-c1 complex subunit 7 OS=Medicago truncatula GN=MTR_1g011880 PE=1 SV=1;tr|G7I6E5|G7I6E5_MEDTR Cytochrome b-c1 complex subunit 7 OS=Medicago truncatula GN=MTR_1g011880 PE=3 SV=1	2074.16	1570.57	1721.89	1533.46	2508.8	2617.37	0	0	2619.63	2769.23	mitochondrial electron transport / ATP synthesis
G7JDV4	tr|G7JDV4|G7JDV4_MEDTR;tr|A0A072UMZ8|A0A072UMZ8_MEDTR	tr|G7JDV4|G7JDV4_MEDTR Electron transfer flavoprotein subunit alpha OS=Medicago truncatula GN=MTR_4g080790 PE=4 SV=1;tr|A0A072UMZ8|A0A072UMZ8_MEDTR Electron transfer flavoprotein subunit alpha OS=Medicago truncatula GN=MTR_4g080790 PE=4 SV=1	885.529	617.261	762.58	1109.32	490.636	2833.16	2009.24	1025.51	2645.02	2795.25	mitochondrial electron transport / ATP synthesis
A0A072TFS9	tr|A0A072TFS9|A0A072TFS9_MEDTR;tr|G7ILB7|G7ILB7_MEDTR;tr|A0A072TKG5|A0A072TKG5_MEDTR;tr|S4T0X8|S4T0X8_MEDTR	tr|A0A072TFS9|A0A072TFS9_MEDTR ATP synthase F1, alpha subunit OS=Medicago truncatula GN=MTR_0212s0040 PE=3 SV=1	18424.2	31578.2	14714.5	17603.8	27869.4	4591.1	3660.03	7400.02	4489.37	5603.91	mitochondrial electron transport / ATP synthesis
A0A072W1H5	tr|A0A072W1H5|A0A072W1H5_MEDTR;tr|G7IAW2|G7IAW2_MEDTR;tr|G7KLK6|G7KLK6_MEDTR;tr|G7L519|G7L519_MEDTR;tr|A0A072TXD2|A0A072TXD2_MEDTR;tr|A0A072TW18|A0A072TW18_MEDTR	tr|A0A072W1H5|A0A072W1H5_MEDTR ATP synthase subunit beta OS=Medicago truncatula GN=MTR_1g108765 PE=3 SV=1;tr|G7IAW2|G7IAW2_MEDTR ATP synthase subunit beta OS=Medicago truncatula GN=MTR_1g108770 PE=1 SV=2	34515	74698	29824.6	33085.8	53511.5	27565.5	18638.1	36092.6	27472.9	35877.1	mitochondrial electron transport / ATP synthesis
G7I9M9	tr|G7I9M9|G7I9M9_MEDTR;tr|G7I9N0|G7I9N0_MEDTR	tr|G7I9M9|G7I9M9_MEDTR ATP synthase D chain OS=Medicago truncatula GN=MTR_1g095830 PE=1 SV=1;tr|G7I9N0|G7I9N0_MEDTR ATP synthase D chain OS=Medicago truncatula GN=MTR_1g095830 PE=4 SV=1	4363.79	6865.42	5222.15	2279.38	5723.04	4986.54	2097.05	0	3690.29	6429.44	mitochondrial electron transport / ATP synthesis
G7LCJ4	tr|G7LCJ4|G7LCJ4_MEDTR	tr|G7LCJ4|G7LCJ4_MEDTR F0F1-type ATP synthase, epsilon subunit OS=Medicago truncatula GN=MTR_8g008870 PE=1 SV=1	10237.9	10944.7	8606.54	8459.95	7032.34	8192.37	0	10162.7	0	0	mitochondrial electron transport / ATP synthesis
A0A072UU27	tr|A0A072UU27|A0A072UU27_MEDTR	tr|A0A072UU27|A0A072UU27_MEDTR F0F1 ATP synthase subunit gamma OS=Medicago truncatula GN=MTR_4g129790 PE=3 SV=1	1438.73	1942.48	1161.13	941.172	2042.12	1252.6	0	0	0	2606.91	mitochondrial electron transport / ATP synthesis
I3SDG7	tr|I3SDG7|I3SDG7_MEDTR	tr|I3SDG7|I3SDG7_MEDTR F0F1-type ATP synthase, delta subunit OS=Medicago truncatula GN=MTR_3g028730 PE=2 SV=1	2306.92	2717.16	1480.91	1040.29	3731.37	1819.51	1550.93	1440.82	2246.89	0	mitochondrial electron transport / ATP synthesis
G7IW34	tr|G7IW34|G7IW34_MEDTR;tr|A0A072UVF5|A0A072UVF5_MEDTR	tr|G7IW34|G7IW34_MEDTR NADPH:quinone oxidoreductase-like protein OS=Medicago truncatula GN=MTR_3g019090 PE=2 SV=1;tr|A0A072UVF5|A0A072UVF5_MEDTR NADPH:quinone oxidoreductase-like protein OS=Medicago truncatula GN=MTR_3g019090 PE=4 SV=1	3478.56	5051.7	4869.25	4842.12	4230.17	0	0	0	0	0	mitochondrial electron transport / ATP synthesis
G7IW38	tr|G7IW38|G7IW38_MEDTR;tr|A0A072UUL1|A0A072UUL1_MEDTR	tr|G7IW38|G7IW38_MEDTR NADPH:quinone oxidoreductase-like protein OS=Medicago truncatula GN=MTR_3g019150 PE=4 SV=1	8411.78	7868.88	8540.12	12127.2	9776.4	5158.35	0	0	5694.66	0	mitochondrial electron transport / ATP synthesis
A0A072UKP4	tr|A0A072UKP4|A0A072UKP4_MEDTR	tr|A0A072UKP4|A0A072UKP4_MEDTR NADH-ubiquinone oxidoreductase, putative OS=Medicago truncatula GN=MTR_6g053280 PE=4 SV=1	1361.6	1073.49	1623.5	1104.96	1450.09	1855.23	1232.91	849.726	1419.88	1951.19	mitochondrial electron transport / ATP synthesis
G7J8R4	tr|G7J8R4|G7J8R4_MEDTR	tr|G7J8R4|G7J8R4_MEDTR NADH-ubiquinone oxidoreductase 75 kDa subunit OS=Medicago truncatula GN=MTR_3g065130 PE=1 SV=1	736.123	701.312	608.498	459.46	941.909	1448.54	0	0	1390.36	0	mitochondrial electron transport / ATP synthesis
Q2HW53	tr|Q2HW53|Q2HW53_MEDTR	tr|Q2HW53|Q2HW53_MEDTR Ferredoxin-dependent glutamate synthase OS=Medicago truncatula GN=MTR_7g089970 PE=1 SV=1	2036.77	1866.5	1899.4	2035.63	2333.83	388.611	248.179	0	258.089	2408.64	N-metabolism
A0A072VE66	tr|A0A072VE66|A0A072VE66_MEDTR	tr|A0A072VE66|A0A072VE66_MEDTR NADH glutamate synthase OS=Medicago truncatula GN=MTR_1g027020 PE=4 SV=1	5294.6	5391.79	5876.24	4834.62	3782.17	2506.89	1841.93	1476.21	2013.91	5084.57	N-metabolism
G7J9B8	tr|G7J9B8|G7J9B8_MEDTR;tr|G7KG34|G7KG34_MEDTR	tr|G7J9B8|G7J9B8_MEDTR Glutamine synthetase OS=Medicago truncatula GN=MTR_3g065250 PE=1 SV=1	78391.7	77424.4	94154.2	72264.6	104800	41189	27415	29405.1	36662.6	49240.5	N-metabolism
Q84UC1	tr|Q84UC1|Q84UC1_MEDTR;tr|A0A072V4J3|A0A072V4J3_MEDTR;tr|E1ANG4|E1ANG4_MEDTR	tr|Q84UC1|Q84UC1_MEDTR Glutamine synthetase OS=Medicago truncatula GN=GS2 PE=1 SV=1;tr|A0A072V4J3|A0A072V4J3_MEDTR Glutamine synthetase OS=Medicago truncatula GN=MTR_2g021255 PE=3 SV=1;tr|E1ANG4|E1ANG4_MEDTR Chloroplast GS2b-alpha OS=Medicago truncatula GN	27731.3	30143.8	18325.9	17696.3	27303.4	4946.35	4894.78	5562.65	3948.07	7935.93	N-metabolism
O04998	tr|O04998|O04998_MEDTR	tr|O04998|O04998_MEDTR Glutamine synthetase OS=Medicago truncatula GN=MTR_6g071070 PE=1 SV=1	18734.2	13468	21989.9	6478.53	10614	4653.95	3132.23	0	3150.7	4859.92	N-metabolism
G7J121	tr|G7J121|G7J121_MEDTR;tr|G7J120|G7J120_MEDTR;tr|A0A072UUZ6|A0A072UUZ6_MEDTR;tr|G7J116|G7J116_MEDTR;tr|A0A072UVL0|A0A072UVL0_MEDTR;tr|A0A072VVK4|A0A072VVK4_MEDTR;tr|A0A072VJB8|A0A072VJB8_MEDTR	tr|G7J121|G7J121_MEDTR Glutamate-ammonia ligase-like protein OS=Medicago truncatula GN=MTR_3g035970 PE=3 SV=2;tr|G7J120|G7J120_MEDTR Glutamate-ammonia ligase-like protein OS=Medicago truncatula GN=MTR_3g035970 PE=3 SV=1;tr|A0A072UUZ6|A0A072UUZ6_MEDTR Gluta	2873.37	2623.61	1669.47	445.939	2555.92	1723.21	0	207.915	475.499	2108.46	N-metabolism
G7JVF5	tr|G7JVF5|G7JVF5_MEDTR	tr|G7JVF5|G7JVF5_MEDTR Haloacid dehalogenase-like hydrolase OS=Medicago truncatula GN=MTR_4g128090 PE=4 SV=1	2153.78	1741.34	2129.97	1760.45	1612.78	2117.44	1934.91	1770.59	3592.08	2180.43	N-metabolism
A0A072U300	tr|A0A072U300|A0A072U300_MEDTR;tr|A0A072U1I8|A0A072U1I8_MEDTR;tr|A0A072UP50|A0A072UP50_MEDTR;tr|G7JYL4|G7JYL4_MEDTR	tr|A0A072U300|A0A072U300_MEDTR Glutamate dehydrogenase OS=Medicago truncatula GN=MTR_7g085630 PE=3 SV=1;tr|A0A072U1I8|A0A072U1I8_MEDTR Glutamate dehydrogenase OS=Medicago truncatula GN=MTR_7g085630 PE=3 SV=1	1907.87	1831.65	2978.33	3300.55	2101.99	5655.73	3290.83	2882.83	3168.32	4946.11	N-metabolism
G7KPN3	tr|G7KPN3|G7KPN3_MEDTR;tr|A0A072U7E4|A0A072U7E4_MEDTR;tr|A0A072U888|A0A072U888_MEDTR	tr|G7KPN3|G7KPN3_MEDTR Glutamate dehydrogenase OS=Medicago truncatula GN=MTR_6g029460 PE=3 SV=1;tr|A0A072U7E4|A0A072U7E4_MEDTR NADP-specific glutamate dehydrogenase OS=Medicago truncatula GN=MTR_6g029460 PE=3 SV=1;tr|A0A072U888|A0A072U888_MEDTR NADP-specif	9356.71	11639.9	14693.1	16413	15221.2	26598.2	7967.47	13546.9	13484.1	42155.8	N-metabolism
G7JL79	tr|G7JL79|G7JL79_MEDTR	tr|G7JL79|G7JL79_MEDTR Ferredoxin-nitrite reductase OS=Medicago truncatula GN=MTR_4g086020 PE=4 SV=1	18538.3	17469.4	21688	27691.5	13686.7	10652.7	8051.86	7573.23	7909.73	12290.1	N-metabolism
G8A1U2	tr|G8A1U2|G8A1U2_MEDTR;tr|G8A1U1|G8A1U1_MEDTR	tr|G8A1U2|G8A1U2_MEDTR LysM domain GPI-anchored protein OS=Medicago truncatula GN=MTR_4g094730 PE=4 SV=1;tr|G8A1U1|G8A1U1_MEDTR LysM domain GPI-anchored protein OS=Medicago truncatula GN=MTR_4g094730 PE=4 SV=1	9856	7641.48	8976.34	12899.4	9010.24	0	7722.31	2453.92	0	0	not assigned
A0A072U4F2	tr|A0A072U4F2|A0A072U4F2_MEDTR	tr|A0A072U4F2|A0A072U4F2_MEDTR TPR superfamily protein OS=Medicago truncatula GN=MTR_7g100328 PE=4 SV=1	1410.91	1029.41	1044.3	1147.12	1045.98	2835.23	1709.08	0	2472.88	3132.74	not assigned
A0A072UUK4	tr|A0A072UUK4|A0A072UUK4_MEDTR	tr|A0A072UUK4|A0A072UUK4_MEDTR Protein transporter Sec31 OS=Medicago truncatula GN=MTR_4g045577 PE=4 SV=1	2901.56	2420.65	3229.8	3407.59	3413.41	2966.75	3230.45	1727.97	2901.94	4531.34	not assigned
A0A072V0V9	tr|A0A072V0V9|A0A072V0V9_MEDTR	tr|A0A072V0V9|A0A072V0V9_MEDTR DPP6 amino-terminal domain protein OS=Medicago truncatula GN=MTR_3g088425 PE=4 SV=1	1325.45	2645.58	1544.98	1465.69	2581.11	3504.09	3924.73	3252.04	4695.65	3706.04	not assigned
A0A072V2W0	tr|A0A072V2W0|A0A072V2W0_MEDTR	tr|A0A072V2W0|A0A072V2W0_MEDTR Stress responsive A/B barrel domain protein OS=Medicago truncatula GN=MTR_4g125530 PE=4 SV=1	4542.85	6110.76	5661.8	6488.08	5735.19	21425.1	16943.8	17664	15225.5	23787.3	not assigned
A0A072V987	tr|A0A072V987|A0A072V987_MEDTR	tr|A0A072V987|A0A072V987_MEDTR Class I glutamine amidotransferase superfamily protein OS=Medicago truncatula GN=MTR_2g078060 PE=4 SV=1	7655.69	6406.72	7263.47	6755.61	5958.46	7301.67	9716.68	6581.54	6102.42	10782.7	not assigned
A0A072VCZ9	tr|A0A072VCZ9|A0A072VCZ9_MEDTR;tr|A0A072V1Y8|A0A072V1Y8_MEDTR;tr|A0A072V2Z8|A0A072V2Z8_MEDTR;tr|A0A072UBF1|A0A072UBF1_MEDTR;tr|A0A072UBZ1|A0A072UBZ1_MEDTR;tr|A0A072UCF6|A0A072UCF6_MEDTR;tr|A0A072UDF8|A0A072UDF8_MEDTR	tr|A0A072VCZ9|A0A072VCZ9_MEDTR Bark storage-like protein OS=Medicago truncatula GN=MTR_3g110172 PE=4 SV=1;tr|A0A072V1Y8|A0A072V1Y8_MEDTR Bark storage-like protein OS=Medicago truncatula GN=MTR_3g110172 PE=4 SV=1;tr|A0A072V2Z8|A0A072V2Z8_MEDTR Bark storage-	31333.3	32704.7	29161.3	2809.53	21283.9	7763.89	2666.26	2867	2836.29	8197.44	not assigned
A0A072VQ77	tr|A0A072VQ77|A0A072VQ77_MEDTR	tr|A0A072VQ77|A0A072VQ77_MEDTR Octicosapeptide/phox/Bem1p family protein OS=Medicago truncatula GN=MTR_1g109470 PE=4 SV=1	624.075	448.127	912.89	719.904	527.139	0	0	283.29	0	0	not assigned
A2Q1B1	tr|A2Q1B1|A2Q1B1_MEDTR	tr|A2Q1B1|A2Q1B1_MEDTR Octicosapeptide/Phox/Bem1p OS=Medicago truncatula GN=MTR_2g010160 PE=1 SV=1	1802.54	2164.29	2369.65	1819.5	1761.14	3311.94	4798.87	2516.83	3409.03	3800.24	not assigned
B7FJN7	tr|B7FJN7|B7FJN7_MEDTR;tr|G7K5X3|G7K5X3_MEDTR;tr|G7K5W6|G7K5W6_MEDTR	tr|B7FJN7|B7FJN7_MEDTR Cystathionine beta-synthase (CBS) family protein OS=Medicago truncatula GN=MTR_5g076080 PE=1 SV=1;tr|G7K5X3|G7K5X3_MEDTR Cystathionine beta-synthase (CBS) family protein OS=Medicago truncatula GN=MTR_5g076080 PE=4 SV=1	72060	37197.8	67264.2	50239.2	79756.6	58304.5	76680.5	18465	64225.4	86256.9	not assigned
B7FKB1	tr|B7FKB1|B7FKB1_MEDTR	tr|B7FKB1|B7FKB1_MEDTR Nucleic acid-binding, OB-fold-like protein OS=Medicago truncatula GN=MTR_8g064590 PE=2 SV=1	3233.43	2917.98	7395.54	6881.68	7702.73	6291.27	5496.71	0	0	6319.15	not assigned
G7I2P0	tr|G7I2P0|G7I2P0_MEDTR;tr|G7I2P1|G7I2P1_MEDTR	tr|G7I2P0|G7I2P0_MEDTR Haloacid dehalogenase-like hydrolase OS=Medicago truncatula GN=MTR_1g073140 PE=4 SV=2;tr|G7I2P1|G7I2P1_MEDTR Haloacid dehalogenase-like hydrolase OS=Medicago truncatula GN=MTR_1g073140 PE=4 SV=2	1515.77	1250.13	1392.73	1575.74	751.733	1949.02	2408.52	1618.41	2310.27	1630.35	not assigned
G7IRL3	tr|G7IRL3|G7IRL3_MEDTR	tr|G7IRL3|G7IRL3_MEDTR Dihydroxyacid dehydratase OS=Medicago truncatula GN=MTR_2g089340 PE=1 SV=1	3556.34	2440.36	2793.08	3636.67	2345.97	2959.09	3377.58	2831.42	2444.65	3565.77	not assigned
G7J8D4	tr|G7J8D4|G7J8D4_MEDTR;tr|A0A072VCM2|A0A072VCM2_MEDTR	tr|G7J8D4|G7J8D4_MEDTR Carbon-nitrogen family hydrolase OS=Medicago truncatula GN=MTR_3g104850 PE=4 SV=1;tr|A0A072VCM2|A0A072VCM2_MEDTR Carbon-nitrogen family hydrolase OS=Medicago truncatula GN=MTR_3g104850 PE=4 SV=1	3034.81	2106.39	2774.79	2604.09	1828.59	4088.33	2418.07	3262.68	0	2057.84	not assigned
G7JKL0	tr|G7JKL0|G7JKL0_MEDTR;tr|A0A072UGH5|A0A072UGH5_MEDTR;tr|A0A072USK6|A0A072USK6_MEDTR	tr|G7JKL0|G7JKL0_MEDTR Macrophage migration inhibition factor-like protein OS=Medicago truncatula GN=MTR_4g014040 PE=2 SV=2;tr|A0A072UGH5|A0A072UGH5_MEDTR Macrophage migration inhibition factor-like protein OS=Medicago truncatula GN=MTR_4g014040 PE=4 SV=1;	6330.51	11168.3	4373.52	5669.48	4883.46	9310.16	0	8989.55	0	12716.5	not assigned
G7JYQ1	tr|G7JYQ1|G7JYQ1_MEDTR	tr|G7JYQ1|G7JYQ1_MEDTR Haloacid dehalogenase-like hydrolase OS=Medicago truncatula GN=MTR_5g013910 PE=4 SV=2	1641.71	1768.49	1881.5	1176.9	1191.71	0	0	1495.08	0	1456.93	not assigned
G7LFT6	tr|G7LFT6|G7LFT6_MEDTR;tr|G7LFT7|G7LFT7_MEDTR	tr|G7LFT6|G7LFT6_MEDTR Zn-dependent alcohol dehydrogenase family protein OS=Medicago truncatula GN=MTR_8g095220 PE=4 SV=1	10638.9	7334.17	8586.44	11265	16597	15335.5	16609.8	6565.74	11583	11804.4	not assigned
I3T953	tr|I3T953|I3T953_MEDTR	tr|I3T953|I3T953_MEDTR Double-stranded DNA-binding-like protein OS=Medicago truncatula GN=MTR_4g094580 PE=2 SV=1	2414.03	2258.82	2907.58	2669.24	2082.16	6646.04	4718.82	2726.19	8389.25	5197.76	not assigned
A0A072UA80	tr|A0A072UA80|A0A072UA80_MEDTR	tr|A0A072UA80|A0A072UA80_MEDTR Gibberellin receptor GID1, putative OS=Medicago truncatula GN=MTR_6g464510 PE=4 SV=1	1576.71	1767.06	1447.16	974.149	1174.09	1001.13	0	0	0	1063.74	not assigned
A0A072UAL5	tr|A0A072UAL5|A0A072UAL5_MEDTR	tr|A0A072UAL5|A0A072UAL5_MEDTR Ketose-bisphosphate aldolase class-II family protein OS=Medicago truncatula GN=MTR_6g069685 PE=4 SV=1	1372.72	1230.65	1355.9	1247.36	1351.06	0	0	0	0	0	not assigned
G7I7U9	tr|G7I7U9|G7I7U9_MEDTR	tr|G7I7U9|G7I7U9_MEDTR Peptidase inhibitor I9 OS=Medicago truncatula GN=MTR_1g050640 PE=2 SV=1	5840.97	3358.58	7253.02	4248.35	5716.04	0	0	0	0	0	not assigned
G7IH11	tr|G7IH11|G7IH11_MEDTR	tr|G7IH11|G7IH11_MEDTR Galactose oxidase/kelch repeat protein OS=Medicago truncatula GN=MTR_2g069030 PE=4 SV=1	10695	8969.08	9963.87	7955.66	14826.6	5746.65	5122.92	5164.92	7528.11	15761.9	not assigned
G7INY6	tr|G7INY6|G7INY6_MEDTR;tr|G7INY5|G7INY5_MEDTR	tr|G7INY6|G7INY6_MEDTR LisH and RanBPM domain protein OS=Medicago truncatula GN=MTR_2g012810 PE=4 SV=1;tr|G7INY5|G7INY5_MEDTR LisH and RanBPM domain protein OS=Medicago truncatula GN=MTR_2g012810 PE=4 SV=1	3071.1	2587.45	2834.07	3119.21	2383.35	7986.63	6897.71	6331.43	6125.3	5076.27	not assigned
G7IQF1	tr|G7IQF1|G7IQF1_MEDTR	tr|G7IQF1|G7IQF1_MEDTR Ubiquitin-like modifier-activating enzyme OS=Medicago truncatula GN=MTR_2g045230 PE=4 SV=1	1847.18	2432.39	2197.79	2166.77	1781.19	3377.8	2256.11	2497.17	3188.72	3741.08	not assigned
G7KNT9	tr|G7KNT9|G7KNT9_MEDTR	tr|G7KNT9|G7KNT9_MEDTR 4,5-DOPA dioxygenase extradiol-like protein OS=Medicago truncatula GN=MTR_6g064960 PE=4 SV=1	1424.5	720.698	888.988	783.914	856.574	2155.72	1201.82	957.919	0	1607.88	not assigned
G7LIN4	tr|G7LIN4|G7LIN4_MEDTR	tr|G7LIN4|G7LIN4_MEDTR Importin beta-3, putative OS=Medicago truncatula GN=MTR_8g085950 PE=4 SV=1	910.68	1348.25	1595.33	1201.84	1490.11	695.993	0	0	727.276	1680.35	not assigned
G8A181	tr|G8A181|G8A181_MEDTR	tr|G8A181|G8A181_MEDTR NPL4-like protein OS=Medicago truncatula GN=MTR_7g107480 PE=4 SV=1	1111.28	2867.52	1448.28	1309.62	2683.11	0	0	0	0	0	not assigned
A0A072UY53	tr|A0A072UY53|A0A072UY53_MEDTR;tr|A0A072ULX9|A0A072ULX9_MEDTR	tr|A0A072UY53|A0A072UY53_MEDTR GCK domain protein OS=Medicago truncatula GN=MTR_4g082300 PE=4 SV=1;tr|A0A072ULX9|A0A072ULX9_MEDTR GCK domain protein OS=Medicago truncatula GN=MTR_4g082300 PE=4 SV=1	732.188	951.371	882.96	772.648	589.588	1352.23	0	1265.55	0	0	not assigned
I3SR78	tr|I3SR78|I3SR78_MEDTR	tr|I3SR78|I3SR78_MEDTR Glycoprotein family protein OS=Medicago truncatula GN=MTR_7g063520 PE=2 SV=1	3908.16	5694.63	3044.51	5327.15	4607.94	0	0	2188.03	0	4272.48	not assigned
A0A072UAG3	tr|A0A072UAG3|A0A072UAG3_MEDTR	tr|A0A072UAG3|A0A072UAG3_MEDTR Oxidoreductase/transition metal ion-binding protein, putative OS=Medicago truncatula GN=MTR_6g053740 PE=4 SV=1	581.073	532.491	808.483	391.517	457.153	1879.46	1133.71	1624.75	1769.35	1279.02	not assigned
A0A072TMG2	tr|A0A072TMG2|A0A072TMG2_MEDTR;tr|A0A072TXX4|A0A072TXX4_MEDTR;tr|G7IHQ8|G7IHQ8_MEDTR	tr|A0A072TMG2|A0A072TMG2_MEDTR NAD(P)-binding rossmann-fold protein, putative OS=Medicago truncatula GN=MTR_8g016390 PE=4 SV=1;tr|A0A072TXX4|A0A072TXX4_MEDTR NAD(P)-binding rossmann-fold protein, putative OS=Medicago truncatula GN=MTR_8g016390 PE=4 SV=1;tr	1182.06	1297.63	1038.33	1089.82	1192.67	0	0	0	0	0	not assigned
A0A072TUW2	tr|A0A072TUW2|A0A072TUW2_MEDTR;tr|A0A072TWQ5|A0A072TWQ5_MEDTR;tr|G7LIU7|G7LIU7_MEDTR	tr|A0A072TUW2|A0A072TUW2_MEDTR Adhesion regulating molecule protein, putative OS=Medicago truncatula GN=MTR_8g101230 PE=4 SV=1;tr|A0A072TWQ5|A0A072TWQ5_MEDTR Adhesion regulating molecule protein, putative OS=Medicago truncatula GN=MTR_8g101230 PE=4 SV=1;tr	1435.31	1011.92	1293.92	1343.38	904.601	0	0	0	0	0	not assigned
A0A072U998	tr|A0A072U998|A0A072U998_MEDTR;tr|A0A072U877|A0A072U877_MEDTR	tr|A0A072U998|A0A072U998_MEDTR Oxidoreductase family, NAD-binding rossmann fold protein OS=Medicago truncatula GN=MTR_6g038390 PE=4 SV=1	1846.16	2560.19	2789.25	2872.34	2382.63	1881.26	1434.11	1793.96	1336.45	5060.8	not assigned
A0A072UGX9	tr|A0A072UGX9|A0A072UGX9_MEDTR	tr|A0A072UGX9|A0A072UGX9_MEDTR Phosphatidylethanolamine-binding protein OS=Medicago truncatula GN=MTR_4g017650 PE=4 SV=1	1168.58	5343.41	0	2229.21	1956.29	23033.7	10034.2	18561	26190.3	39825.5	not assigned
A0A072VNX4	tr|A0A072VNX4|A0A072VNX4_MEDTR	tr|A0A072VNX4|A0A072VNX4_MEDTR Acyl-CoA-binding domain protein OS=Medicago truncatula GN=MTR_1g090740 PE=4 SV=1	309.015	277.022	467.954	291.601	486.863	0	0	0	0	0	not assigned
A2Q2W3	tr|A2Q2W3|A2Q2W3_MEDTR	tr|A2Q2W3|A2Q2W3_MEDTR Huntingtin-interacting K-like protein OS=Medicago truncatula GN=MTR_2g034010 PE=4 SV=1	1678.33	1802.82	1855.27	1755.15	2197.23	0	0	0	0	0	not assigned
B7FJM0	tr|B7FJM0|B7FJM0_MEDTR	tr|B7FJM0|B7FJM0_MEDTR Peptidyl-prolyl cis-trans isomerase E-like protein OS=Medicago truncatula GN=MTR_5g044970 PE=2 SV=1	1410.97	1288.94	1237.37	967.075	509.623	4440.85	0	0	629.512	0	not assigned
G7J0S1	tr|G7J0S1|G7J0S1_MEDTR	tr|G7J0S1|G7J0S1_MEDTR Gamma interferon inducible lysosomal thiol reductase OS=Medicago truncatula GN=MTR_3g031800 PE=4 SV=1	1977.09	4002.32	956.773	2486.63	1847.97	5702.11	8349.4	6765.93	5552.48	8485.09	not assigned
G7J2C1	tr|G7J2C1|G7J2C1_MEDTR;tr|A0A072UZ28|A0A072UZ28_MEDTR	tr|G7J2C1|G7J2C1_MEDTR Cytosolic endo-beta-N-acetylglucosaminidase OS=Medicago truncatula GN=MTR_3g071610 PE=4 SV=2;tr|A0A072UZ28|A0A072UZ28_MEDTR Cytosolic endo-beta-N-acetylglucosaminidase OS=Medicago truncatula GN=MTR_3g071610 PE=4 SV=1	467.602	501.802	394.931	390.986	475.075	0	0	0	0	0	not assigned
G7J3D5	tr|G7J3D5|G7J3D5_MEDTR	tr|G7J3D5|G7J3D5_MEDTR Omega-hydroxypalmitate O-feruloyl transferase OS=Medicago truncatula GN=MTR_3g098980 PE=4 SV=1	1307.26	1638.53	972.749	739.071	1284.52	911.535	0	958.389	0	0	not assigned
G7JR10	tr|G7JR10|G7JR10_MEDTR;tr|A0A072V2S0|A0A072V2S0_MEDTR	tr|G7JR10|G7JR10_MEDTR Cytosolic purine 5-nucleotidase OS=Medicago truncatula GN=MTR_4g123980 PE=4 SV=1;tr|A0A072V2S0|A0A072V2S0_MEDTR Cytosolic purine 5-nucleotidase OS=Medicago truncatula GN=MTR_4g123980 PE=4 SV=1	488.591	877.972	763.703	547.55	571.575	0	0	0	297.825	446.333	not assigned
G7JU07	tr|G7JU07|G7JU07_MEDTR	tr|G7JU07|G7JU07_MEDTR Octicosapeptide/phox/Bem1p (PB1) domain protein OS=Medicago truncatula GN=MTR_4g092850 PE=4 SV=2	508.585	513.971	684.911	669.348	576.607	0	0	0	0	816.205	not assigned
G7K1Y7	tr|G7K1Y7|G7K1Y7_MEDTR;tr|G7KGW2|G7KGW2_MEDTR	tr|G7K1Y7|G7K1Y7_MEDTR Glycoprotein family protein OS=Medicago truncatula GN=MTR_5g080880 PE=4 SV=1	1144.18	1238.79	1297.03	1430.93	995.324	3846.16	2414.18	1198.44	2197.29	2792.31	not assigned
G7K3B9	tr|G7K3B9|G7K3B9_MEDTR	tr|G7K3B9|G7K3B9_MEDTR Pleckstrin-like (PH) domain protein OS=Medicago truncatula GN=MTR_5g091000 PE=4 SV=1	514.934	310.402	444.952	255.12	296.644	462.244	0	577.254	0	0	not assigned
G7K7K9	tr|G7K7K9|G7K7K9_MEDTR	tr|G7K7K9|G7K7K9_MEDTR MD-like lipid recognition domain protein/ML domain protein OS=Medicago truncatula GN=MTR_5g085900 PE=2 SV=1	14883.4	12852.5	9349.68	5585.59	6991.85	1546.79	4715.35	0	2822.76	0	not assigned
G7KQ77	tr|G7KQ77|G7KQ77_MEDTR	tr|G7KQ77|G7KQ77_MEDTR Fructose-bisphosphate aldolase class-II protein OS=Medicago truncatula GN=MTR_6g069660 PE=4 SV=2	646.66	549.857	721.642	724.948	474.584	881.239	658.164	0	0	0	not assigned
G7KR18	tr|G7KR18|G7KR18_MEDTR;tr|G7KR19|G7KR19_MEDTR;tr|G7KR20|G7KR20_MEDTR	tr|G7KR18|G7KR18_MEDTR DSBA oxidoreductase family protein OS=Medicago truncatula GN=MTR_7g016650 PE=2 SV=1;tr|G7KR19|G7KR19_MEDTR DSBA oxidoreductase family protein OS=Medicago truncatula GN=MTR_7g016650 PE=4 SV=2;tr|G7KR20|G7KR20_MEDTR DSBA oxidoreductase	2818.43	2320.77	3159.92	3940.27	3034.3	6150.64	6480.05	3290.22	5962.96	3282.9	not assigned
G7KV99	tr|G7KV99|G7KV99_MEDTR	tr|G7KV99|G7KV99_MEDTR Pheromone receptor, (AR401), putative OS=Medicago truncatula GN=MTR_7g082910 PE=4 SV=1	1398.08	1086.41	1735.7	1473.27	1170.96	3793.12	3340.63	2337.41	3389.28	3198.07	not assigned
G7KW01	tr|G7KW01|G7KW01_MEDTR;tr|G7KW02|G7KW02_MEDTR	tr|G7KW01|G7KW01_MEDTR D-alanine-D-alanine ligase OS=Medicago truncatula GN=MTR_7g071990 PE=4 SV=1;tr|G7KW02|G7KW02_MEDTR D-alanine-D-alanine ligase OS=Medicago truncatula GN=MTR_7g071990 PE=4 SV=2	332.553	362.261	445.489	468.091	348.311	0	0	0	0	280.115	not assigned
G7L3U6	tr|G7L3U6|G7L3U6_MEDTR;tr|A0A072U3S2|A0A072U3S2_MEDTR;tr|A0A072U4G7|A0A072U4G7_MEDTR;tr|A0A072U2T6|A0A072U2T6_MEDTR	tr|G7L3U6|G7L3U6_MEDTR Translin-like protein OS=Medicago truncatula GN=MTR_7g101760 PE=4 SV=1;tr|A0A072U3S2|A0A072U3S2_MEDTR Translin-like protein OS=Medicago truncatula GN=MTR_7g101760 PE=4 SV=1;tr|A0A072U4G7|A0A072U4G7_MEDTR Translin-like protein OS=Medi	1012.31	1454.34	1108.86	985.434	1172.65	0	0	0	0	0	not assigned
G8A036	tr|G8A036|G8A036_MEDTR	tr|G8A036|G8A036_MEDTR Protein tolB OS=Medicago truncatula GN=MTR_1g032010 PE=4 SV=1	1070.98	1892.83	1120.5	1830.63	1162.92	791.761	0	0	0	1647.91	not assigned
G7JXC3	tr|G7JXC3|G7JXC3_MEDTR	tr|G7JXC3|G7JXC3_MEDTR Agenet domain protein OS=Medicago truncatula GN=MTR_5g012780 PE=4 SV=1	90.7722	109.123	108.8	125.863	92.4638	356.424	706.845	549.057	790.39	222.427	not assigned
B7FKA1	tr|B7FKA1|B7FKA1_MEDTR	tr|B7FKA1|B7FKA1_MEDTR Armadillo/beta-catenin-like repeat protein OS=Medicago truncatula GN=MTR_4g021570 PE=2 SV=1	1091.74	885.772	1151.89	924.527	1059	0	0	548.48	0	961.987	not assigned
G7LCN6	tr|G7LCN6|G7LCN6_MEDTR	tr|G7LCN6|G7LCN6_MEDTR Calcium-dependent lipid-binding (CaLB domain) family protein OS=Medicago truncatula GN=MTR_8g032320 PE=2 SV=1	22403.1	19949.2	27815.5	20910.2	26107.9	57041.4	52094.8	43691.2	62512.6	55629.9	not assigned
A0A072U2K5	tr|A0A072U2K5|A0A072U2K5_MEDTR;tr|A0A072U2K8|A0A072U2K8_MEDTR	tr|A0A072U2K5|A0A072U2K5_MEDTR Protein disulfide isomerase (PDI)-like protein OS=Medicago truncatula GN=MTR_8g064810 PE=4 SV=1	11140.4	9916.23	7363.32	7707.6	7624.53	5464.11	5955.75	4678.15	5404.25	17295	not assigned
G7JAJ0	tr|G7JAJ0|G7JAJ0_MEDTR	tr|G7JAJ0|G7JAJ0_MEDTR Clathrin assembly plant-like protein, putative OS=Medicago truncatula GN=MTR_3g106900 PE=4 SV=2	606.901	451.512	624.611	689.341	666.556	0	0	0	0	326.927	not assigned
A2Q4X4	tr|A2Q4X4|A2Q4X4_MEDTR	tr|A2Q4X4|A2Q4X4_MEDTR ENTH/ANTH/VHS superfamily protein OS=Medicago truncatula GN=MTR_7g006280 PE=4 SV=1	313.139	331.402	195.824	387.126	334.252	628.541	0	0	579.195	547.135	not assigned
A0A072U3U0	tr|A0A072U3U0|A0A072U3U0_MEDTR;tr|G7KSP5|G7KSP5_MEDTR;tr|A0A072UF37|A0A072UF37_MEDTR;tr|A0A072U4X0|A0A072U4X0_MEDTR	tr|A0A072U3U0|A0A072U3U0_MEDTR CS domain protein OS=Medicago truncatula GN=MTR_7g108860 PE=4 SV=1;tr|G7KSP5|G7KSP5_MEDTR CS domain protein OS=Medicago truncatula GN=MTR_7g108860 PE=2 SV=2;tr|A0A072UF37|A0A072UF37_MEDTR CS domain protein OS=Medicago truncat	31240.2	29684	39090.4	31313.9	29547.5	38790.2	33879.9	30462.7	34815.2	45205	not assigned
G7K9N7	tr|G7K9N7|G7K9N7_MEDTR	tr|G7K9N7|G7K9N7_MEDTR Uncharacterized protein OS=Medicago truncatula GN=MTR_5g037960 PE=4 SV=1	534.845	530.866	1305.49	737.542	1023.68	0	0	0	0	0	not assigned
G7KXF7	tr|G7KXF7|G7KXF7_MEDTR	tr|G7KXF7|G7KXF7_MEDTR Pre-mRNA-processing factor 39 OS=Medicago truncatula GN=MTR_7g098430 PE=4 SV=2	638.266	815.326	740.766	1061.23	610.962	1150.9	580.428	534.839	800.019	1613.78	not assigned
A0A072UPR1	tr|A0A072UPR1|A0A072UPR1_MEDTR	tr|A0A072UPR1|A0A072UPR1_MEDTR Hsc70-interacting protein OS=Medicago truncatula GN=MTR_4g102390 PE=4 SV=1	6356.04	3559.84	7937.34	3608.25	8013.92	972.376	673.517	707.556	848.994	1091.49	not assigned
G7KN56	tr|G7KN56|G7KN56_MEDTR	tr|G7KN56|G7KN56_MEDTR PPR containing plant-like protein OS=Medicago truncatula GN=MTR_6g021740 PE=4 SV=1	1177.21	1225.5	1090.96	820.997	1159.47	0	0	0	0	0	not assigned
G7K9G9	tr|G7K9G9|G7K9G9_MEDTR	tr|G7K9G9|G7K9G9_MEDTR TPR domain protein OS=Medicago truncatula GN=MTR_5g018600 PE=2 SV=2	1563.38	2545.06	1925.59	1832.1	2216.69	2946.71	2576.22	1941.7	3013.77	3838.82	not assigned
A0A072VCP7	tr|A0A072VCP7|A0A072VCP7_MEDTR	tr|A0A072VCP7|A0A072VCP7_MEDTR Kunitz type trypsin inhibitor OS=Medicago truncatula GN=MTR_3g106585 PE=4 SV=1	381596	137600	358158	343214	273918	261489	188100	141686	84042.3	102888	not assigned
A0A072VQJ3	tr|A0A072VQJ3|A0A072VQJ3_MEDTR;tr|A0A072VNW0|A0A072VNW0_MEDTR	tr|A0A072VQJ3|A0A072VQJ3_MEDTR Uncharacterized protein OS=Medicago truncatula GN=MTR_1g100623 PE=4 SV=1;tr|A0A072VNW0|A0A072VNW0_MEDTR Uncharacterized protein OS=Medicago truncatula GN=MTR_1g100623 PE=4 SV=1	11707.9	10494	11464.7	7150.79	9065.84	38237.8	25971.3	28097.5	27752	23964.1	not assigned
A0A072W067	tr|A0A072W067|A0A072W067_MEDTR;REV__tr|G7LDX0|G7LDX0_MEDTR	tr|A0A072W067|A0A072W067_MEDTR Uncharacterized protein OS=Medicago truncatula GN=MTR_1g100627 PE=4 SV=1	20250.6	34515.4	21562.5	45798.6	30249.4	319102	288682	214001	282073	385325	not assigned
B1NY79	tr|B1NY79|B1NY79_MEDTR	tr|B1NY79|B1NY79_MEDTR Cold-acclimation specific protein 15 OS=Medicago truncatula GN=MTR_7g086340 PE=4 SV=1	1278.03	6132.03	986.904	2690.24	9758.24	0	0	0	2979.99	0	not assigned
B7FMZ0	tr|B7FMZ0|B7FMZ0_MEDTR	tr|B7FMZ0|B7FMZ0_MEDTR Stress responsive A/B barrel domain protein OS=Medicago truncatula GN=MTR_2g084985 PE=1 SV=1	5508.53	3285.96	2886.53	4351.85	2485.43	0	0	0	0	0	not assigned
G7IAC6	tr|G7IAC6|G7IAC6_MEDTR;tr|A0A072VNB6|A0A072VNB6_MEDTR	tr|G7IAC6|G7IAC6_MEDTR Uncharacterized protein OS=Medicago truncatula GN=MTR_1g084990 PE=4 SV=1;tr|A0A072VNB6|A0A072VNB6_MEDTR Uncharacterized protein OS=Medicago truncatula GN=MTR_1g084990 PE=4 SV=1	9917.46	12933.1	13594.1	21420.3	14551.5	19580.9	21686	22907.1	26961.4	17485.5	not assigned
G7IBZ5	tr|G7IBZ5|G7IBZ5_MEDTR	tr|G7IBZ5|G7IBZ5_MEDTR ABA/WDS induced protein OS=Medicago truncatula GN=MTR_1g098680 PE=1 SV=1	2953.2	2214.53	10555.4	2321.07	12313.6	3681.21	1762.38	1199.59	0	2532.8	not assigned
G7IF89	tr|G7IF89|G7IF89_MEDTR	tr|G7IF89|G7IF89_MEDTR Heat shock factor-binding protein OS=Medicago truncatula GN=MTR_1g088760 PE=1 SV=2	31294.2	37000	34353.2	26153.9	31807.5	92768.3	85211.7	61856.5	51280.5	46238.3	not assigned
G7IMZ3	tr|G7IMZ3|G7IMZ3_MEDTR	tr|G7IMZ3|G7IMZ3_MEDTR ABA-responsive protein OS=Medicago truncatula GN=MTR_2g035190 PE=1 SV=1	10746	21052.3	17473.5	21611.4	9800.56	106278	56151.4	44201.8	52986.8	69555.9	not assigned
G7INA7	tr|G7INA7|G7INA7_MEDTR	tr|G7INA7|G7INA7_MEDTR ABA-responsive protein OS=Medicago truncatula GN=MTR_2g035220 PE=1 SV=1	77328.4	103444	114390	70311.5	71326.2	235813	133779	185062	211939	202092	not assigned
G7INB7	tr|G7INB7|G7INB7_MEDTR;tr|A0A072VG61|A0A072VG61_MEDTR	tr|G7INB7|G7INB7_MEDTR ABA-responsive protein OS=Medicago truncatula GN=MTR_2g035320 PE=2 SV=1;tr|A0A072VG61|A0A072VG61_MEDTR ABA-responsive protein OS=Medicago truncatula GN=MTR_2g035320 PE=3 SV=1	3.57708e+06	4.12735e+06	3.63705e+06	3.8653e+06	3.25342e+06	6.1763e+06	7.31053e+06	7.97364e+06	7.69336e+06	3.84539e+06	not assigned
G7J7R2	tr|G7J7R2|G7J7R2_MEDTR	tr|G7J7R2|G7J7R2_MEDTR Dehydrin OS=Medicago truncatula GN=MTR_3g117290 PE=1 SV=1	51331.5	60527.5	81098.7	86482.7	139857	211214	345125	443320	365770	207454	not assigned
G7JE44	tr|G7JE44|G7JE44_MEDTR;tr|A0A072TR79|A0A072TR79_MEDTR;tr|A0A072UQL4|A0A072UQL4_MEDTR;tr|A0A072V1X5|A0A072V1X5_MEDTR	tr|G7JE44|G7JE44_MEDTR Methyl-CpG-binding domain protein OS=Medicago truncatula GN=MTR_4g114770 PE=4 SV=1;tr|A0A072TR79|A0A072TR79_MEDTR Methyl-CpG-binding domain protein (Fragment) OS=Medicago truncatula GN=MTR_0339s0010 PE=4 SV=1;tr|A0A072UQL4|A0A072UQL4	4991.28	5838.13	8711.93	10317	11762	19071.7	19219.7	16056.4	16973.5	18208	not assigned
G7JGC6	tr|G7JGC6|G7JGC6_MEDTR	tr|G7JGC6|G7JGC6_MEDTR Nodulin-like protein OS=Medicago truncatula GN=MTR_4g082830 PE=1 SV=1	3744.38	2183.53	9281.53	14362.4	15716.5	3686.42	7908.8	3586.89	5320.72	2783.74	not assigned
G7JGC9	tr|G7JGC9|G7JGC9_MEDTR	tr|G7JGC9|G7JGC9_MEDTR Nodulin-like protein OS=Medicago truncatula GN=MTR_4g082860 PE=1 SV=1	355107	403846	343522	411148	416502	1.12573e+06	879471	998318	891618	826793	not assigned
G7JKJ2	tr|G7JKJ2|G7JKJ2_MEDTR	tr|G7JKJ2|G7JKJ2_MEDTR Uncharacterized protein OS=Medicago truncatula GN=MTR_4g133110 PE=4 SV=1	28610.1	42450.8	27867.6	35791.7	35729.3	169700	116749	115348	85520.5	139001	not assigned
G7JT65	tr|G7JT65|G7JT65_MEDTR	tr|G7JT65|G7JT65_MEDTR Cupin family protein OS=Medicago truncatula GN=MTR_4g125100 PE=1 SV=1	9833.85	23774.6	6441.27	4910.16	19996.2	0	0	0	0	0	not assigned
G7KGQ1	tr|G7KGQ1|G7KGQ1_MEDTR;tr|B7FMW5|B7FMW5_MEDTR;tr|G7I7R2|G7I7R2_MEDTR	tr|G7KGQ1|G7KGQ1_MEDTR cAMP-regulated phosphoprotein-like protein OS=Medicago truncatula GN=MTR_5g041790 PE=4 SV=2;tr|B7FMW5|B7FMW5_MEDTR Uncharacterized protein OS=Medicago truncatula GN=MTR_5g041790 PE=2 SV=1	1797.61	1558.38	2460.68	3096.66	2423.77	0	0	1183.96	1306.22	0	not assigned
G7KVD3	tr|G7KVD3|G7KVD3_MEDTR;tr|G7KVD1|G7KVD1_MEDTR	tr|G7KVD3|G7KVD3_MEDTR Seed maturation protein OS=Medicago truncatula GN=MTR_7g093160 PE=4 SV=1;tr|G7KVD1|G7KVD1_MEDTR Late embryogenesis abundant protein OS=Medicago truncatula GN=MTR_7g093140 PE=4 SV=1	421.064	1046.12	616.071	824.151	3317.51	30316.5	16203.1	17630	18344.1	35814.8	not assigned
G8A207	tr|G8A207|G8A207_MEDTR;tr|G7L3J1|G7L3J1_MEDTR;tr|G7KDE5|G7KDE5_MEDTR;tr|G7KDE4|G7KDE4_MEDTR;tr|G7L707|G7L707_MEDTR	tr|G8A207|G8A207_MEDTR Carboxy-terminal region remorin OS=Medicago truncatula GN=MTR_1g100647 PE=2 SV=1	6295.81	4662.69	3900.6	5027.77	6896.9	11901.8	22006.2	15709	24785.9	11656.8	not assigned
I3S066	tr|I3S066|I3S066_MEDTR	tr|I3S066|I3S066_MEDTR 60S acidic ribosomal protein OS=Medicago truncatula GN=MTR_1g060600 PE=2 SV=1	31261.5	34573.8	32679.3	36280.2	32501.3	40279.8	32145.4	27845.4	54863.2	37976.2	not assigned
I3SHB0	tr|I3SHB0|I3SHB0_MEDTR	tr|I3SHB0|I3SHB0_MEDTR DUF538 family protein OS=Medicago truncatula GN=MTR_7g053107 PE=2 SV=1	6069.33	5263.62	8269.05	11649.6	5637.85	10999.4	15086.1	16170.8	18883.8	13078	not assigned
P93333	sp|P93333|PR101_MEDTR;tr|A0A072V561|A0A072V561_MEDTR	sp|P93333|PR101_MEDTR Class-10 pathogenesis-related protein 1 OS=Medicago truncatula GN=PR10-1 PE=2 SV=1;tr|A0A072V561|A0A072V561_MEDTR Disease-resistance response protein OS=Medicago truncatula GN=MTR_2g035105 PE=3 SV=1	1.95432e+06	1.56506e+06	2.23198e+06	3.21737e+06	1.9458e+06	5.75395e+06	8.21489e+06	1.30544e+07	7.39955e+06	3.80106e+06	not assigned
Q2HT45	tr|Q2HT45|Q2HT45_MEDTR	tr|Q2HT45|Q2HT45_MEDTR Uncharacterized protein OS=Medicago truncatula GN=MTR_2g025780 PE=4 SV=1	113977	133825	121121	40495.5	106112	432404	323761	395415	366533	229650	not assigned
A0A072TFR9	tr|A0A072TFR9|A0A072TFR9_MEDTR	tr|A0A072TFR9|A0A072TFR9_MEDTR Methyl-CpG-binding domain protein OS=Medicago truncatula GN=MTR_0339s0020 PE=4 SV=1	813.301	1038.43	1193.1	848.642	2194.36	0	1514.72	1060	1114.65	2951.45	not assigned
A0A072TS67	tr|A0A072TS67|A0A072TS67_MEDTR;tr|A0A072TSU7|A0A072TSU7_MEDTR	tr|A0A072TS67|A0A072TS67_MEDTR Arabinogalactan protein OS=Medicago truncatula GN=MTR_8g070860 PE=4 SV=1;tr|A0A072TSU7|A0A072TSU7_MEDTR Arabinogalactan protein OS=Medicago truncatula GN=MTR_8g070860 PE=4 SV=1	1108.63	1538.91	1687.66	2004.99	1524.78	0	4295.87	3045.08	5626.12	4494.74	not assigned
A0A072UH01	tr|A0A072UH01|A0A072UH01_MEDTR	tr|A0A072UH01|A0A072UH01_MEDTR Late embryogenesis abundant protein group 3 protein OS=Medicago truncatula GN=MTR_4g011230 PE=4 SV=1	2599.09	2858.81	7899.48	19745.9	44692.9	16460.6	10036.8	10198.4	12955.9	35688.8	not assigned
A0A072UHP4	tr|A0A072UHP4|A0A072UHP4_MEDTR	tr|A0A072UHP4|A0A072UHP4_MEDTR Uncharacterized protein OS=Medicago truncatula GN=MTR_4g017880 PE=4 SV=1	3038.72	2440.19	1939.91	2262.61	2332.79	1600.24	2207.95	1485.3	1927.43	0	not assigned
A0A072US38	tr|A0A072US38|A0A072US38_MEDTR	tr|A0A072US38|A0A072US38_MEDTR Alba DNA/RNA-binding protein OS=Medicago truncatula GN=MTR_4g011000 PE=4 SV=1	1115.55	1202.42	2971.43	2981.87	3010.57	1625.32	0	0	1966.23	0	not assigned
B7FGX7	tr|B7FGX7|B7FGX7_MEDTR	tr|B7FGX7|B7FGX7_MEDTR Transmembrane protein, putative OS=Medicago truncatula GN=MTR_5g007210 PE=1 SV=1	2319.42	2874.03	1924.26	1495.27	2217.53	3250.91	1216.32	0	0	0	not assigned
B7FH20	tr|B7FH20|B7FH20_MEDTR	tr|B7FH20|B7FH20_MEDTR ATP synthase OS=Medicago truncatula GN=MTR_8g092040 PE=1 SV=1	8887.18	11269.1	5913.31	6484.26	11536.2	5798.48	2440.45	2004.01	8735.44	7606.51	not assigned
B7FMX7	tr|B7FMX7|B7FMX7_MEDTR	tr|B7FMX7|B7FMX7_MEDTR 60S acidic ribosomal protein OS=Medicago truncatula GN=MTR_0227s0020 PE=1 SV=1	9392.43	8538.89	9987.01	7578.13	8727.93	0	0	0	0	0	not assigned
G7ILW3	tr|G7ILW3|G7ILW3_MEDTR	tr|G7ILW3|G7ILW3_MEDTR Thioredoxin family Trp26 protein OS=Medicago truncatula GN=MTR_2g018310 PE=2 SV=1	2762.23	2079.3	3411.23	3290.73	1274.04	11702.6	10894.5	6324.11	10175.8	7640.94	not assigned
G7IP27	tr|G7IP27|G7IP27_MEDTR;tr|G7JGG8|G7JGG8_MEDTR	tr|G7IP27|G7IP27_MEDTR Clathrin light chain-like protein OS=Medicago truncatula GN=MTR_2g013220 PE=4 SV=1	7226.96	5763.73	9028.69	7516.75	5824.07	19857.6	14254.5	8933.91	15565.8	12263.6	not assigned
G7J1S6	tr|G7J1S6|G7J1S6_MEDTR	tr|G7J1S6|G7J1S6_MEDTR Thioredoxin-like protein OS=Medicago truncatula GN=MTR_3g027090 PE=2 SV=1	6049.88	4653.33	7241.22	7183.36	4655.18	7382.28	9901.8	8789.63	6254.61	5387.28	not assigned
G7JFM1	tr|G7JFM1|G7JFM1_MEDTR	tr|G7JFM1|G7JFM1_MEDTR YbaB/EbfC DNA-binding family protein OS=Medicago truncatula GN=MTR_4g130730 PE=1 SV=1	2347.57	1543.84	2016.95	1396.21	1062.26	2842.58	2955.11	1856.86	2505.63	0	not assigned
G7JPM2	tr|G7JPM2|G7JPM2_MEDTR	tr|G7JPM2|G7JPM2_MEDTR Uro-adherence factor A, putative OS=Medicago truncatula GN=MTR_4g076030 PE=4 SV=1	20048.4	19159.2	19451	13558.2	20956.4	22049.8	22933.5	29546.6	25684.1	20773.1	not assigned
G7JU06	tr|G7JU06|G7JU06_MEDTR;tr|A0A072UZ96|A0A072UZ96_MEDTR	tr|G7JU06|G7JU06_MEDTR Phosphoglycerate mutase family protein OS=Medicago truncatula GN=MTR_4g092840 PE=4 SV=1;tr|A0A072UZ96|A0A072UZ96_MEDTR Phosphoglycerate mutase family protein OS=Medicago truncatula GN=MTR_4g092840 PE=4 SV=1	1440.71	1458.07	2086.82	1196.63	1412.36	0	0	0	0	0	not assigned
G7KZ23	tr|G7KZ23|G7KZ23_MEDTR	tr|G7KZ23|G7KZ23_MEDTR 3-demethylubiquinone-9 3-methyltransferase domain protein OS=Medicago truncatula GN=MTR_7g052690 PE=1 SV=1	51267.2	43931.8	55007.9	53062.2	32702	75960.8	98167.6	85184.9	65839.1	34260.3	not assigned
G7L532	tr|G7L532|G7L532_MEDTR	tr|G7L532|G7L532_MEDTR 60S acidic ribosomal protein OS=Medicago truncatula GN=MTR_7g118060 PE=1 SV=1	23216.6	27952.6	27331	20786.5	33031.3	0	0	0	0	0	not assigned
G7LBM5	tr|G7LBM5|G7LBM5_MEDTR	tr|G7LBM5|G7LBM5_MEDTR Phosphoglycerate mutase family protein OS=Medicago truncatula GN=MTR_8g006290 PE=4 SV=1	5083.44	3996.09	4725.48	6294.62	4686.41	5281.92	6532.08	2889.82	5347.33	9747.32	not assigned
I3S6I7	tr|I3S6I7|I3S6I7_MEDTR;tr|A0A072VLC8|A0A072VLC8_MEDTR	tr|I3S6I7|I3S6I7_MEDTR Uncharacterized protein OS=Medicago truncatula GN=MTR_1g064540 PE=2 SV=1;tr|A0A072VLC8|A0A072VLC8_MEDTR Vacuolar (H+)-ATPase G subunit OS=Medicago truncatula GN=MTR_1g064540 PE=4 SV=1	21996	24645.9	30894.4	26419.3	23954.1	69701.4	16994.9	4952.93	11482	35705.2	not assigned
I3SPG3	tr|I3SPG3|I3SPG3_MEDTR	tr|I3SPG3|I3SPG3_MEDTR PITH domain plant protein OS=Medicago truncatula GN=MTR_1g080960 PE=2 SV=1	10089.3	12878.3	9955.01	12822.2	9936.42	6105.29	7973.14	5966.13	6164.05	6766.89	not assigned
I3T2S0	tr|I3T2S0|I3T2S0_MEDTR	tr|I3T2S0|I3T2S0_MEDTR 60S acidic ribosomal protein OS=Medicago truncatula GN=MTR_8g089790 PE=2 SV=1	31043.2	9694.44	27275.1	23434.4	15468.3	0	0	14468.9	13505.8	19314.1	not assigned
Q2HWC2	tr|Q2HWC2|Q2HWC2_MEDTR	tr|Q2HWC2|Q2HWC2_MEDTR 40S ribosomal protein S28-1 OS=Medicago truncatula GN=MTR_6g013210 PE=1 SV=2	68359.7	48969.2	72499.6	81035.3	47474.4	0	0	0	0	0	not assigned
A0A072W198	tr|A0A072W198|A0A072W198_MEDTR;tr|G7JUA1|G7JUA1_MEDTR	tr|A0A072W198|A0A072W198_MEDTR Alpha-L-fucosidase-like protein OS=Medicago truncatula GN=MTR_1g107135 PE=4 SV=1	254.932	310.925	458.379	475.059	282.857	1175.49	1004.03	582.646	1219.61	384.942	not assigned
Q7XJ35	tr|Q7XJ35|Q7XJ35_MEDTR	tr|Q7XJ35|Q7XJ35_MEDTR Histone H1 OS=Medicago truncatula GN=His1 PE=3 SV=1	808.789	947.277	1172.23	1477.84	1471.44	0	0	0	0	0	not assigned
A0A072U5N4	tr|A0A072U5N4|A0A072U5N4_MEDTR;tr|A0A072UF71|A0A072UF71_MEDTR;tr|A0A072U506|A0A072U506_MEDTR;tr|G7KST7|G7KST7_MEDTR;tr|A0A072U412|A0A072U412_MEDTR	tr|A0A072U5N4|A0A072U5N4_MEDTR Glutamyl endopeptidase, putative OS=Medicago truncatula GN=MTR_7g109530 PE=4 SV=1;tr|A0A072UF71|A0A072UF71_MEDTR Glutamyl endopeptidase, putative OS=Medicago truncatula GN=MTR_7g109530 PE=4 SV=1;tr|A0A072U506|A0A072U506_MEDTR	964.273	1052.02	926.134	846.173	594.935	601.39	425.196	315.313	344.381	1282.7	not assigned
A0A072UT21	tr|A0A072UT21|A0A072UT21_MEDTR;tr|A0A072UHW2|A0A072UHW2_MEDTR;tr|A0A072TR35|A0A072TR35_MEDTR	tr|A0A072UT21|A0A072UT21_MEDTR Metal-dependent protein hydrolase OS=Medicago truncatula GN=MTR_4g021175 PE=4 SV=1;tr|A0A072UHW2|A0A072UHW2_MEDTR Metal-dependent protein hydrolase OS=Medicago truncatula GN=MTR_4g021175 PE=4 SV=1	1467.06	4494.3	2108.5	1938.62	2355.3	1709.33	0	0	1309.28	2961.1	not assigned
A0A072UWT2	tr|A0A072UWT2|A0A072UWT2_MEDTR	tr|A0A072UWT2|A0A072UWT2_MEDTR DEK carboxy-terminal domain protein OS=Medicago truncatula GN=MTR_3g058970 PE=4 SV=1	196.309	0	377.984	324.159	444.954	881.775	4203.78	2478.97	2346.68	909.111	not assigned
A0A072VNY2	tr|A0A072VNY2|A0A072VNY2_MEDTR;tr|A0A072VE35|A0A072VE35_MEDTR	tr|A0A072VNY2|A0A072VNY2_MEDTR AmmeMemoRadiSam system protein B OS=Medicago truncatula GN=MTR_1g012830 PE=3 SV=1;tr|A0A072VE35|A0A072VE35_MEDTR AmmeMemoRadiSam system protein B OS=Medicago truncatula GN=MTR_1g012830 PE=3 SV=1	1810.36	1463.32	1932.7	2446.05	1772.64	1563.91	0	0	0	2833.49	not assigned
B7FIJ9	tr|B7FIJ9|B7FIJ9_MEDTR	tr|B7FIJ9|B7FIJ9_MEDTR Uncharacterized protein OS=Medicago truncatula GN=MTR_1g016900 PE=2 SV=1	2647.95	1550.56	1461.11	1795.59	1627.63	1609.86	1303.69	0	0	0	not assigned
B7FN38	tr|B7FN38|B7FN38_MEDTR	tr|B7FN38|B7FN38_MEDTR Kunitz type trypsin inhibitor / Alpha-fucosidase OS=Medicago truncatula GN=MTR_6g066190 PE=2 SV=1	334.016	3100.61	492.458	346.785	3365.6	0	0	0	0	0	not assigned
E2FKJ2	tr|E2FKJ2|E2FKJ2_MEDTR	tr|E2FKJ2|E2FKJ2_MEDTR Sieve element occlusion by forisomes 3 OS=Medicago truncatula GN=SEO-F3 PE=1 SV=1	1313.46	1899.77	3626.38	703.305	1057.53	0	0	0	0	0	not assigned
G7I4Y0	tr|G7I4Y0|G7I4Y0_MEDTR	tr|G7I4Y0|G7I4Y0_MEDTR Protein decapping-like protein OS=Medicago truncatula GN=MTR_1g093860 PE=4 SV=1	926.439	1039.68	829.273	911.717	767.067	1044.85	1424.35	1464.45	1319.1	903.048	not assigned
G7IKV9	tr|G7IKV9|G7IKV9_MEDTR;tr|A0A072VFV5|A0A072VFV5_MEDTR	tr|G7IKV9|G7IKV9_MEDTR Obg-like ATPase 1 OS=Medicago truncatula GN=MTR_2g030370 PE=1 SV=1	590.422	499.129	812.774	1407.4	3161.49	0	0	0	627.454	930.61	not assigned
G7IMZ2	tr|G7IMZ2|G7IMZ2_MEDTR	tr|G7IMZ2|G7IMZ2_MEDTR Disease-resistance response protein OS=Medicago truncatula GN=MTR_2g035170 PE=2 SV=1	155484	160489	149460	165417	100875	440554	475361	371719	425493	320038	not assigned
G7J3S2	tr|G7J3S2|G7J3S2_MEDTR	tr|G7J3S2|G7J3S2_MEDTR HN1-like protein OS=Medicago truncatula GN=MTR_3g087250 PE=4 SV=1	594.267	492.746	749.168	959.218	820.622	0	0	0	930.757	0	not assigned
G7JNG4	tr|G7JNG4|G7JNG4_MEDTR;tr|A0A072UMF3|A0A072UMF3_MEDTR;tr|A0A072V1E6|A0A072V1E6_MEDTR;tr|G7JQV1|G7JQV1_MEDTR;tr|A0A072UQ32|A0A072UQ32_MEDTR;tr|A0A072URE6|A0A072URE6_MEDTR;tr|A0A072US87|A0A072US87_MEDTR;tr|A0A072UQI0|A0A072UQI0_MEDTR	tr|G7JNG4|G7JNG4_MEDTR Anamorsin homolog OS=Medicago truncatula GN=MTR_4g074480 PE=2 SV=1;tr|A0A072UMF3|A0A072UMF3_MEDTR Anamorsin homolog OS=Medicago truncatula GN=MTR_4g074480 PE=3 SV=1;tr|A0A072V1E6|A0A072V1E6_MEDTR Anamorsin homolog OS=Medicago truncat	2943.15	1806.98	1602.49	2830.32	3886.06	1826.37	2572.74	0	3549	2429.11	not assigned
G7K3E8	tr|G7K3E8|G7K3E8_MEDTR	tr|G7K3E8|G7K3E8_MEDTR Transmembrane protein, putative OS=Medicago truncatula GN=MTR_5g091900 PE=2 SV=1	529.745	754.426	615.909	790.126	789.028	0	0	0	0	0	not assigned
G7K529	tr|G7K529|G7K529_MEDTR;tr|G7KKM5|G7KKM5_MEDTR	tr|G7K529|G7K529_MEDTR Nucleotide-diphospho-sugar transferase superfamily protein OS=Medicago truncatula GN=MTR_5g007050 PE=4 SV=2;tr|G7KKM5|G7KKM5_MEDTR Nucleotide-diphospho-sugar transferase superfamily protein OS=Medicago truncatula GN=MTR_6g046960 PE=4	3989.77	3233.41	4562.56	1940.11	2701.72	2688.96	1800.25	984.964	1371.13	3024.4	not assigned
G7K8X5	tr|G7K8X5|G7K8X5_MEDTR	tr|G7K8X5|G7K8X5_MEDTR Ubiquitin-fold modifier 1 OS=Medicago truncatula GN=MTR_5g059210 PE=2 SV=1	12868.7	8308.56	9228.19	6743.99	9337.43	8033.26	9408.19	2412.66	6746.3	0	not assigned
G7KES5	tr|G7KES5|G7KES5_MEDTR;tr|A0A072UCE3|A0A072UCE3_MEDTR	tr|G7KES5|G7KES5_MEDTR FAM63A-like protein, putative OS=Medicago truncatula GN=MTR_5g011090 PE=4 SV=1;tr|A0A072UCE3|A0A072UCE3_MEDTR FAM63A-like protein, putative OS=Medicago truncatula GN=MTR_5g011090 PE=4 SV=1	607.503	504.398	575.294	594.991	547.923	1727.23	1737.03	1524.04	2053.45	1797.18	not assigned
G7KMU7	tr|G7KMU7|G7KMU7_MEDTR	tr|G7KMU7|G7KMU7_MEDTR Kunitz type trypsin inhibitor / Alpha-fucosidase OS=Medicago truncatula GN=MTR_6g059730 PE=1 SV=1	45220.5	26520.7	11868.8	33620.5	51538.4	12783	17643.2	5888.45	9414.17	24223.1	not assigned
G7ZWE0	tr|G7ZWE0|G7ZWE0_MEDTR	tr|G7ZWE0|G7ZWE0_MEDTR Eukaryotic translation initiation factor 3 subunit L OS=Medicago truncatula GN=MTR_3g110068 PE=3 SV=1	1289.71	1677.11	1539.83	1946.02	2007.81	0	0	0	0	0	not assigned
G7ZYS9	tr|G7ZYS9|G7ZYS9_MEDTR	tr|G7ZYS9|G7ZYS9_MEDTR F1F0-ATPase inhibitor protein OS=Medicago truncatula GN=MTR_1g111840 PE=2 SV=1	4985.07	4360.98	8998.95	7696.59	12717.9	0	27178.5	11292.9	28224.8	0	not assigned
G7ZZ83	tr|G7ZZ83|G7ZZ83_MEDTR	tr|G7ZZ83|G7ZZ83_MEDTR Clathrin light chain-like protein OS=Medicago truncatula GN=MTR_4g088980 PE=4 SV=1	1455.3	691.719	1214.69	1088.53	670.89	2557.27	0	944.709	1277.9	1945.14	not assigned
I3T5Y3	tr|I3T5Y3|I3T5Y3_MEDTR	tr|I3T5Y3|I3T5Y3_MEDTR Adaptin ear-binding coat-associated protein 1 OS=Medicago truncatula GN=MTR_2g091185 PE=2 SV=1	2617.89	1805.2	2074.26	2134.42	1344.39	5105.27	5009.05	3815.59	4524.91	0	not assigned
A0A072U1J2	tr|A0A072U1J2|A0A072U1J2_MEDTR	tr|A0A072U1J2|A0A072U1J2_MEDTR Root border cell-specific protein, putative OS=Medicago truncatula GN=MTR_7g085670 PE=4 SV=1	608.871	313.687	506.749	465.032	490.317	954.683	0	492.065	0	0	not assigned
A0A072UNP4	tr|A0A072UNP4|A0A072UNP4_MEDTR	tr|A0A072UNP4|A0A072UNP4_MEDTR S-norcoclaurine synthase-like protein OS=Medicago truncatula GN=MTR_4g478140 PE=4 SV=1	1979.77	1352.46	1502.35	1327.14	1398.01	0	2095.78	2111.7	1529.94	0	not assigned
G7I2Q0	tr|G7I2Q0|G7I2Q0_MEDTR	tr|G7I2Q0|G7I2Q0_MEDTR O-linked N-acetylglucosamine transferase, ogt protein, putative OS=Medicago truncatula GN=MTR_1g073230 PE=2 SV=1	0	0	0	0	0	984.184	857.35	582.759	805.39	899.065	not assigned
G7I4F8	tr|G7I4F8|G7I4F8_MEDTR;tr|G7I4F9|G7I4F9_MEDTR	tr|G7I4F8|G7I4F8_MEDTR Succinate dehydrogenase OS=Medicago truncatula GN=MTR_1g019810 PE=1 SV=2;tr|G7I4F9|G7I4F9_MEDTR Succinate dehydrogenase OS=Medicago truncatula GN=MTR_1g019810 PE=1 SV=2	2783.12	3247.65	1075.84	1699.86	2366.01	6777.04	5516.64	7087.5	8580.11	5874.88	not assigned
G7IIU5	tr|G7IIU5|G7IIU5_MEDTR	tr|G7IIU5|G7IIU5_MEDTR Uncharacterized protein OS=Medicago truncatula GN=MTR_2g049330 PE=4 SV=2	0	0	0	0	484.156	905.842	941.902	1829.5	925.253	631.198	not assigned
G7KMU3	tr|G7KMU3|G7KMU3_MEDTR	tr|G7KMU3|G7KMU3_MEDTR Kunitz type trypsin inhibitor / Alpha-fucosidase OS=Medicago truncatula GN=MTR_6g059680 PE=4 SV=1	5279.24	4172.17	3339.46	5887	4797.44	2967.12	5619.99	5711.75	3665.08	6236.71	not assigned
G7J032	sp|G7J032|PHBP_MEDTR;tr|G7J031|G7J031_MEDTR	sp|G7J032|PHBP_MEDTR Phytohormone-binding protein OS=Medicago truncatula GN=MTR_3g055120 PE=1 SV=1;tr|G7J031|G7J031_MEDTR Pathogenesis-related protein bet V I family protein OS=Medicago truncatula GN=MTR_3g055120 PE=4 SV=1	23223.9	19003.7	19585.2	24888.9	17951.3	33111.2	63667.2	55110.4	56078.7	33374.8	not assigned
A0A072TFE0	tr|A0A072TFE0|A0A072TFE0_MEDTR	tr|A0A072TFE0|A0A072TFE0_MEDTR Thioredoxin protein OS=Medicago truncatula GN=MTR_0332s0020 PE=4 SV=1	1013.7	1108.64	1175.86	890.446	1476.93	0	0	0	0	0	not assigned
A0A072THB3	tr|A0A072THB3|A0A072THB3_MEDTR	tr|A0A072THB3|A0A072THB3_MEDTR Glycoside hydrolase family 18 protein OS=Medicago truncatula GN=MTR_0062s0020 PE=3 SV=1	6730.5	5476.08	5329.05	11433.7	10415.3	12907.7	20166.1	16113.2	20863.6	16391.2	not assigned
A0A072TLJ8	tr|A0A072TLJ8|A0A072TLJ8_MEDTR;tr|A0A072TKE7|A0A072TKE7_MEDTR;tr|A0A072TFB3|A0A072TFB3_MEDTR	tr|A0A072TLJ8|A0A072TLJ8_MEDTR Glycoside hydrolase family 18 protein OS=Medicago truncatula GN=MTR_0002s1060 PE=3 SV=1	6875.14	8913.52	7377.57	13041.6	11572.4	6923.3	22249.8	6152.45	11324.7	9034.56	not assigned
A0A072TWC4	tr|A0A072TWC4|A0A072TWC4_MEDTR;tr|A2Q4X2|A2Q4X2_MEDTR	tr|A0A072TWC4|A0A072TWC4_MEDTR Phosphoenolpyruvate carboxylase-like protein OS=Medicago truncatula GN=MTR_7g006260 PE=4 SV=1;tr|A2Q4X2|A2Q4X2_MEDTR Isocitrate lyase and phosphorylmutase OS=Medicago truncatula GN=MTR_7g006260 PE=1 SV=1	474.664	479.413	442.764	558.897	424.267	430.515	495.08	365.835	587.395	1156.57	not assigned
A0A072TWH2	tr|A0A072TWH2|A0A072TWH2_MEDTR	tr|A0A072TWH2|A0A072TWH2_MEDTR Uncharacterized protein OS=Medicago truncatula GN=MTR_7g007290 PE=4 SV=1	3665.6	2037.19	3506.26	3557.43	1789.39	0	0	0	0	0	not assigned
A0A072U5S5	tr|A0A072U5S5|A0A072U5S5_MEDTR;tr|G7KKY6|G7KKY6_MEDTR	tr|A0A072U5S5|A0A072U5S5_MEDTR Pro-resilin, putative OS=Medicago truncatula GN=MTR_6g012780 PE=4 SV=1;tr|G7KKY6|G7KKY6_MEDTR Pro-resilin, putative OS=Medicago truncatula GN=MTR_6g012780 PE=4 SV=1	7460.74	10250.1	25628	24993.4	49294.5	8195.71	10055.4	6658.08	10407.4	11069.2	not assigned
A0A072U613	tr|A0A072U613|A0A072U613_MEDTR	tr|A0A072U613|A0A072U613_MEDTR Sucrase/ferredoxin family protein OS=Medicago truncatula GN=MTR_6g004780 PE=4 SV=1	1390.87	2059.32	965.055	2698.98	1641.64	1646.71	4654.7	3893.47	3978.71	1856.82	not assigned
A0A072U8P9	tr|A0A072U8P9|A0A072U8P9_MEDTR	tr|A0A072U8P9|A0A072U8P9_MEDTR Quinone oxidoreductase-like protein OS=Medicago truncatula GN=MTR_6g039950 PE=4 SV=1	16407.6	19375.6	26941.6	26444.2	21188.7	0	0	0	0	0	not assigned
A0A072UI29	tr|A0A072UI29|A0A072UI29_MEDTR	tr|A0A072UI29|A0A072UI29_MEDTR Ribosomal protein S24e family protein, putative OS=Medicago truncatula GN=MTR_6g023885 PE=4 SV=1	1240.65	898.316	957.114	708.987	908.818	0	0	0	0	0	not assigned
A0A072ULU0	tr|A0A072ULU0|A0A072ULU0_MEDTR	tr|A0A072ULU0|A0A072ULU0_MEDTR S-norcoclaurine synthase-like protein OS=Medicago truncatula GN=MTR_4g478130 PE=4 SV=1	6201.38	7665.08	6317.4	10572.1	6148.29	82116.5	99277.7	79660.3	86317.6	51628.8	not assigned
A0A072UNY6	tr|A0A072UNY6|A0A072UNY6_MEDTR;tr|A0A072UPU9|A0A072UPU9_MEDTR;tr|A0A072U8X8|A0A072U8X8_MEDTR;tr|A0A072U9Z1|A0A072U9Z1_MEDTR	tr|A0A072UNY6|A0A072UNY6_MEDTR Stress up-regulated Nod 19 protein OS=Medicago truncatula GN=MTR_4g094562 PE=4 SV=1;tr|A0A072UPU9|A0A072UPU9_MEDTR Stress up-regulated Nod 19 protein OS=Medicago truncatula GN=MTR_4g094562 PE=4 SV=1	934.376	741.006	644.796	1171.34	612.417	2474.45	4511.45	3929.19	4317.02	2850.49	not assigned
A0A072UTJ2	tr|A0A072UTJ2|A0A072UTJ2_MEDTR;tr|A0A072V3D4|A0A072V3D4_MEDTR	tr|A0A072UTJ2|A0A072UTJ2_MEDTR Uncharacterized protein OS=Medicago truncatula GN=MTR_4g133515 PE=4 SV=1;tr|A0A072V3D4|A0A072V3D4_MEDTR Uncharacterized protein OS=Medicago truncatula GN=MTR_4g133515 PE=4 SV=1	3098.07	1351.46	2797.22	3048.69	1530.85	7266.57	3928.64	0	0	5516.85	not assigned
A0A072UYR5	tr|A0A072UYR5|A0A072UYR5_MEDTR;tr|A0A072V9S5|A0A072V9S5_MEDTR;tr|A0A072UZS0|A0A072UZS0_MEDTR	tr|A0A072UYR5|A0A072UYR5_MEDTR Plant/F14D7-9 protein OS=Medicago truncatula GN=MTR_3g074260 PE=4 SV=1;tr|A0A072V9S5|A0A072V9S5_MEDTR Plant/F14D7-9 protein OS=Medicago truncatula GN=MTR_3g074260 PE=4 SV=1;tr|A0A072UZS0|A0A072UZS0_MEDTR Plant/F14D7-9 protein	2343.84	1142.79	2800.11	2327.63	2254.93	1135.27	1108.11	983.918	1391.72	1192.82	not assigned
A0A072V444	tr|A0A072V444|A0A072V444_MEDTR;tr|A0A072V272|A0A072V272_MEDTR	tr|A0A072V444|A0A072V444_MEDTR DUF4091 domain protein OS=Medicago truncatula GN=MTR_3g111730 PE=4 SV=1;tr|A0A072V272|A0A072V272_MEDTR DUF4091 domain protein OS=Medicago truncatula GN=MTR_3g111730 PE=4 SV=1	230.343	270.005	239.478	369.325	172.116	0	0	0	0	0	not assigned
A0A072V5N7	tr|A0A072V5N7|A0A072V5N7_MEDTR;tr|A0A072UUI1|A0A072UUI1_MEDTR;tr|A0A072UV45|A0A072UV45_MEDTR	tr|A0A072V5N7|A0A072V5N7_MEDTR 2OG-Fe(II) oxygenase family oxidoreductase OS=Medicago truncatula GN=MTR_3g040440 PE=3 SV=1;tr|A0A072UUI1|A0A072UUI1_MEDTR Flavonol synthase/flavanone 3-hydroxylase-like protein OS=Medicago truncatula GN=MTR_3g040430 PE=4 SV=	1965.14	1634.2	1828.2	2302.39	1442.38	2734.25	3841.81	2679.85	4348.97	5144.42	not assigned
A0A072V7E7	tr|A0A072V7E7|A0A072V7E7_MEDTR	tr|A0A072V7E7|A0A072V7E7_MEDTR Uncharacterized protein OS=Medicago truncatula GN=MTR_2g436860 PE=4 SV=1	3110.06	1693.16	2514.87	2094.96	1923.85	4859.01	4612.43	3602.6	4729.28	0	not assigned
A0A072VQ07	tr|A0A072VQ07|A0A072VQ07_MEDTR;tr|A0A072W1E8|A0A072W1E8_MEDTR	tr|A0A072VQ07|A0A072VQ07_MEDTR Carbohydrate esterase plant-like protein OS=Medicago truncatula GN=MTR_1g107475 PE=4 SV=1;tr|A0A072W1E8|A0A072W1E8_MEDTR Carbohydrate esterase plant-like protein OS=Medicago truncatula GN=MTR_1g107475 PE=4 SV=1	838.617	479.324	547.737	754.063	413.067	3755.09	0	0	870.838	1199.38	not assigned
A0A072VRY6	tr|A0A072VRY6|A0A072VRY6_MEDTR	tr|A0A072VRY6|A0A072VRY6_MEDTR Uncharacterized protein OS=Medicago truncatula GN=MTR_1g116875 PE=3 SV=1	332.973	394.71	390.891	593.654	375.908	493.63	0	323.071	0	1040.43	not assigned
G7I4R4	tr|G7I4R4|G7I4R4_MEDTR	tr|G7I4R4|G7I4R4_MEDTR Inhibitor of trypsin and hageman factor-like protein OS=Medicago truncatula GN=MTR_1g075380 PE=4 SV=1	8369.58	5257.4	10646.7	10563.1	4270.94	38351.6	76631.4	67328.1	51585.8	57966.2	not assigned
G7I9N4	tr|G7I9N4|G7I9N4_MEDTR	tr|G7I9N4|G7I9N4_MEDTR Ureidoglycolate hydrolase, putative OS=Medicago truncatula GN=MTR_1g095890 PE=4 SV=1	620.932	0	755.222	0	0	5563.52	3707.82	2290.46	3227.5	3331.77	not assigned
G7IBL7	tr|G7IBL7|G7IBL7_MEDTR	tr|G7IBL7|G7IBL7_MEDTR Albumin-2 protein OS=Medicago truncatula GN=MTR_1g066530 PE=4 SV=1	6458.68	5298.37	13527	24781.4	14255.6	0	785.438	0	0	0	not assigned
G7IG38	tr|G7IG38|G7IG38_MEDTR	tr|G7IG38|G7IG38_MEDTR Narbonin-like 2S protein OS=Medicago truncatula GN=MTR_0062s0040 PE=3 SV=1	89983.7	170601	85377.7	123728	210728	48712.1	61922.4	58134.4	86331.3	92607.9	not assigned
G7ILC2	tr|G7ILC2|G7ILC2_MEDTR;tr|A0A072V565|A0A072V565_MEDTR	tr|G7ILC2|G7ILC2_MEDTR Otubain-like cysteine protease, putative OS=Medicago truncatula GN=MTR_2g011420 PE=4 SV=2;tr|A0A072V565|A0A072V565_MEDTR Otubain-like cysteine protease, putative OS=Medicago truncatula GN=MTR_2g011420 PE=4 SV=1	1334.03	2357.7	2087.05	2532.97	1847.54	0	0	0	0	0	not assigned
G7IMY7	tr|G7IMY7|G7IMY7_MEDTR	tr|G7IMY7|G7IMY7_MEDTR Disease-resistance response protein OS=Medicago truncatula GN=MTR_2g035120 PE=2 SV=1	11080.1	13028.8	47247.5	34493.6	24471.6	33050.6	46538.9	39012.3	32592.2	25453.1	not assigned
G7IMY8	tr|G7IMY8|G7IMY8_MEDTR	tr|G7IMY8|G7IMY8_MEDTR Disease-resistance response protein OS=Medicago truncatula GN=MTR_2g035130 PE=3 SV=1	122560	91558.5	230294	162837	139950	1.85376e+06	2.11345e+06	2.98286e+06	3.15615e+06	1.62953e+06	not assigned
G7IMZ0	tr|G7IMZ0|G7IMZ0_MEDTR	tr|G7IMZ0|G7IMZ0_MEDTR Disease-resistance response protein OS=Medicago truncatula GN=MTR_2g035150 PE=2 SV=1	85144.8	102793	145057	78411.8	78280.8	863707	815438	1.11409e+06	557417	883074	not assigned
G7INA6	tr|G7INA6|G7INA6_MEDTR	tr|G7INA6|G7INA6_MEDTR ABA-responsive protein OS=Medicago truncatula GN=MTR_2g035210 PE=1 SV=2	453.622	0	0	776.08	0	5552.42	1754.71	5211.07	6365.27	2046.24	not assigned
G7IRB5	tr|G7IRB5|G7IRB5_MEDTR;tr|G7IRB6|G7IRB6_MEDTR	tr|G7IRB5|G7IRB5_MEDTR Proton pump interactor, putative OS=Medicago truncatula GN=MTR_2g085330 PE=4 SV=1;tr|G7IRB6|G7IRB6_MEDTR Proton pump interactor, putative OS=Medicago truncatula GN=MTR_2g085330 PE=4 SV=2	285.555	298.023	330.028	353.992	554.812	0	0	0	0	0	not assigned
G7IW97	tr|G7IW97|G7IW97_MEDTR	tr|G7IW97|G7IW97_MEDTR Subtilisin inhibitor 1 OS=Medicago truncatula GN=MTR_3g020970 PE=4 SV=1	5516.66	1767.69	4531.52	4554.83	4676.79	31409.5	32031.4	26796.8	43541.3	25545.1	not assigned
G7IYL4	tr|G7IYL4|G7IYL4_MEDTR	tr|G7IYL4|G7IYL4_MEDTR DUF842 domain protein OS=Medicago truncatula GN=MTR_3g009130 PE=4 SV=1	1393.7	1611.4	1705.61	1291.97	1501.13	0	0	0	0	0	not assigned
G7J4K7	tr|G7J4K7|G7J4K7_MEDTR	tr|G7J4K7|G7J4K7_MEDTR TPR domain protein OS=Medicago truncatula GN=MTR_3g100100 PE=4 SV=1	1086.28	1094.33	1052.42	1255.78	1272.56	1845.45	2073.39	1630.79	3806.39	1982.3	not assigned
G7J6D1	tr|G7J6D1|G7J6D1_MEDTR	tr|G7J6D1|G7J6D1_MEDTR WEAK movement UNDER BLUE LIGHT-like protein OS=Medicago truncatula GN=MTR_3g101660 PE=4 SV=2	267.46	0	282.61	275.739	0	750.219	606.91	1349.51	714.666	559.865	not assigned
G7JCT1	tr|G7JCT1|G7JCT1_MEDTR	tr|G7JCT1|G7JCT1_MEDTR Late embryogenesis abundant protein, group 6 OS=Medicago truncatula GN=MTR_4g095330 PE=4 SV=1	2642.62	0	0	0	1373.66	14731.6	6186.25	3757.38	5932.34	11366.2	not assigned
G7JHL7	tr|G7JHL7|G7JHL7_MEDTR	tr|G7JHL7|G7JHL7_MEDTR Uncharacterized protein OS=Medicago truncatula GN=MTR_4g098710 PE=2 SV=1	3134.71	3866.17	5040.85	4271.12	3173.01	7048.04	5582.98	3909.38	0	0	not assigned
G7JLL1	tr|G7JLL1|G7JLL1_MEDTR;tr|G7JLL2|G7JLL2_MEDTR	tr|G7JLL1|G7JLL1_MEDTR Pathogenesis-related protein bet V I family protein OS=Medicago truncatula GN=MTR_4g120760 PE=2 SV=2;tr|G7JLL2|G7JLL2_MEDTR Pathogenesis-related protein bet V I family protein OS=Medicago truncatula GN=MTR_4g120760 PE=3 SV=1	5489.86	4612.42	6292.64	7295.15	3560.8	42586.1	33178.4	40640.1	49992.3	38545.7	not assigned
G7JS82	tr|G7JS82|G7JS82_MEDTR;tr|G7JS81|G7JS81_MEDTR	tr|G7JS82|G7JS82_MEDTR Ubiquinone biosynthesis protein COQ9 OS=Medicago truncatula GN=MTR_4g125000 PE=4 SV=2;tr|G7JS81|G7JS81_MEDTR Ubiquinone biosynthesis protein COQ9 OS=Medicago truncatula GN=MTR_4g125000 PE=4 SV=2	358.589	540.361	498.821	350.423	448.22	0	0	0	0	0	not assigned
G7K500	tr|G7K500|G7K500_MEDTR	tr|G7K500|G7K500_MEDTR Uncharacterized protein OS=Medicago truncatula GN=MTR_5g098020 PE=4 SV=1	3576.07	1518.89	3411.68	1660.05	1299.69	7454.68	2696.27	4049.62	2329.41	6483.32	not assigned
G7KCU3	tr|G7KCU3|G7KCU3_MEDTR;tr|G7KCU4|G7KCU4_MEDTR	tr|G7KCU3|G7KCU3_MEDTR Uncharacterized protein OS=Medicago truncatula GN=MTR_5g089030 PE=2 SV=1;tr|G7KCU4|G7KCU4_MEDTR Uncharacterized protein OS=Medicago truncatula GN=MTR_5g089030 PE=4 SV=1	2647.92	2283.35	3214.35	2783.82	2636.05	0	3038.11	0	0	0	not assigned
G7KF38	tr|G7KF38|G7KF38_MEDTR	tr|G7KF38|G7KF38_MEDTR Abscisic acid receptor PYR1-like protein OS=Medicago truncatula GN=MTR_5g030500 PE=4 SV=2	1681.99	1243	2405.83	1182.85	1048.73	0	0	0	0	0	not assigned
G7KJK1	tr|G7KJK1|G7KJK1_MEDTR	tr|G7KJK1|G7KJK1_MEDTR Kunitz type trypsin inhibitor / Alpha-fucosidase OS=Medicago truncatula GN=MTR_6g044780 PE=4 SV=2	719.537	1221.1	696.636	2065.8	1805.78	0	0	0	0	0	not assigned
G7KMG8	tr|G7KMG8|G7KMG8_MEDTR	tr|G7KMG8|G7KMG8_MEDTR Kunitz type trypsin inhibitor / Alpha-fucosidase OS=Medicago truncatula GN=MTR_6g059410 PE=4 SV=1	82036.8	99246.4	86704	233592	115733	163895	166387	86900.2	151372	108537	not assigned
G7KMU9	tr|G7KMU9|G7KMU9_MEDTR;tr|A0A072UBN4|A0A072UBN4_MEDTR	tr|G7KMU9|G7KMU9_MEDTR Kunitz type trypsin inhibitor / Alpha-fucosidase OS=Medicago truncatula GN=MTR_6g059760 PE=4 SV=2	1011.73	0	0	2041.04	1417.16	4174.49	5615.26	3632.07	4532.3	4729.76	not assigned
G7KSL9	tr|G7KSL9|G7KSL9_MEDTR;tr|A0A072U2F5|A0A072U2F5_MEDTR	tr|G7KSL9|G7KSL9_MEDTR Uncharacterized protein OS=Medicago truncatula GN=MTR_7g090930 PE=2 SV=1;tr|A0A072U2F5|A0A072U2F5_MEDTR Uncharacterized protein OS=Medicago truncatula GN=MTR_7g090930 PE=4 SV=1	1434.9	1354.25	1747.23	1670.85	925.258	4685.01	2327.57	2595.47	1601.59	3792.98	not assigned
G7KWY5	tr|G7KWY5|G7KWY5_MEDTR	tr|G7KWY5|G7KWY5_MEDTR 2Fe-2S ferredoxin-like protein OS=Medicago truncatula GN=MTR_7g051230 PE=1 SV=1	1475.27	2145.31	1158.25	1319.11	1535.15	0	4685.94	3427.98	3712.24	0	not assigned
G7KZV4	tr|G7KZV4|G7KZV4_MEDTR	tr|G7KZV4|G7KZV4_MEDTR Polyvinylalcohol dehydrogenase-like protein OS=Medicago truncatula GN=MTR_7g009780 PE=4 SV=1	414.709	481.269	838.675	695.789	379.733	10175.4	8826.79	10435.9	10221.7	4349.53	not assigned
G7KZV8	tr|G7KZV8|G7KZV8_MEDTR	tr|G7KZV8|G7KZV8_MEDTR Polyvinylalcohol dehydrogenase-like protein OS=Medicago truncatula GN=MTR_7g009820 PE=4 SV=1	2805.55	2785.72	5689	4533.95	3908.66	25988.1	21170	23287.5	23411.8	18351.7	not assigned
G7L2P9	tr|G7L2P9|G7L2P9_MEDTR;tr|G7L2Q0|G7L2Q0_MEDTR;tr|A0A072U324|A0A072U324_MEDTR	tr|G7L2P9|G7L2P9_MEDTR Transmembrane protein, putative OS=Medicago truncatula GN=MTR_7g087490 PE=4 SV=1;tr|G7L2Q0|G7L2Q0_MEDTR Transmembrane protein, putative OS=Medicago truncatula GN=MTR_7g087490 PE=4 SV=1	106.206	95.7469	95.6735	100.805	88.5591	234.801	476.161	436.783	217.8	200.598	not assigned
G7L4A2	tr|G7L4A2|G7L4A2_MEDTR	tr|G7L4A2|G7L4A2_MEDTR Tplate-like protein OS=Medicago truncatula GN=MTR_7g031450 PE=4 SV=1	173.048	270.619	222.242	249.587	315.154	0	0	0	0	0	not assigned
G7LC97	tr|G7LC97|G7LC97_MEDTR	tr|G7LC97|G7LC97_MEDTR Uncharacterized protein OS=Medicago truncatula GN=MTR_8g092670 PE=4 SV=2	2746.11	1739.12	2747.58	2356.5	1516.79	9607.86	12776.3	11329	6605.73	5424.22	not assigned
G7LFW2	tr|G7LFW2|G7LFW2_MEDTR	tr|G7LFW2|G7LFW2_MEDTR VHS domain plant protein OS=Medicago truncatula GN=MTR_8g013720 PE=4 SV=1	129.898	111.834	213.381	117.111	199.935	0	0	0	0	0	not assigned
G7ZXA1	tr|G7ZXA1|G7ZXA1_MEDTR	tr|G7ZXA1|G7ZXA1_MEDTR Glycoside hydrolase family 18 protein OS=Medicago truncatula GN=MTR_2g036240 PE=3 SV=1	6403.58	8209.62	10998.3	14412.8	35005.9	2780.41	4028.27	1980.56	3816.81	3140.05	not assigned
I3S7W3	tr|I3S7W3|I3S7W3_MEDTR;tr|A0A072V2I7|A0A072V2I7_MEDTR	tr|I3S7W3|I3S7W3_MEDTR Pathogenesis-related protein bet V I family protein OS=Medicago truncatula GN=MTR_4g120970 PE=2 SV=1	30820.3	46097.2	60359.1	13668.5	18284.2	117570	51914.9	30912.3	85511.9	138730	not assigned
I3SD26	tr|I3SD26|I3SD26_MEDTR;tr|A0A072THF7|A0A072THF7_MEDTR	tr|I3SD26|I3SD26_MEDTR Albumin-2 protein OS=Medicago truncatula GN=MTR_0057s0100 PE=2 SV=1;tr|A0A072THF7|A0A072THF7_MEDTR Albumin-2 protein OS=Medicago truncatula GN=MTR_0057s0170 PE=4 SV=1	840.31	880.075	2695	2463.2	1625.81	1218.4	0	0	0	2014.81	not assigned
A0A072UPX7	tr|A0A072UPX7|A0A072UPX7_MEDTR	tr|A0A072UPX7|A0A072UPX7_MEDTR 3(2),5-bisphosphate nucleotidase OS=Medicago truncatula GN=MTR_4g094672 PE=4 SV=1	2185.97	3005.97	1486.18	980.974	1563.45	1816.29	2190.61	1166.97	2254.94	0	nucleotide metabolism
G7KZC5	tr|G7KZC5|G7KZC5_MEDTR;tr|A0A072U1D5|A0A072U1D5_MEDTR;tr|G7JRF0|G7JRF0_MEDTR;tr|Q84UE0|Q84UE0_MEDTR;tr|Q84UD9|Q84UD9_MEDTR;tr|G7KZD1|G7KZD1_MEDTR	tr|G7KZC5|G7KZC5_MEDTR Nod factor-binding lectin-nucleotide phosphohydrolase OS=Medicago truncatula GN=MTR_7g085150 PE=3 SV=1;tr|A0A072U1D5|A0A072U1D5_MEDTR Nod factor-binding lectin-nucleotide phosphohydrolase OS=Medicago truncatula GN=MTR_7g085150 PE=3 S	9421.43	6095.22	5789.34	479.622	7439.93	1269.27	736.212	0	793.861	1810.37	nucleotide metabolism
A0A072UR01	tr|A0A072UR01|A0A072UR01_MEDTR;tr|G7JJ08|G7JJ08_MEDTR;tr|G7IFM4|G7IFM4_MEDTR;tr|A0A072V5T9|A0A072V5T9_MEDTR;tr|G7JJ06|G7JJ06_MEDTR;tr|A0A072V4G7|A0A072V4G7_MEDTR;tr|G7IFM3|G7IFM3_MEDTR	tr|A0A072UR01|A0A072UR01_MEDTR Inosine-uridine preferring nucleoside hydrolase OS=Medicago truncatula GN=MTR_4g118590 PE=4 SV=1;tr|G7JJ08|G7JJ08_MEDTR Inosine-uridine preferring nucleoside hydrolase OS=Medicago truncatula GN=MTR_4g118590 PE=4 SV=1	287.855	0	338.106	254.871	353.395	613.639	555.659	370.966	476.969	1003.76	nucleotide metabolism
A0A072VT68	tr|A0A072VT68|A0A072VT68_MEDTR;tr|A2SXR2|A2SXR2_MEDTR	tr|A0A072VT68|A0A072VT68_MEDTR Uricase OS=Medicago truncatula GN=MTR_1g048370 PE=3 SV=1;tr|A2SXR2|A2SXR2_MEDTR Uricase OS=Medicago truncatula GN=MTR_1g048370 PE=2 SV=1	1119.77	973.755	1585.14	1543.6	1275.18	0	0	0	0	0	nucleotide metabolism
G7I7E4	tr|G7I7E4|G7I7E4_MEDTR	tr|G7I7E4|G7I7E4_MEDTR Cytidine/deoxycytidylate deaminase family protein OS=Medicago truncatula GN=MTR_1g081550 PE=4 SV=2	4523.69	4284.32	4332.13	4010.98	4235.44	3456.97	6250.18	2734.61	4253.04	0	nucleotide metabolism
G7JR29	tr|G7JR29|G7JR29_MEDTR;tr|G7IQF5|G7IQF5_MEDTR;tr|G7I7E1|G7I7E1_MEDTR	tr|G7JR29|G7JR29_MEDTR Cytidine/deoxycytidylate deaminase family protein OS=Medicago truncatula GN=MTR_4g124190 PE=2 SV=1	3869.5	3424.95	4286.71	3703.71	2875.39	13143.4	11389.2	9185.76	11970.1	10201.8	nucleotide metabolism
G7KJU9	tr|G7KJU9|G7KJU9_MEDTR	tr|G7KJU9|G7KJU9_MEDTR Cytidine deaminase OS=Medicago truncatula GN=MTR_6g092660 PE=3 SV=1	550.183	677.843	798.756	897.461	743.417	0	0	0	0	0	nucleotide metabolism
G7JV36	tr|G7JV36|G7JV36_MEDTR;tr|G7JV39|G7JV39_MEDTR;tr|G7JV37|G7JV37_MEDTR	tr|G7JV36|G7JV36_MEDTR Beta-ureidopropionase-like protein OS=Medicago truncatula GN=MTR_4g093570 PE=2 SV=1	1580.19	1853.22	1541.46	1839.95	1863.43	0	0	0	0	0	nucleotide metabolism
G7KCW0	tr|G7KCW0|G7KCW0_MEDTR	tr|G7KCW0|G7KCW0_MEDTR Dihydropyrimidinase OS=Medicago truncatula GN=MTR_5g089200 PE=4 SV=1	1958.87	2206.32	1709.88	2549.08	2016.74	4161.88	5226.8	4117.03	4607.62	4119.65	nucleotide metabolism
G7K315	tr|G7K315|G7K315_MEDTR;tr|A0A072UH04|A0A072UH04_MEDTR	tr|G7K315|G7K315_MEDTR Dihydropyrimidinase OS=Medicago truncatula GN=MTR_5g089280 PE=4 SV=1;tr|A0A072UH04|A0A072UH04_MEDTR Dihydropyrimidinase OS=Medicago truncatula GN=MTR_5g089280 PE=4 SV=1	719.729	634.597	707.447	957.101	778.004	0	1045.95	709.528	615.683	1341.92	nucleotide metabolism
G7KQB6	tr|G7KQB6|G7KQB6_MEDTR	tr|G7KQB6|G7KQB6_MEDTR Dihydroorotate dehydrogenase family protein OS=Medicago truncatula GN=MTR_6g071210 PE=4 SV=1	2984.72	4521.51	4677.63	5399.39	4692.77	8860.05	6423.83	3701.72	6941.15	16919.9	nucleotide metabolism
A0A072UXL1	tr|A0A072UXL1|A0A072UXL1_MEDTR	tr|A0A072UXL1|A0A072UXL1_MEDTR Deoxyuridine 5-triphosphate nucleotidohydrolase OS=Medicago truncatula GN=MTR_3g063110 PE=4 SV=1	4736.95	2701.85	4509.47	2015.06	1945.32	2083.48	1793.97	1846.72	1662.64	2546.53	nucleotide metabolism
B7FN18	tr|B7FN18|B7FN18_MEDTR;tr|G7JMK0|G7JMK0_MEDTR	tr|B7FN18|B7FN18_MEDTR Adenylate kinase OS=Medicago truncatula GN=MTR_4g103800 PE=1 SV=1;tr|G7JMK0|G7JMK0_MEDTR Adenylate kinase OS=Medicago truncatula GN=MTR_4g103800 PE=3 SV=2	36083.3	23378.5	31939.2	24585.2	28960.5	89717.4	65539.6	31865	56506.1	64906.2	nucleotide metabolism
A0A072VJS4	tr|A0A072VJS4|A0A072VJS4_MEDTR	tr|A0A072VJS4|A0A072VJS4_MEDTR Adenylate kinase OS=Medicago truncatula GN=MTR_1g067050 PE=3 SV=1	1924.35	2043.31	1571.74	2159.76	2112.48	0	0	0	2790.67	0	nucleotide metabolism
B7FIM7	tr|B7FIM7|B7FIM7_MEDTR	tr|B7FIM7|B7FIM7_MEDTR Inorganic pyrophosphatase OS=Medicago truncatula GN=MTR_2g010430 PE=1 SV=1	21669.5	17825.3	21775	20307.2	13567.1	50090	46315.7	42623	51007.1	36345.1	nucleotide metabolism
G7JCA9	tr|G7JCA9|G7JCA9_MEDTR	tr|G7JCA9|G7JCA9_MEDTR N-acetylglutamate kinase OS=Medicago truncatula GN=MTR_3g108460 PE=3 SV=1	1084.65	966.337	913.51	1235.08	824.604	2389.91	2295.69	1719.61	2618.87	2190.13	nucleotide metabolism
G7KEZ6	tr|G7KEZ6|G7KEZ6_MEDTR	tr|G7KEZ6|G7KEZ6_MEDTR Soluble inorganic pyrophosphatase OS=Medicago truncatula GN=MTR_5g020840 PE=3 SV=1	10635.3	16920.5	13454.7	13699.9	15027	10209.7	6185.56	7314.69	9591.72	13543.3	nucleotide metabolism
I3SH29	tr|I3SH29|I3SH29_MEDTR;tr|G7ICM2|G7ICM2_MEDTR;tr|A0A072VK53|A0A072VK53_MEDTR;tr|A0A072VLU8|A0A072VLU8_MEDTR;tr|G7ICM1|G7ICM1_MEDTR;tr|A0A072VZT3|A0A072VZT3_MEDTR	tr|I3SH29|I3SH29_MEDTR Inorganic pyrophosphatase protein OS=Medicago truncatula GN=PPA PE=2 SV=1;tr|G7ICM2|G7ICM2_MEDTR Soluble inorganic pyrophosphatase OS=Medicago truncatula GN=MTR_1g068810 PE=3 SV=1;tr|A0A072VK53|A0A072VK53_MEDTR Soluble inorganic pyro	6568.89	5796.01	6546.39	4345.42	4705.53	6831.05	5594.8	5387.89	6568.74	8607.5	nucleotide metabolism
A0A072TWL0	tr|A0A072TWL0|A0A072TWL0_MEDTR	tr|A0A072TWL0|A0A072TWL0_MEDTR Nucleoside diphosphate kinase OS=Medicago truncatula GN=MTR_8g007235 PE=3 SV=1	389251	315581	352367	236612	232146	379386	372533	425880	369363	414929	nucleotide metabolism
A0A072U5V1	tr|A0A072U5V1|A0A072U5V1_MEDTR	tr|A0A072U5V1|A0A072U5V1_MEDTR Nucleoside diphosphate kinase OS=Medicago truncatula GN=MTR_8g099450 PE=3 SV=1	13943.9	17447.8	12521.1	14081.1	15403	24559.9	33691.5	33561.3	24584.9	27977.1	nucleotide metabolism
B7FMP6	tr|B7FMP6|B7FMP6_MEDTR	tr|B7FMP6|B7FMP6_MEDTR Nucleoside diphosphate kinase OS=Medicago truncatula GN=MTR_4g104030 PE=2 SV=1	2609.5	3605.55	4385.4	3938.94	3699.14	8404.73	6984.29	6614.41	7061.66	7573.57	nucleotide metabolism
B7FMF1	tr|B7FMF1|B7FMF1_MEDTR	tr|B7FMF1|B7FMF1_MEDTR UMP-CMP kinase OS=Medicago truncatula GN=MTR_8g009520 PE=2 SV=1	7294.82	6963.83	10131.6	5818.03	7418.78	8406.97	7750.89	3935.46	4721.99	6817.17	nucleotide metabolism
G7IAA2	tr|G7IAA2|G7IAA2_MEDTR;tr|G7IAA1|G7IAA1_MEDTR	tr|G7IAA2|G7IAA2_MEDTR PfkB family carbohydrate kinase OS=Medicago truncatula GN=MTR_1g064060 PE=1 SV=1;tr|G7IAA1|G7IAA1_MEDTR PfkB family carbohydrate kinase OS=Medicago truncatula GN=MTR_1g064060 PE=4 SV=1	93530.6	77883.2	85414.9	79987.1	68534.8	122321	90935.4	85244.8	78685.9	146834	nucleotide metabolism
A0A072UW36	tr|A0A072UW36|A0A072UW36_MEDTR	tr|A0A072UW36|A0A072UW36_MEDTR PfkB family carbohydrate kinase OS=Medicago truncatula GN=MTR_4g461070 PE=4 SV=1	1104.17	716.051	1116.22	1097.54	497.789	1343.05	0	0	0	0	nucleotide metabolism
A0A072UWJ0	tr|A0A072UWJ0|A0A072UWJ0_MEDTR	tr|A0A072UWJ0|A0A072UWJ0_MEDTR Nudix hydrolase-like protein OS=Medicago truncatula GN=MTR_3g437740 PE=4 SV=1	4673.74	7192.1	3679.92	6676.62	8326.78	2746.73	3213	2224.37	3263.22	4068.13	nucleotide metabolism
G7JSN5	tr|G7JSN5|G7JSN5_MEDTR;tr|A0A072UK06|A0A072UK06_MEDTR	tr|G7JSN5|G7JSN5_MEDTR Nudix hydrolase-like protein OS=Medicago truncatula GN=MTR_4g062130 PE=4 SV=1;tr|A0A072UK06|A0A072UK06_MEDTR Nudix hydrolase-like protein OS=Medicago truncatula GN=MTR_4g062130 PE=4 SV=1	731.082	837.159	1073.11	899.34	706.282	1171.81	1191.41	0	0	800.881	nucleotide metabolism
I3T714	tr|I3T714|I3T714_MEDTR;tr|G7JW03|G7JW03_MEDTR;tr|A0A072UPN3|A0A072UPN3_MEDTR	tr|I3T714|I3T714_MEDTR Adenine phosphoribosyltransferase-like protein OS=Medicago truncatula GN=MTR_3g103010 PE=2 SV=1	7029.25	5861.8	6819.41	6024.62	6410.12	2207.05	3942.21	3304.14	2486.06	0	nucleotide metabolism
G7K0V0	tr|G7K0V0|G7K0V0_MEDTR	tr|G7K0V0|G7K0V0_MEDTR Ribose-phosphate pyrophosphokinase OS=Medicago truncatula GN=MTR_5g075540 PE=3 SV=1	1746.62	1902.41	794.339	991.251	1690.27	0	0	0	0	0	nucleotide metabolism
G7KTL4	tr|G7KTL4|G7KTL4_MEDTR	tr|G7KTL4|G7KTL4_MEDTR Adenylosuccinate synthetase, chloroplastic OS=Medicago truncatula GN=PURA PE=1 SV=1	4844.41	4741.59	4301.95	5356.28	4486.19	5078.06	3078.33	1883.72	3462.75	5781.38	nucleotide metabolism
G7IYM7	tr|G7IYM7|G7IYM7_MEDTR;tr|G7KEF8|G7KEF8_MEDTR	tr|G7IYM7|G7IYM7_MEDTR Aicarft/IMPCHase bienzyme family protein OS=Medicago truncatula GN=MTR_3g013710 PE=3 SV=1;tr|G7KEF8|G7KEF8_MEDTR Aicarft/IMPCHase bienzyme family protein OS=Medicago truncatula GN=MTR_5g095820 PE=3 SV=2	351.855	342.225	455.092	544.134	580.192	579.221	0	0	543.188	501.91	nucleotide metabolism
A0A072TUT4	tr|A0A072TUT4|A0A072TUT4_MEDTR;tr|B7FJ14|B7FJ14_MEDTR;tr|G7K8Q2|G7K8Q2_MEDTR	tr|A0A072TUT4|A0A072TUT4_MEDTR Phosphoribosylformylglycinamidine cyclo-ligase OS=Medicago truncatula GN=MTR_8g093860 PE=4 SV=1;tr|B7FJ14|B7FJ14_MEDTR Phosphoribosylformylglycinamidine cyclo-ligase OS=Medicago truncatula GN=MTR_8g093860 PE=2 SV=1	3473.56	3044.12	3085.28	3528.69	3044.38	10303.4	8040.21	4344.61	5980.81	6422.79	nucleotide metabolism
G7JL07	tr|G7JL07|G7JL07_MEDTR;tr|G7J7T9|G7J7T9_MEDTR	tr|G7JL07|G7JL07_MEDTR Amidophosphoribosyltransferase OS=Medicago truncatula GN=MTR_4g072110 PE=3 SV=1	456.073	454.312	584.756	644.408	596.158	0	0	0	0	0	nucleotide metabolism
A0A072U5E4	tr|A0A072U5E4|A0A072U5E4_MEDTR;tr|A0A072TUU6|A0A072TUU6_MEDTR;tr|G7JBE8|G7JBE8_MEDTR	tr|A0A072U5E4|A0A072U5E4_MEDTR Phosphoribosylformylglycinamidine synthase OS=Medicago truncatula GN=MTR_6g011360 PE=4 SV=1;tr|A0A072TUU6|A0A072TUU6_MEDTR Phosphoribosylformylglycinamidine synthase OS=Medicago truncatula GN=MTR_8g100045 PE=4 SV=1	1939.88	1611.55	1869.95	1233.08	1672.51	229.249	183.88	0	181.137	271.456	nucleotide metabolism
A0A072TW15	tr|A0A072TW15|A0A072TW15_MEDTR	tr|A0A072TW15|A0A072TW15_MEDTR GMP synthase [glutamine-hydrolyzing] protein OS=Medicago truncatula GN=MTR_8g098325 PE=3 SV=1	649.436	635.863	1460.24	1320.25	897.223	0	0	0	0	585.747	nucleotide metabolism
G7KZG9	tr|G7KZG9|G7KZG9_MEDTR	tr|G7KZG9|G7KZG9_MEDTR Inosine-5-monophosphate dehydrogenase OS=Medicago truncatula GN=MTR_7g085560 PE=3 SV=2	4218.86	3035.79	3695.65	2683.78	2119.7	2463.71	1695.88	871.948	1214.8	0	nucleotide metabolism
A0A072U3D8	tr|A0A072U3D8|A0A072U3D8_MEDTR;tr|G7KUI6|G7KUI6_MEDTR;tr|A0A072U1S9|A0A072U1S9_MEDTR	tr|A0A072U3D8|A0A072U3D8_MEDTR Adenylosuccinate lyase OS=Medicago truncatula GN=MTR_7g092860 PE=4 SV=1;tr|G7KUI6|G7KUI6_MEDTR Adenylosuccinate lyase OS=Medicago truncatula GN=MTR_7g092860 PE=3 SV=1;tr|A0A072U1S9|A0A072U1S9_MEDTR Adenylosuccinate lyase OS=M	847.726	1097.6	1003.13	1393.46	850.522	667.322	0	579.643	0	1642.38	nucleotide metabolism
G7IU57	tr|G7IU57|G7IU57_MEDTR	tr|G7IU57|G7IU57_MEDTR Carbamoyl-phosphate synthase large chain OS=Medicago truncatula GN=MTR_2g093280 PE=1 SV=1	1715.58	1813.89	1648.45	1538.45	1398.71	823.055	553.301	555.689	702.076	2970.56	nucleotide metabolism
G7JAX1	tr|G7JAX1|G7JAX1_MEDTR;tr|A0A072V1L4|A0A072V1L4_MEDTR	tr|G7JAX1|G7JAX1_MEDTR Carbamoylphosphate synthase small subunit OS=Medicago truncatula GN=MTR_3g095490 PE=3 SV=1;tr|A0A072V1L4|A0A072V1L4_MEDTR Carbamoylphosphate synthase small subunit OS=Medicago truncatula GN=MTR_3g095490 PE=3 SV=1	1756.83	1779.43	1989.48	1817.96	1221.55	2999.07	2299.91	1799.96	2788.52	4145.14	nucleotide metabolism
G7JTT9	tr|G7JTT9|G7JTT9_MEDTR	tr|G7JTT9|G7JTT9_MEDTR Dihydroorotase OS=Medicago truncatula GN=MTR_4g078370 PE=3 SV=1	517.041	1112.99	516.69	392.846	907.527	0	0	0	0	0	nucleotide metabolism
G7IYW1	tr|G7IYW1|G7IYW1_MEDTR;tr|A0A072V4E2|A0A072V4E2_MEDTR;tr|G7I763|G7I763_MEDTR;tr|Q1RU71|Q1RU71_MEDTR	tr|G7IYW1|G7IYW1_MEDTR Uridine 5-monophosphate synthase-like protein OS=Medicago truncatula GN=MTR_3g017580 PE=3 SV=1;tr|A0A072V4E2|A0A072V4E2_MEDTR Uridine 5-monophosphate synthase-like protein OS=Medicago truncatula GN=MTR_3g017580 PE=3 SV=1;tr|G7I763|G7	3117.24	3522.05	2356.74	1970	2009.58	1586.06	1764.63	1179.75	1651.7	3497.09	nucleotide metabolism
G7IKU6	tr|G7IKU6|G7IKU6_MEDTR	tr|G7IKU6|G7IKU6_MEDTR Ferredoxin--NADP reductase OS=Medicago truncatula GN=MTR_2g030200 PE=2 SV=1	28070.8	22038.7	43183	39575.5	29509.9	32434.2	18472	20460.5	27415.6	31455.1	OPP
I3SQM0	tr|I3SQM0|I3SQM0_MEDTR;tr|A0A072VQL8|A0A072VQL8_MEDTR;tr|I3SU95|I3SU95_MEDTR	tr|I3SQM0|I3SQM0_MEDTR 2Fe-2S ferredoxin superfamily protein OS=Medicago truncatula GN=MTR_1g112030 PE=2 SV=1;tr|A0A072VQL8|A0A072VQL8_MEDTR 2Fe-2S ferredoxin superfamily protein OS=Medicago truncatula GN=MTR_1g112030 PE=4 SV=1;tr|I3SU95|I3SU95_MEDTR 2Fe-2	4490.68	6196.25	4786.2	4261.02	4480.78	0	0	5133.57	0	0	OPP
G7JHA6	tr|G7JHA6|G7JHA6_MEDTR;tr|G7ITT5|G7ITT5_MEDTR	tr|G7JHA6|G7JHA6_MEDTR 2Fe-2S ferredoxin superfamily protein OS=Medicago truncatula GN=MTR_4g053120 PE=2 SV=2;tr|G7ITT5|G7ITT5_MEDTR 2Fe-2S ferredoxin superfamily protein OS=Medicago truncatula GN=MTR_2g086510 PE=2 SV=1	3004.3	3235.47	4465.48	4190.58	2841.24	18834.2	30149.3	23633.4	30239.1	18692.3	OPP
A0A072UW12	tr|A0A072UW12|A0A072UW12_MEDTR	tr|A0A072UW12|A0A072UW12_MEDTR Ribulose-phosphate 3-epimerase OS=Medicago truncatula GN=MTR_3g449340 PE=4 SV=1	0	0	0	2137.52	0	9686.63	5464.46	6167.27	6540.77	11031.5	OPP
A0A072URF8	tr|A0A072URF8|A0A072URF8_MEDTR;tr|G7JK42|G7JK42_MEDTR;tr|A0A072UP88|A0A072UP88_MEDTR	tr|A0A072URF8|A0A072URF8_MEDTR Transaldolase total2 protein OS=Medicago truncatula GN=MTR_4g101620 PE=3 SV=1;tr|G7JK42|G7JK42_MEDTR Transaldolase total2 protein OS=Medicago truncatula GN=MTR_4g101620 PE=3 SV=1;tr|A0A072UP88|A0A072UP88_MEDTR Transaldolase t	2618.7	2081.55	2294.73	2845.93	2504.56	1153.06	0	0	1399.82	1898.34	OPP
G7KXR2	tr|G7KXR2|G7KXR2_MEDTR	tr|G7KXR2|G7KXR2_MEDTR Transaldolase family protein OS=Medicago truncatula GN=MTR_7g006560 PE=1 SV=1	160718	180140	180348	210889	133608	117718	127718	85988	88083.8	151472	OPP
A0A072TUR1	tr|A0A072TUR1|A0A072TUR1_MEDTR	tr|A0A072TUR1|A0A072TUR1_MEDTR 6-phosphogluconate dehydrogenase, decarboxylating OS=Medicago truncatula GN=MTR_8g099185 PE=3 SV=1	35000.9	25340.7	38157.4	33362.9	29822	15616.7	18937	15514.1	15966	24258.7	OPP
A0A072TX81	tr|A0A072TX81|A0A072TX81_MEDTR;tr|G7ZV04|G7ZV04_MEDTR	tr|A0A072TX81|A0A072TX81_MEDTR 6-phosphogluconate dehydrogenase, decarboxylating OS=Medicago truncatula GN=MTR_7g017900 PE=3 SV=1	57484.2	71820.7	52482.8	61014.5	64031	31104.2	29560.7	25039.3	28818.8	82202.4	OPP
I3SHU4	tr|I3SHU4|I3SHU4_MEDTR	tr|I3SHU4|I3SHU4_MEDTR Glyoxylate/succinic semialdehyde reductase OS=Medicago truncatula GN=MTR_8g028120 PE=2 SV=1	5455.67	6702.29	5136.01	6742.3	4036.61	6573.01	4970.17	4463.33	4158.33	10543.4	OPP
G7L8W3	tr|G7L8W3|G7L8W3_MEDTR	tr|G7L8W3|G7L8W3_MEDTR 6-phosphogluconate dehydrogenase-like protein OS=Medicago truncatula GN=MTR_8g088900 PE=4 SV=1	678.17	629.313	632.035	722.961	793.287	0	0	0	0	0	OPP
A0A072VFQ2	tr|A0A072VFQ2|A0A072VFQ2_MEDTR	tr|A0A072VFQ2|A0A072VFQ2_MEDTR Glucosamine-6-phosphate isomerase/6-phosphogluconolactonase OS=Medicago truncatula GN=MTR_1g028330 PE=4 SV=1	17863.8	9679.28	16555.7	13957.3	21949.8	19204.3	11177.1	5890.93	15025.8	8208.13	OPP
G7J870	tr|G7J870|G7J870_MEDTR	tr|G7J870|G7J870_MEDTR Glucosamine-6-phosphate isomerase/6-phosphogluconolactonase OS=Medicago truncatula GN=MTR_3g092110 PE=4 SV=1	19678.8	24361.4	21612.8	19467.5	20876.1	23579	24125.4	23822.7	30961.8	25971.4	OPP
A0A072VQL3	tr|A0A072VQL3|A0A072VQL3_MEDTR	tr|A0A072VQL3|A0A072VQL3_MEDTR Glucosamine-6-phosphate isomerase/6-phosphogluconolactonase OS=Medicago truncatula GN=MTR_1g028320 PE=4 SV=1	4475.42	2523.09	4127.81	6012.25	7194.09	1118.1	1350.92	0	1435.53	1983.96	OPP
A0A072U7V2	tr|A0A072U7V2|A0A072U7V2_MEDTR	tr|A0A072U7V2|A0A072U7V2_MEDTR Glucose-6-phosphate 1-dehydrogenase OS=Medicago truncatula GN=MTR_6g022860 PE=3 SV=1	8443.18	7802.44	6573.56	6971.77	9828.71	3385.8	3585.83	1064.4	2595.72	8917.83	OPP
G7KS28	tr|G7KS28|G7KS28_MEDTR	tr|G7KS28|G7KS28_MEDTR Glucose-6-phosphate 1-dehydrogenase OS=Medicago truncatula GN=MTR_7g037440 PE=3 SV=1	3217.32	2952.43	3446.7	4306.38	2627.92	5458.51	4305.94	2047.72	4930.54	9897.85	OPP
G7KUS5	tr|G7KUS5|G7KUS5_MEDTR;tr|A0A072TED7|A0A072TED7_MEDTR;tr|A0A072TRM6|A0A072TRM6_MEDTR	tr|G7KUS5|G7KUS5_MEDTR Glucose-6-phosphate 1-dehydrogenase OS=Medicago truncatula GN=MTR_7g022440 PE=3 SV=2;tr|A0A072TED7|A0A072TED7_MEDTR Glucose-6-phosphate 1-dehydrogenase (Fragment) OS=Medicago truncatula GN=MTR_0590s0010 PE=3 SV=1	402.02	494.374	1480.27	1003.91	1204.36	0	0	0	0	256.79	OPP
G7ITU5	tr|G7ITU5|G7ITU5_MEDTR	tr|G7ITU5|G7ITU5_MEDTR N-carbamoylputrescine amidohydrolase, putative OS=Medicago truncatula GN=MTR_2g086600 PE=4 SV=1	1316.69	1965.47	1244.43	1305.88	1618.6	1503.07	0	1323.42	1256.47	1849.87	polyamine metabolism
G7K1F1	tr|G7K1F1|G7K1F1_MEDTR;tr|A0A072UE93|A0A072UE93_MEDTR	tr|G7K1F1|G7K1F1_MEDTR Spermidine synthase OS=Medicago truncatula GN=MTR_5g034470 PE=1 SV=1;tr|A0A072UE93|A0A072UE93_MEDTR Spermidine synthase OS=Medicago truncatula GN=MTR_5g034470 PE=3 SV=1	5326.32	8271.77	4984.15	5788.12	6207.62	6799.28	5386.65	3818.57	4893.44	9075.17	polyamine metabolism
A0A072U2G1	tr|A0A072U2G1|A0A072U2G1_MEDTR	tr|A0A072U2G1|A0A072U2G1_MEDTR Spermidine synthase OS=Medicago truncatula GN=MTR_8g063940 PE=3 SV=1	810.261	373.422	443.929	379.404	343.957	0	0	0	0	376.039	polyamine metabolism
G7ZVT4	tr|G7ZVT4|G7ZVT4_MEDTR;tr|G7ZVT5|G7ZVT5_MEDTR	tr|G7ZVT4|G7ZVT4_MEDTR Tryptophan-tRNA ligase OS=Medicago truncatula GN=MTR_8g007305 PE=3 SV=1;tr|G7ZVT5|G7ZVT5_MEDTR Tryptophan-tRNA ligase OS=Medicago truncatula GN=MTR_8g007305 PE=3 SV=1	349.933	416.812	349.304	291.435	407.363	0	0	0	0	0	protein
G7JNH3	tr|G7JNH3|G7JNH3_MEDTR;tr|G7JNH6|G7JNH6_MEDTR;tr|G7JNH7|G7JNH7_MEDTR	tr|G7JNH3|G7JNH3_MEDTR Alanine--tRNA ligase OS=Medicago truncatula GN=MTR_4g074640 PE=1 SV=1	5255.12	5286.02	4746	5694.93	5547.51	3165.78	1204.74	536.949	2602.88	7162.53	protein
A0A072VRF3	tr|A0A072VRF3|A0A072VRF3_MEDTR	tr|A0A072VRF3|A0A072VRF3_MEDTR Cytoplasmic-like arginine-tRNA ligase OS=Medicago truncatula GN=MTR_1g106040 PE=3 SV=1	1488.04	715.585	2453.62	2191.18	2958.66	0	0	0	0	0	protein
G7LJN2	tr|G7LJN2|G7LJN2_MEDTR;tr|G7L2R6|G7L2R6_MEDTR	tr|G7LJN2|G7LJN2_MEDTR Cytoplasmic asparagine-tRNA ligase OS=Medicago truncatula GN=MTR_8g102050 PE=3 SV=1	1526.25	1167.04	1739.38	1830.93	2160.06	1394.48	1021	0	1303.62	2559.6	protein
G7I885	tr|G7I885|G7I885_MEDTR;tr|G7KAW8|G7KAW8_MEDTR	tr|G7I885|G7I885_MEDTR Aspartate-tRNA ligase OS=Medicago truncatula GN=MTR_1g014140 PE=3 SV=1	634.599	513.716	1333.39	1571.01	2783.95	0	0	0	0	1263.36	protein
G7IC96	tr|G7IC96|G7IC96_MEDTR;tr|A0A072VQY1|A0A072VQY1_MEDTR;tr|A0A072UAG1|A0A072UAG1_MEDTR;tr|A0A072V1P1|A0A072V1P1_MEDTR;tr|A0A072V3I9|A0A072V3I9_MEDTR;tr|G7JAF7|G7JAF7_MEDTR;tr|G7KHW7|G7KHW7_MEDTR	tr|G7IC96|G7IC96_MEDTR Cysteinyl-tRNA synthetase OS=Medicago truncatula GN=MTR_1g110350 PE=3 SV=1;tr|A0A072VQY1|A0A072VQY1_MEDTR Cysteinyl-tRNA synthetase OS=Medicago truncatula GN=MTR_1g110350 PE=3 SV=1	1591.64	1451.32	1282.63	1184.75	2036.61	0	0	0	0	659.508	protein
G7ICA2	tr|G7ICA2|G7ICA2_MEDTR	tr|G7ICA2|G7ICA2_MEDTR Glutamine-tRNA ligase OS=Medicago truncatula GN=MTR_1g110430 PE=3 SV=2	1225.88	1304.34	1835.37	2277.37	2356.29	0	0	0	0	0	protein
A0A072U6L4	tr|A0A072U6L4|A0A072U6L4_MEDTR;tr|A0A072USM8|A0A072USM8_MEDTR;tr|A0A072UUT9|A0A072UUT9_MEDTR;tr|A0A072V3V7|A0A072V3V7_MEDTR	tr|A0A072U6L4|A0A072U6L4_MEDTR Glycyl-tRNA synthetase/glycine-tRNA ligase OS=Medicago truncatula GN=MTR_7g406850 PE=3 SV=1;tr|A0A072USM8|A0A072USM8_MEDTR Glycyl-tRNA synthetase/glycine-tRNA ligase OS=Medicago truncatula GN=MTR_3g006730 PE=3 SV=1;tr|A0A072U	3866.27	2303.21	3425.23	3359.34	4366.83	780.16	0	0	0	2155.14	protein
A0A072UX73	tr|A0A072UX73|A0A072UX73_MEDTR	tr|A0A072UX73|A0A072UX73_MEDTR Leucyl-tRNA synthetase OS=Medicago truncatula GN=MTR_3g058540 PE=3 SV=1	276.939	190.415	572.141	769.733	830.676	0	0	0	0	0	protein
A0A072V793	tr|A0A072V793|A0A072V793_MEDTR;tr|A2Q4Y9|A2Q4Y9_MEDTR	tr|A0A072V793|A0A072V793_MEDTR Leucyl-tRNA synthetase, putative OS=Medicago truncatula GN=MTR_3g058530 PE=4 SV=1	272.69	280.939	559.48	491.833	1243.7	0	0	0	0	0	protein
G7JSP8	tr|G7JSP8|G7JSP8_MEDTR	tr|G7JSP8|G7JSP8_MEDTR Methionine-tRNA ligase, putative OS=Medicago truncatula GN=MTR_4g077700 PE=3 SV=1	203.439	175.714	722.897	542.072	1026.66	0	0	0	0	0	protein
G7JG63	tr|G7JG63|G7JG63_MEDTR	tr|G7JG63|G7JG63_MEDTR Phenylalanyl-tRNA synthetase alpha chain, putative OS=Medicago truncatula GN=MTR_4g070040 PE=3 SV=1	577.334	507.178	767.615	497.653	621.946	0	0	0	0	0	protein
G7JT41	tr|G7JT41|G7JT41_MEDTR;tr|G7JT40|G7JT40_MEDTR;tr|G7KG03|G7KG03_MEDTR	tr|G7JT41|G7JT41_MEDTR Phenylalanyl-tRNA synthetase beta chain OS=Medicago truncatula GN=MTR_4g112680 PE=4 SV=1;tr|G7JT40|G7JT40_MEDTR Phenylalanyl-tRNA synthetase beta chain OS=Medicago truncatula GN=MTR_4g112680 PE=4 SV=2;tr|G7KG03|G7KG03_MEDTR Phenylala	1251.8	662.769	1008.67	851.679	987.028	0	0	0	0	0	protein
G7I834	tr|G7I834|G7I834_MEDTR;tr|A0A072TYT1|A0A072TYT1_MEDTR	tr|G7I834|G7I834_MEDTR Seryl-tRNA synthetase/serine-tRNA ligase OS=Medicago truncatula GN=MTR_1g082850 PE=1 SV=1	3818.14	3916.48	2883.19	4117.39	3284.05	1160.97	0	0	0	2068.69	protein
A0A072VU52	tr|A0A072VU52|A0A072VU52_MEDTR;tr|A0A072VD37|A0A072VD37_MEDTR	tr|A0A072VU52|A0A072VU52_MEDTR Tyrosine-tRNA ligase-like protein OS=Medicago truncatula GN=MTR_1g053270 PE=4 SV=1	409.423	243.154	434.987	445.725	794.131	0	0	0	0	0	protein
G7LIW2	tr|G7LIW2|G7LIW2_MEDTR	tr|G7LIW2|G7LIW2_MEDTR Iron-regulated ABC transporter ATPase protein OS=Medicago truncatula GN=MTR_8g101390 PE=3 SV=1	1507.95	1337.47	1381.95	1801.93	1097.79	4562.12	3178.36	1949.16	3624.51	3942.82	protein
A0A072VKA0	tr|A0A072VKA0|A0A072VKA0_MEDTR;tr|A0A072V0I3|A0A072V0I3_MEDTR	tr|A0A072VKA0|A0A072VKA0_MEDTR Iron-sulfur cluster scaffold protein NFU4 OS=Medicago truncatula GN=MTR_1g069215 PE=4 SV=1;tr|A0A072V0I3|A0A072V0I3_MEDTR Iron-sulfur cluster scaffold protein NFU4 OS=Medicago truncatula GN=MTR_3g073070 PE=4 SV=1	1876.21	1685.59	2489.33	1899.63	1880.47	1731.18	2474.1	2327.55	2210.61	1180.89	protein
A0A072UPD8	tr|A0A072UPD8|A0A072UPD8_MEDTR	tr|A0A072UPD8|A0A072UPD8_MEDTR Ara4-interacting protein OS=Medicago truncatula GN=MTR_4g102810 PE=4 SV=1	3826.07	3806.42	3423.4	4036.35	3321.39	7160.86	2833.55	1937.99	5057.63	4130.65	protein
A0A072UT49	tr|A0A072UT49|A0A072UT49_MEDTR;tr|I3TAJ6|I3TAJ6_MEDTR	tr|A0A072UT49|A0A072UT49_MEDTR NAD(P)-binding rossmann-fold protein OS=Medicago truncatula GN=MTR_4g021815 PE=4 SV=1	7795.41	6531.11	7262.75	7455.83	6069.48	22711.7	18848.1	26890.6	28396.9	31439.1	protein
A0A072UVR7	tr|A0A072UVR7|A0A072UVR7_MEDTR	tr|A0A072UVR7|A0A072UVR7_MEDTR Retinoid-inducible serine carboxypeptidase OS=Medicago truncatula GN=MTR_4g056520 PE=4 SV=1	2747.77	2493.01	2102.08	2197.03	2291.34	5270.85	4659.67	3769.77	3649.96	4705.74	protein
A0A072TU77	tr|A0A072TU77|A0A072TU77_MEDTR;tr|A0A072TV76|A0A072TV76_MEDTR	tr|A0A072TU77|A0A072TU77_MEDTR Peptidase M1 family aminopeptidase N OS=Medicago truncatula GN=MTR_8g098525 PE=4 SV=1	6905.16	10536.6	7007.06	5668.64	8636.46	5389.8	4699.36	3190.88	3283.59	11505.2	protein
A0A072U0M2	tr|A0A072U0M2|A0A072U0M2_MEDTR	tr|A0A072U0M2|A0A072U0M2_MEDTR ICE-like protease (Caspase) p20 domain protein OS=Medicago truncatula GN=MTR_8g447080 PE=4 SV=1	12713.1	13468.1	11577.1	11801.9	15134.3	4751.37	5858.52	3019.3	5053.53	5475.59	protein
A0A072UDY2	tr|A0A072UDY2|A0A072UDY2_MEDTR	tr|A0A072UDY2|A0A072UDY2_MEDTR Presequence protease OS=Medicago truncatula GN=MTR_5g004680 PE=3 SV=1	911.526	830.032	703.329	663.611	756.797	1095.34	716.704	878.234	1016.67	1946.05	protein
A0A072UE02	tr|A0A072UE02|A0A072UE02_MEDTR;tr|G7JWI6|G7JWI6_MEDTR;tr|G7JWI7|G7JWI7_MEDTR;tr|A0A072VG65|A0A072VG65_MEDTR	tr|A0A072UE02|A0A072UE02_MEDTR Acylamino-acid-releasing enzyme-like protein, putative OS=Medicago truncatula GN=MTR_5g042400 PE=4 SV=1;tr|G7JWI6|G7JWI6_MEDTR Acylamino-acid-releasing enzyme-like protein, putative OS=Medicago truncatula GN=MTR_5g042400 PE=4	1681.94	2136.14	1948.32	2154.31	2309.61	1883.32	1573.06	1587.15	1575.31	3772.44	protein
A0A072W2I7	tr|A0A072W2I7|A0A072W2I7_MEDTR	tr|A0A072W2I7|A0A072W2I7_MEDTR Prolyl oligopeptidase family protein OS=Medicago truncatula GN=MTR_1g115230 PE=4 SV=1	980.887	1106.23	682.045	621.225	891.477	578.433	0	0	0	917.067	protein
G7I3Z0	tr|G7I3Z0|G7I3Z0_MEDTR	tr|G7I3Z0|G7I3Z0_MEDTR N-carbamyl-L-amino acid amidohydrolase OS=Medicago truncatula GN=MTR_1g075320 PE=4 SV=2	653.27	589.471	734.227	531.429	453.644	0	0	508.153	611.429	0	protein
G7IAW9	tr|G7IAW9|G7IAW9_MEDTR	tr|G7IAW9|G7IAW9_MEDTR Leukotriene A-4 hydrolase-like protein OS=Medicago truncatula GN=MTR_1g116230 PE=4 SV=1	3761.41	4880.76	2231.26	3137.44	2990.15	1590.91	1011.1	296.909	460.573	3596.66	protein
G7IBH6	tr|G7IBH6|G7IBH6_MEDTR;tr|A0A072VH72|A0A072VH72_MEDTR;tr|A0A072TEK5|A0A072TEK5_MEDTR;tr|G7IBI0|G7IBI0_MEDTR	tr|G7IBH6|G7IBH6_MEDTR Aminoacylase-1 OS=Medicago truncatula GN=MTR_1g038920 PE=3 SV=2;tr|A0A072VH72|A0A072VH72_MEDTR Aminoacylase-1 OS=Medicago truncatula GN=MTR_1g038920 PE=3 SV=1	8002.49	8397.4	6135.33	6477.12	7071.29	5391.97	5825.8	4346.94	4355.82	4601.17	protein
G7IU67	tr|G7IU67|G7IU67_MEDTR;tr|G7IU63|G7IU63_MEDTR;tr|G7IU65|G7IU65_MEDTR	tr|G7IU67|G7IU67_MEDTR Serine carboxypeptidase-like protein OS=Medicago truncatula GN=MTR_2g095750 PE=4 SV=1	920.843	884.81	790.104	668.859	1014.3	977.326	765.838	507.9	0	1608.06	protein
G7IXL5	tr|G7IXL5|G7IXL5_MEDTR	tr|G7IXL5|G7IXL5_MEDTR Acyl-peptide hydrolase-like protein OS=Medicago truncatula GN=MTR_3g051310 PE=4 SV=1	1297.27	1835.15	1599.96	1659.7	1191.31	3071.89	2902.78	1537.46	2139.23	5452.01	protein
G7J8C0	tr|G7J8C0|G7J8C0_MEDTR;tr|A0A072V1L9|A0A072V1L9_MEDTR	tr|G7J8C0|G7J8C0_MEDTR Puromycin-sensitive aminopeptidase-like protein OS=Medicago truncatula GN=MTR_3g104720 PE=1 SV=1;tr|A0A072V1L9|A0A072V1L9_MEDTR Puromycin-sensitive aminopeptidase-like protein OS=Medicago truncatula GN=MTR_3g104720 PE=4 SV=1	11649.4	12239.9	8560.14	11124	12167.8	473.175	743.881	279.647	479.231	2653.5	protein
G7JGP9	tr|G7JGP9|G7JGP9_MEDTR;tr|A0A072VIT3|A0A072VIT3_MEDTR	tr|G7JGP9|G7JGP9_MEDTR Cytosol aminopeptidase family protein OS=Medicago truncatula GN=MTR_4g130860 PE=1 SV=1	48276.1	53586.2	47300.3	53242.3	39470.2	59251	49499.6	46031.7	52238.5	64616.7	protein
G7JHN2	tr|G7JHN2|G7JHN2_MEDTR	tr|G7JHN2|G7JHN2_MEDTR Ubiquitin carboxyl-terminal hydrolase OS=Medicago truncatula GN=MTR_4g100360 PE=3 SV=1	3040.09	4292.99	5187.68	4702.49	2505.65	9678.42	10441.1	0	7268.9	6699.77	protein
G7JZY6	tr|G7JZY6|G7JZY6_MEDTR	tr|G7JZY6|G7JZY6_MEDTR M20 peptidase acetylornithine deacetylase OS=Medicago truncatula GN=MTR_5g014410 PE=4 SV=1	2947.01	3237.67	1708.79	3488.63	3201.62	1227.83	1219.71	398.016	697.75	1275.33	protein
G7KC66	tr|G7KC66|G7KC66_MEDTR;tr|G7KC67|G7KC67_MEDTR	tr|G7KC66|G7KC66_MEDTR Xaa-pro aminopeptidase P OS=Medicago truncatula GN=MTR_5g019600 PE=3 SV=1;tr|G7KC67|G7KC67_MEDTR Xaa-pro aminopeptidase P OS=Medicago truncatula GN=MTR_5g019600 PE=4 SV=2	3348.15	3056.86	2472.64	2170.65	2965.96	2922.73	2117.28	2408.95	2948.82	4713.91	protein
G7KGF6	tr|G7KGF6|G7KGF6_MEDTR;tr|Q2HVA3|Q2HVA3_MEDTR	tr|G7KGF6|G7KGF6_MEDTR Zincin-like metalloprotease family protein OS=Medicago truncatula GN=MTR_5g030940 PE=3 SV=2	7700.87	8170.5	4700.09	6808.77	4854.28	9038.29	7871.97	3764.84	4371.33	13778.7	protein
G7L735	tr|G7L735|G7L735_MEDTR	tr|G7L735|G7L735_MEDTR Structural constituent of ribosome protein, putative OS=Medicago truncatula GN=MTR_8g070760 PE=4 SV=1	2180.5	2389.77	2531.77	2393.35	2646.74	4564.05	3606.24	2501.99	4441.15	3922.15	protein
G7LB82	tr|G7LB82|G7LB82_MEDTR;tr|A0A072VEI8|A0A072VEI8_MEDTR	tr|G7LB82|G7LB82_MEDTR Proteasome subunit alpha type OS=Medicago truncatula GN=MTR_8g075320 PE=1 SV=1	29232.8	44296.6	15433	17118.7	29421.3	31162	14732	18169.5	15927.2	50592.4	protein
I3SFE3	tr|I3SFE3|I3SFE3_MEDTR	tr|I3SFE3|I3SFE3_MEDTR Proteasome subunit alpha type OS=Medicago truncatula GN=MTR_0167s0060 PE=2 SV=1	38278.4	34119.4	33640.9	40384	29669.8	17267.3	19140.8	18984.3	24925.4	23257.7	protein
I3T3U9	tr|I3T3U9|I3T3U9_MEDTR	tr|I3T3U9|I3T3U9_MEDTR UBA and UBX domain plant protein OS=Medicago truncatula GN=MTR_2g024420 PE=2 SV=1	1972.7	2006.81	2293.26	3265.15	2791.97	973.721	0	1081.76	2324.75	2163.63	protein
S4SYT1	tr|S4SYT1|S4SYT1_MEDTR;tr|G7JQA0|G7JQA0_MEDTR;tr|G7JSQ6|G7JSQ6_MEDTR	tr|S4SYT1|S4SYT1_MEDTR ATP-dependent Clp protease proteolytic subunit OS=Medicago truncatula GN=clpP PE=3 SV=1;tr|G7JQA0|G7JQA0_MEDTR ATP-dependent Clp protease proteolytic subunit OS=Medicago truncatula GN=MTR_4g034690 PE=3 SV=2;tr|G7JSQ6|G7JSQ6_MEDTR ATP	2521.62	2481.4	1907.55	3353.69	2270.87	0	0	0	0	0	protein
A0A072V0A2	tr|A0A072V0A2|A0A072V0A2_MEDTR;tr|G7L7V2|G7L7V2_MEDTR	tr|A0A072V0A2|A0A072V0A2_MEDTR Serine carboxypeptidase S28 family protein OS=Medicago truncatula GN=MTR_4g097590 PE=4 SV=1	1181.14	914.898	986.203	812.068	818.984	1078.24	0	0	0	1226.33	protein
A0A072V4K2	tr|A0A072V4K2|A0A072V4K2_MEDTR;tr|A0A072VQ46|A0A072VQ46_MEDTR;tr|A0A072VF78|A0A072VF78_MEDTR	tr|A0A072V4K2|A0A072V4K2_MEDTR Prolyl oligopeptidase-like protein OS=Medicago truncatula GN=MTR_3g115030 PE=4 SV=1	1813.53	2058.25	1891.51	1702.65	1896.03	2809.4	2199.01	1431.65	1469.96	3500.22	protein
A0A072VHE7	tr|A0A072VHE7|A0A072VHE7_MEDTR	tr|A0A072VHE7|A0A072VHE7_MEDTR Carboxypeptidase OS=Medicago truncatula GN=MTR_1g050545 PE=3 SV=1	911.565	1091.85	574.331	566.302	908.426	0	0	0	0	0	protein
I3SEF8	tr|I3SEF8|I3SEF8_MEDTR;tr|G7KC51|G7KC51_MEDTR;tr|G7KC52|G7KC52_MEDTR	tr|I3SEF8|I3SEF8_MEDTR Ubiquitin-conjugating enzyme OS=Medicago truncatula GN=MTR_5g019480 PE=2 SV=1;tr|G7KC51|G7KC51_MEDTR Ubiquitin-conjugating enzyme OS=Medicago truncatula GN=MTR_5g019480 PE=3 SV=1	1285.2	740.287	1801.23	2240.41	1436.9	1270.88	1863.73	0	0	0	protein
A0A072TVY3	tr|A0A072TVY3|A0A072TVY3_MEDTR	tr|A0A072TVY3|A0A072TVY3_MEDTR Xaa-pro aminopeptidase OS=Medicago truncatula GN=MTR_8g101730 PE=4 SV=1	1020.34	1036.91	817.634	1417.03	664.988	374.786	0	320.725	0	1170.9	protein
A0A072UV98	tr|A0A072UV98|A0A072UV98_MEDTR	tr|A0A072UV98|A0A072UV98_MEDTR Serine carboxypeptidase-like protein OS=Medicago truncatula GN=MTR_3g045770 PE=4 SV=1	1683.04	1762.61	1066.09	2150.21	1417.28	2112.82	1503.58	1349.12	0	2358.54	protein
A0A072VPL4	tr|A0A072VPL4|A0A072VPL4_MEDTR	tr|A0A072VPL4|A0A072VPL4_MEDTR Probable tRNA N6-adenosine threonylcarbamoyltransferase OS=Medicago truncatula GN=GCP2 PE=3 SV=1	509.462	492.671	506.109	476.282	524.967	0	0	0	0	0	protein
G7IFC0	tr|G7IFC0|G7IFC0_MEDTR;tr|A0A072V489|A0A072V489_MEDTR	tr|G7IFC0|G7IFC0_MEDTR Proline iminopeptidase OS=Medicago truncatula GN=MTR_2g010480 PE=2 SV=1;tr|A0A072V489|A0A072V489_MEDTR Proline iminopeptidase OS=Medicago truncatula GN=MTR_2g010480 PE=3 SV=1	769.378	1165.75	634.325	614.094	1211.58	0	0	0	0	901.459	protein
G7ILY3	tr|G7ILY3|G7ILY3_MEDTR;tr|G7ILY2|G7ILY2_MEDTR;tr|G7J547|G7J547_MEDTR	tr|G7ILY3|G7ILY3_MEDTR 1-O-acylglucose:anthocyanin acyltransferase OS=Medicago truncatula GN=MTR_2g018600 PE=4 SV=1	4680.28	1904.01	1522.18	2038.03	1888.79	0	0	423.92	523.866	0	protein
G7ITD9	tr|G7ITD9|G7ITD9_MEDTR;tr|G7ITE3|G7ITE3_MEDTR	tr|G7ITD9|G7ITD9_MEDTR Gamma-glutamylhydrolase OS=Medicago truncatula GN=MTR_2g075760 PE=4 SV=1	737.684	770.711	667.065	1030.13	587.148	634.415	0	627.728	560.218	0	protein
G7ITE1	tr|G7ITE1|G7ITE1_MEDTR	tr|G7ITE1|G7ITE1_MEDTR Gamma-glutamylhydrolase OS=Medicago truncatula GN=MTR_2g075770 PE=4 SV=1	8343.96	6495.21	8262.45	9753.42	8013.13	4831.52	4208.93	5044.3	4535.91	5641.82	protein
G7ITE2	tr|G7ITE2|G7ITE2_MEDTR;tr|A0A072VAF3|A0A072VAF3_MEDTR	tr|G7ITE2|G7ITE2_MEDTR Gamma-glutamylhydrolase OS=Medicago truncatula GN=MTR_2g075780 PE=4 SV=2;tr|A0A072VAF3|A0A072VAF3_MEDTR Gamma-glutamylhydrolase OS=Medicago truncatula GN=MTR_2g075780 PE=4 SV=1	1538.17	1609.77	1682.8	2496.68	1650.41	0	0	0	0	0	protein
G7J6W0	tr|G7J6W0|G7J6W0_MEDTR;tr|G7J6W1|G7J6W1_MEDTR	tr|G7J6W0|G7J6W0_MEDTR Dipeptidyl peptidase IV-like protein OS=Medicago truncatula GN=MTR_3g091420 PE=4 SV=1;tr|G7J6W1|G7J6W1_MEDTR Dipeptidyl peptidase IV-like protein OS=Medicago truncatula GN=MTR_3g091420 PE=4 SV=2	343.971	389.567	442.689	452.339	559.777	0	0	0	0	0	protein
G7JTG2	tr|G7JTG2|G7JTG2_MEDTR;tr|G7JTG3|G7JTG3_MEDTR;tr|G7JTF9|G7JTF9_MEDTR;tr|A0A072UH88|A0A072UH88_MEDTR;tr|G7JTG0|G7JTG0_MEDTR	tr|G7JTG2|G7JTG2_MEDTR 1-O-acylglucose:anthocyanin acyltransferase OS=Medicago truncatula GN=MTR_4g021520 PE=4 SV=1;tr|G7JTG3|G7JTG3_MEDTR 1-O-acylglucose:anthocyanin acyltransferase OS=Medicago truncatula GN=MTR_4g021520 PE=4 SV=1	1782.93	1960.83	2250.06	2730.69	1583.74	4720.44	6551.17	2396.25	2943.35	3922.75	protein
G7JTG4	tr|G7JTG4|G7JTG4_MEDTR	tr|G7JTG4|G7JTG4_MEDTR 1-O-acylglucose:anthocyanin acyltransferase OS=Medicago truncatula GN=MTR_4g021530 PE=4 SV=2	471.533	506.273	492.373	679.51	447.085	0	0	0	0	0	protein
G7KBF5	tr|G7KBF5|G7KBF5_MEDTR;tr|G7J5P5|G7J5P5_MEDTR	tr|G7KBF5|G7KBF5_MEDTR Transport inhibitor response protein, putative OS=Medicago truncatula GN=MTR_5g065490 PE=4 SV=1	505.838	697.554	411.725	821.349	664.661	763.02	713.473	0	0	0	protein
G7L1U9	tr|G7L1U9|G7L1U9_MEDTR;tr|G7L1U8|G7L1U8_MEDTR	tr|G7L1U9|G7L1U9_MEDTR Peptide-N(4)-(N-acetyl-beta-glucosaminyl)asparagine amidase OS=Medicago truncatula GN=MTR_7g114940 PE=4 SV=2;tr|G7L1U8|G7L1U8_MEDTR Peptide-N(4)-(N-acetyl-beta-glucosaminyl)asparagine amidase OS=Medicago truncatula GN=MTR_7g114940 PE	422.619	547.507	321.259	398.485	595.83	0	0	0	0	0	protein
G7L6P1	tr|G7L6P1|G7L6P1_MEDTR;tr|A0A072U143|A0A072U143_MEDTR;tr|A0A072U1X1|A0A072U1X1_MEDTR	tr|G7L6P1|G7L6P1_MEDTR Proline iminopeptidase-like protein OS=Medicago truncatula GN=MTR_7g079030 PE=4 SV=1;tr|A0A072U143|A0A072U143_MEDTR Proline iminopeptidase-like protein OS=Medicago truncatula GN=MTR_7g079030 PE=4 SV=1;tr|A0A072U1X1|A0A072U1X1_MEDTR P	688.491	728.209	734.3	918.585	768.759	0	0	0	0	0	protein
I3SM79	tr|I3SM79|I3SM79_MEDTR	tr|I3SM79|I3SM79_MEDTR Pyrrolidone-carboxylate peptidase OS=Medicago truncatula GN=MTR_8g065050 PE=2 SV=1	1725.87	1233.72	1636.65	1496.61	1067.4	0	0	0	0	0	protein
A0A072UYZ3	tr|A0A072UYZ3|A0A072UYZ3_MEDTR	tr|A0A072UYZ3|A0A072UYZ3_MEDTR AAA family ATPase OS=Medicago truncatula GN=MTR_4g088885 PE=3 SV=1	1235.59	875.618	1355.3	1140.31	2055.26	0	0	0	0	1100.81	protein
G7KWE8	tr|G7KWE8|G7KWE8_MEDTR;tr|G7KWF0|G7KWF0_MEDTR;tr|G7KWE9|G7KWE9_MEDTR	tr|G7KWE8|G7KWE8_MEDTR Fungal proteinase A, aspartic proteinase superfamily protein OS=Medicago truncatula GN=MTR_7g111530 PE=3 SV=1;tr|G7KWF0|G7KWF0_MEDTR Fungal proteinase A, aspartic proteinase superfamily protein OS=Medicago truncatula GN=MTR_7g111530	4914.96	5446.49	3195.16	3482.8	10632.7	0	0	0	739.443	2427.97	protein
A0A072VYH6	tr|A0A072VYH6|A0A072VYH6_MEDTR	tr|A0A072VYH6|A0A072VYH6_MEDTR Fungal proteinase A, aspartic proteinase superfamily protein OS=Medicago truncatula GN=MTR_1g484940 PE=3 SV=1	2097.26	2487.61	1662.76	1467.51	3125.12	371.921	0	0	0	1235.59	protein
G7IEE7	tr|G7IEE7|G7IEE7_MEDTR;tr|G7IEE3|G7IEE3_MEDTR	tr|G7IEE7|G7IEE7_MEDTR Xyloglucanase-specific endoglucanase inhibitor protein OS=Medicago truncatula GN=MTR_1g072420 PE=4 SV=1	1652.44	2147.29	4122.72	6780.52	5615.41	1199.24	0	0	0	1639.17	protein
G7J514	tr|G7J514|G7J514_MEDTR	tr|G7J514|G7J514_MEDTR Aspartyl aminopeptidase-like protein, putative OS=Medicago truncatula GN=MTR_3g088860 PE=3 SV=1	1863.83	2772.88	1958.34	1666.94	2784.45	2544.62	2522.58	1863.27	2290.55	1875.84	protein
A0A072VF47	tr|A0A072VF47|A0A072VF47_MEDTR	tr|A0A072VF47|A0A072VF47_MEDTR Extracellular dermal glycoprotein OS=Medicago truncatula GN=MTR_2g022380 PE=4 SV=1	3396.04	2547.48	4011.27	16488.4	4724.76	1212.72	0	0	0	661.721	protein
G7JXM9	tr|G7JXM9|G7JXM9_MEDTR	tr|G7JXM9|G7JXM9_MEDTR Eukaryotic aspartyl protease family protein OS=Medicago truncatula GN=MTR_5g022880 PE=3 SV=1	2329.12	2715.63	3274.36	4807.5	2941.78	6220.31	4052.18	7490.36	5587.38	3781.55	protein
G7I2B7	tr|G7I2B7|G7I2B7_MEDTR;tr|Q2HTQ3|Q2HTQ3_MEDTR	tr|G7I2B7|G7I2B7_MEDTR Papain family cysteine protease OS=Medicago truncatula GN=MTR_1g018840 PE=1 SV=1;tr|Q2HTQ3|Q2HTQ3_MEDTR Granulin; Peptidase C1A, papain OS=Medicago truncatula GN=MTR_1g018840 PE=1 SV=1	106423	73576.3	90444.8	146795	93357.3	115379	129905	93386.6	140291	107645	protein
I3S5L6	tr|I3S5L6|I3S5L6_MEDTR	tr|I3S5L6|I3S5L6_MEDTR Cysteine protease inhibitor cystatin OS=Medicago truncatula GN=MTR_3g043750 PE=2 SV=1	35423.8	35001.9	65819.3	35586.7	40971	23728.4	34148.6	27216.4	16454.4	24274.4	protein
A0A072UTP9	tr|A0A072UTP9|A0A072UTP9_MEDTR	tr|A0A072UTP9|A0A072UTP9_MEDTR Papain family cysteine protease OS=Medicago truncatula GN=MTR_4g125300 PE=3 SV=1	8165.48	21183.2	5618.13	14786.9	11394.6	4615.3	13951.3	9306.75	7277.2	11001.6	protein
G7I5V9	tr|G7I5V9|G7I5V9_MEDTR	tr|G7I5V9|G7I5V9_MEDTR Papain family cysteine protease OS=Medicago truncatula GN=MTR_1g023210 PE=1 SV=1	6528.41	7031.4	5412.11	3933.88	6325.83	16536.1	8645.84	10336.6	11817	19348.9	protein
G7IM41	tr|G7IM41|G7IM41_MEDTR;tr|A0A072V6J2|A0A072V6J2_MEDTR	tr|G7IM41|G7IM41_MEDTR Phloem filament protein PP1 OS=Medicago truncatula GN=MTR_2g026040 PE=1 SV=1;tr|A0A072V6J2|A0A072V6J2_MEDTR Phloem filament protein PP1 OS=Medicago truncatula GN=MTR_2g026040 PE=4 SV=1	4298.13	3343.34	5300.85	3565.87	3624.7	5112.69	0	0	0	0	protein
G7LID2	tr|G7LID2|G7LID2_MEDTR	tr|G7LID2|G7LID2_MEDTR Cysteine protease inhibitor cystatin OS=Medicago truncatula GN=MTR_8g041410 PE=4 SV=1	8008.32	10415.8	10525.6	7406.65	6546.07	14238.3	12134	10639.4	19872.9	7598.31	protein
G7J6Z3	tr|G7J6Z3|G7J6Z3_MEDTR	tr|G7J6Z3|G7J6Z3_MEDTR Papain family cysteine protease OS=Medicago truncatula GN=MTR_3g102220 PE=3 SV=1	1849.41	1393.31	1590.34	2412.36	1268.77	5406.03	6908.92	4612.19	6367.75	5259.6	protein
B7FLQ7	tr|B7FLQ7|B7FLQ7_MEDTR;tr|A0A072UH43|A0A072UH43_MEDTR;tr|A0A072V1Z4|A0A072V1Z4_MEDTR	tr|B7FLQ7|B7FLQ7_MEDTR OTU-like cysteine protease OS=Medicago truncatula GN=MTR_5g092720 PE=2 SV=1;tr|A0A072UH43|A0A072UH43_MEDTR OTU-like cysteine protease OS=Medicago truncatula GN=MTR_5g092720 PE=4 SV=1	2128.5	1526.22	2069.75	2210.73	1045.05	1682.2	0	1420.76	1197.13	0	protein
G7KCS3	tr|G7KCS3|G7KCS3_MEDTR	tr|G7KCS3|G7KCS3_MEDTR Cysteine protease inhibitor cystatin OS=Medicago truncatula GN=MTR_5g088770 PE=4 SV=1	4445.02	5027.26	5622.31	7305.09	8048.86	7824.93	23642.4	0	3836.99	0	protein
A0A072U1Q0	tr|A0A072U1Q0|A0A072U1Q0_MEDTR;tr|A0A072UCQ9|A0A072UCQ9_MEDTR	tr|A0A072U1Q0|A0A072U1Q0_MEDTR Insulin-degrading enzyme OS=Medicago truncatula GN=MTR_7g091590 PE=3 SV=1	699.84	752.4	696.847	744.617	615.124	1062.72	760.742	427.26	545.756	1154.3	protein
G7K5K7	tr|G7K5K7|G7K5K7_MEDTR	tr|G7K5K7|G7K5K7_MEDTR Matrix metalloproteinase OS=Medicago truncatula GN=MTR_5g036360 PE=4 SV=2	569.706	585.252	614.77	3058.83	541.369	0	0	0	0	0	protein
A0A072V2V0	tr|A0A072V2V0|A0A072V2V0_MEDTR	tr|A0A072V2V0|A0A072V2V0_MEDTR ATP-dependent Clp protease ATP-binding subunit OS=Medicago truncatula GN=MTR_3g498725 PE=3 SV=1	3823.01	3136.66	4604.2	4259.14	2863.45	1645.16	1698.17	1271.88	2245.66	2442.94	protein
A0A072TIB9	tr|A0A072TIB9|A0A072TIB9_MEDTR;tr|A0A072TK75|A0A072TK75_MEDTR;tr|G7IAM4|G7IAM4_MEDTR	tr|A0A072TIB9|A0A072TIB9_MEDTR Tripeptidyl peptidase II OS=Medicago truncatula GN=MTR_0025s0060 PE=4 SV=1;tr|A0A072TK75|A0A072TK75_MEDTR Tripeptidyl peptidase II OS=Medicago truncatula GN=MTR_0025s0060 PE=4 SV=1	5024.38	6236.21	5019.51	5786.9	5613.87	6048.88	5109.6	2575.47	3997.63	7299.94	protein
A0A072TKY7	tr|A0A072TKY7|A0A072TKY7_MEDTR;tr|G7LEB3|G7LEB3_MEDTR	tr|A0A072TKY7|A0A072TKY7_MEDTR Serine carboxypeptidase-like protein OS=Medicago truncatula GN=MTR_8g011350 PE=4 SV=1;tr|G7LEB3|G7LEB3_MEDTR Carboxypeptidase OS=Medicago truncatula GN=MTR_8g011350 PE=2 SV=1	1279.75	2451.48	1242.61	970.325	2305.54	1142.91	0	1572.55	0	1333.15	protein
A0A072URC7	tr|A0A072URC7|A0A072URC7_MEDTR	tr|A0A072URC7|A0A072URC7_MEDTR ATP-dependent Clp protease proteolytic subunit OS=Medicago truncatula GN=MTR_4g099360 PE=3 SV=1	1381.81	1248.23	1236.77	1986.54	1081.85	2192.94	0	0	0	3481.26	protein
A0A072UTV7	tr|A0A072UTV7|A0A072UTV7_MEDTR	tr|A0A072UTV7|A0A072UTV7_MEDTR Carboxypeptidase OS=Medicago truncatula GN=MTR_3g434850 PE=3 SV=1	449.277	555.781	391.969	607.093	640.545	0	0	0	0	0	protein
B7FIP5	tr|B7FIP5|B7FIP5_MEDTR	tr|B7FIP5|B7FIP5_MEDTR ATP-dependent Clp protease proteolytic subunit OS=Medicago truncatula GN=MTR_4g075100 PE=2 SV=1	2093.95	2760.08	1922.73	1922.33	2887.83	0	0	0	1543.37	1240.78	protein
G7ICX2	tr|G7ICX2|G7ICX2_MEDTR;tr|G7KSU5|G7KSU5_MEDTR	tr|G7ICX2|G7ICX2_MEDTR ATP-dependent Clp protease proteolytic subunit OS=Medicago truncatula GN=MTR_1g086940 PE=1 SV=1;tr|G7KSU5|G7KSU5_MEDTR ATP-dependent Clp protease proteolytic subunit OS=Medicago truncatula GN=MTR_7g109610 PE=1 SV=1	2720.38	2667.48	2582.51	2954.07	2010.44	2180.19	1600.79	2187.3	2813.15	4399.85	protein
G7K6U0	tr|G7K6U0|G7K6U0_MEDTR	tr|G7K6U0|G7K6U0_MEDTR ATP-dependent Clp protease proteolytic subunit OS=Medicago truncatula GN=MTR_5g026840 PE=1 SV=1	1622.36	1687.53	1663.54	1970.47	1754.73	2519.24	1892.87	1551.27	2287.92	2759.51	protein
G7LCZ9	tr|G7LCZ9|G7LCZ9_MEDTR	tr|G7LCZ9|G7LCZ9_MEDTR Serine carboxypeptidase S28 family protein OS=Medicago truncatula GN=MTR_8g076210 PE=4 SV=1	11724.9	12406	11438	16734.1	9776.79	10652.1	8065.85	10348.4	10474.1	18193.1	protein
G7LIT0	tr|G7LIT0|G7LIT0_MEDTR;tr|A0A072U8Z2|A0A072U8Z2_MEDTR	tr|G7LIT0|G7LIT0_MEDTR ATP-dependent Clp protease ATP-binding subunit OS=Medicago truncatula GN=MTR_8g100040 PE=1 SV=1	248.738	235.362	251.922	236.915	313.89	0	0	0	0	0	protein
A0A072UPE5	tr|A0A072UPE5|A0A072UPE5_MEDTR;tr|G7KEM3|G7KEM3_MEDTR	tr|A0A072UPE5|A0A072UPE5_MEDTR Serine carboxypeptidase-like protein OS=Medicago truncatula GN=MTR_4g084710 PE=4 SV=1	1862.72	2381.87	2144.78	2868.34	2666.97	2497.66	2121.59	1632.41	2599.86	2811.59	protein
G7IT50	tr|G7IT50|G7IT50_MEDTR;tr|G7IT49|G7IT49_MEDTR;tr|A0A072VJ69|A0A072VJ69_MEDTR;tr|B7FKI4|B7FKI4_MEDTR;tr|G7ITL1|G7ITL1_MEDTR	tr|G7IT50|G7IT50_MEDTR Carboxypeptidase OS=Medicago truncatula GN=MTR_2g063000 PE=3 SV=1;tr|G7IT49|G7IT49_MEDTR Carboxypeptidase OS=Medicago truncatula GN=MTR_2g062990 PE=3 SV=1;tr|A0A072VJ69|A0A072VJ69_MEDTR Serine carboxypeptidase-like protein OS=Medicag	319.925	234.478	309.086	333.719	286.076	0	0	0	0	0	protein
G7J5Q8	tr|G7J5Q8|G7J5Q8_MEDTR;tr|G7J5R9|G7J5R9_MEDTR	tr|G7J5Q8|G7J5Q8_MEDTR Serpin-ZX-like protein OS=Medicago truncatula GN=MTR_3g101010 PE=3 SV=1	1879.92	1839.63	1700.9	1654.22	1938.73	0	0	0	0	0	protein
A0A072ULK4	tr|A0A072ULK4|A0A072ULK4_MEDTR;tr|G7JPI9|G7JPI9_MEDTR;tr|A0A072UPX6|A0A072UPX6_MEDTR	tr|A0A072ULK4|A0A072ULK4_MEDTR Carboxypeptidase OS=Medicago truncatula GN=MTR_4g075150 PE=3 SV=1;tr|G7JPI9|G7JPI9_MEDTR Carboxypeptidase OS=Medicago truncatula GN=MTR_4g075150 PE=3 SV=1	0	0	0	436.985	0	2303.63	1686.74	2520.34	2614.74	1205.93	protein
A0A072UXY7	tr|A0A072UXY7|A0A072UXY7_MEDTR;tr|A0A072V916|A0A072V916_MEDTR	tr|A0A072UXY7|A0A072UXY7_MEDTR DegP protease-like protein OS=Medicago truncatula GN=MTR_3g067690 PE=4 SV=1	673.087	874.539	815.202	538.224	611.667	0	0	321.218	345.132	0	protein
G7I9H7	tr|G7I9H7|G7I9H7_MEDTR;tr|G7I9H8|G7I9H8_MEDTR	tr|G7I9H7|G7I9H7_MEDTR Lon protease homolog, mitochondrial OS=Medicago truncatula GN=MTR_1g084020 PE=3 SV=2	415.455	566.685	493.678	392.549	499.371	971.995	506.058	0	413.965	987.691	protein
G7JCT4	tr|G7JCT4|G7JCT4_MEDTR	tr|G7JCT4|G7JCT4_MEDTR Subtilisin-like serine protease OS=Medicago truncatula GN=MTR_4g095360 PE=1 SV=1	4087.13	2968.43	3568.83	2567.26	2538.99	5406.71	3401.05	3122.86	3556.16	7259.12	protein
G7L7L3	tr|G7L7L3|G7L7L3_MEDTR	tr|G7L7L3|G7L7L3_MEDTR Subtilisin-like serine protease OS=Medicago truncatula GN=MTR_8g021130 PE=1 SV=1	5744.75	5714.99	5080.71	7121.47	4661.81	9442.66	9265.63	8430.8	9961.85	9494.14	protein
A0A072V371	tr|A0A072V371|A0A072V371_MEDTR	tr|A0A072V371|A0A072V371_MEDTR Subtilisin-like serine protease OS=Medicago truncatula GN=MTR_3g102810 PE=4 SV=1	2373.35	1739.15	3096.27	1497.07	2184.76	5113.13	1884.74	1035.01	2658.35	5587.87	protein
G7J8E0	tr|G7J8E0|G7J8E0_MEDTR;tr|A0A072UXP6|A0A072UXP6_MEDTR	tr|G7J8E0|G7J8E0_MEDTR Subtilisin-like serine protease OS=Medicago truncatula GN=MTR_3g104930 PE=4 SV=1	417.584	284.933	414.639	380.787	320.825	0	0	0	0	0	protein
G7KTF6	tr|G7KTF6|G7KTF6_MEDTR;tr|G7KTF0|G7KTF0_MEDTR;tr|G7KTE7|G7KTE7_MEDTR	tr|G7KTF6|G7KTF6_MEDTR Subtilisin-like serine protease OS=Medicago truncatula GN=MTR_7g081500 PE=4 SV=1;tr|G7KTF0|G7KTF0_MEDTR Subtilisin-like serine protease OS=Medicago truncatula GN=MTR_7g081420 PE=4 SV=1;tr|G7KTE7|G7KTE7_MEDTR Subtilisin-like serine pr	546.745	836.212	692.251	616.212	788.895	0	0	0	0	0	protein
G7KTF8	tr|G7KTF8|G7KTF8_MEDTR	tr|G7KTF8|G7KTF8_MEDTR Subtilisin-like serine protease OS=Medicago truncatula GN=MTR_7g081580 PE=4 SV=2	1079.03	877.018	1543.53	3043.31	3174.71	1246.07	969.992	730.613	2502.2	959.534	protein
G7K8J5	tr|G7K8J5|G7K8J5_MEDTR;tr|A0A072UL69|A0A072UL69_MEDTR	tr|G7K8J5|G7K8J5_MEDTR Ubiquitin-NEDD8 RUB1-like protein OS=Medicago truncatula GN=MTR_4g073580 PE=2 SV=1;tr|A0A072UL69|A0A072UL69_MEDTR Ubiquitin-NEDD8 RUB1-like protein OS=Medicago truncatula GN=MTR_4g073580 PE=4 SV=1	260500	151846	279078	230573	162216	554135	661812	607886	626273	539242	protein
G7JXI6	tr|G7JXI6|G7JXI6_MEDTR	tr|G7JXI6|G7JXI6_MEDTR 26S proteasome non-ATPase regulatory subunit-like protein OS=Medicago truncatula GN=MTR_5g022440 PE=4 SV=1	2842.91	2765.2	2999.84	3231.99	3015.37	3962.63	3455.73	3174.89	3098.33	2168.86	protein
G7K017	tr|G7K017|G7K017_MEDTR;tr|G7K016|G7K016_MEDTR	tr|G7K017|G7K017_MEDTR Ubiquitin 1, related protein OS=Medicago truncatula GN=MTR_5g023830 PE=4 SV=2;tr|G7K016|G7K016_MEDTR Ubiquitin 1, related protein OS=Medicago truncatula GN=MTR_5g023830 PE=4 SV=1	1613.01	1498.52	1656.28	1473.48	1130.51	3759.91	2817.96	2387.62	3421.81	2235.39	protein
G7L9G3	tr|G7L9G3|G7L9G3_MEDTR	tr|G7L9G3|G7L9G3_MEDTR Ubiquitin 1, related protein OS=Medicago truncatula GN=MTR_8g073920 PE=4 SV=1	3998.5	3563.93	4274.36	3005.64	2732.74	9181.74	6602.86	3940.49	7627.09	6958.75	protein
G7LAK8	tr|G7LAK8|G7LAK8_MEDTR;tr|G7JUU5|G7JUU5_MEDTR	tr|G7LAK8|G7LAK8_MEDTR Ubiquitin fusion degradation 1 protein OS=Medicago truncatula GN=MTR_8g105250 PE=4 SV=1	1101.91	1101.73	1380.32	1437.09	1659.48	3238.58	2327.24	2410.07	2316.71	5419.48	protein
G7LC12	tr|G7LC12|G7LC12_MEDTR	tr|G7LC12|G7LC12_MEDTR 26S proteasome non-ATPase regulatory subunit-like protein OS=Medicago truncatula GN=MTR_8g075390 PE=4 SV=1	7846.47	5773.62	8536.28	6078.9	6688.68	17974.6	14978.8	9830.31	11169.5	14480.5	protein
A0A072VGZ9	tr|A0A072VGZ9|A0A072VGZ9_MEDTR;tr|A0A072VIQ6|A0A072VIQ6_MEDTR;tr|G7I2I7|G7I2I7_MEDTR	tr|A0A072VGZ9|A0A072VGZ9_MEDTR Ubiquitin carboxyl-terminal hydrolase OS=Medicago truncatula GN=MTR_1g041240 PE=3 SV=1;tr|A0A072VIQ6|A0A072VIQ6_MEDTR Ubiquitin carboxyl-terminal hydrolase OS=Medicago truncatula GN=MTR_1g041240 PE=3 SV=1;tr|G7I2I7|G7I2I7_MED	799.945	586.622	598.773	552.49	859.615	0	0	0	0	0	protein
A0A072VLT2	tr|A0A072VLT2|A0A072VLT2_MEDTR;tr|A0A072VY12|A0A072VY12_MEDTR	tr|A0A072VLT2|A0A072VLT2_MEDTR Ubiquitin carboxyl-terminal hydrolase OS=Medicago truncatula GN=MTR_1g078300 PE=3 SV=1;tr|A0A072VY12|A0A072VY12_MEDTR Ubiquitin carboxyl-terminal hydrolase OS=Medicago truncatula GN=MTR_1g078300 PE=3 SV=1	1488.55	1458.58	1813.41	1473.44	1361.44	2206.66	1896.82	851.449	1747.52	1800.81	protein
G7ICZ5	tr|G7ICZ5|G7ICZ5_MEDTR	tr|G7ICZ5|G7ICZ5_MEDTR Ubiquitin interaction motif protein OS=Medicago truncatula GN=MTR_1g098940 PE=4 SV=2	344.989	290.007	520.54	763.986	845.236	1303.04	951.229	519.445	1538.59	0	protein
G7J6M7	tr|G7J6M7|G7J6M7_MEDTR;tr|G7J6M6|G7J6M6_MEDTR;tr|G7KD66|G7KD66_MEDTR;tr|A0A072UH26|A0A072UH26_MEDTR;tr|G7KD35|G7KD35_MEDTR;tr|G7KD59|G7KD59_MEDTR	tr|G7J6M7|G7J6M7_MEDTR Ubiquitin carboxyl-terminal hydrolase OS=Medicago truncatula GN=MTR_3g079840 PE=3 SV=2;tr|G7J6M6|G7J6M6_MEDTR Ubiquitin carboxyl-terminal hydrolase OS=Medicago truncatula GN=MTR_3g079840 PE=3 SV=2	2345.36	1307.01	2283.19	1199.75	3297.99	0	0	0	0	735.083	protein
G7KLS4	tr|G7KLS4|G7KLS4_MEDTR	tr|G7KLS4|G7KLS4_MEDTR Ubiquitin conjugation factor E4, putative OS=Medicago truncatula GN=MTR_6g013690 PE=4 SV=2	248.001	282.245	353.839	193.66	255.253	0	0	0	0	0	protein
A0A072U588	tr|A0A072U588|A0A072U588_MEDTR;tr|A0A072TV15|A0A072TV15_MEDTR	tr|A0A072U588|A0A072U588_MEDTR SUMO-activating enzyme 1A transcript protein OS=Medicago truncatula GN=MTR_8g096740 PE=4 SV=1;tr|A0A072TV15|A0A072TV15_MEDTR SUMO-activating enzyme 1A transcript protein OS=Medicago truncatula GN=MTR_8g096740 PE=4 SV=1	1245.51	1189.34	998.289	1521.36	1153.73	629.142	1020.5	614.723	0	755.344	protein
A0A072VIE6	tr|A0A072VIE6|A0A072VIE6_MEDTR	tr|A0A072VIE6|A0A072VIE6_MEDTR NEDD8 ultimate buster-like protein OS=Medicago truncatula GN=MTR_2g450730 PE=4 SV=1	484.431	205.466	359.67	320.089	739.233	0	0	0	0	0	protein
G7J3B5	tr|G7J3B5|G7J3B5_MEDTR;tr|G7J3B4|G7J3B4_MEDTR	tr|G7J3B5|G7J3B5_MEDTR Ubiquitin-conjugating enzyme E2, putative OS=Medicago truncatula GN=MTR_3g098780 PE=2 SV=1;tr|G7J3B4|G7J3B4_MEDTR Ubiquitin-conjugating enzyme E2, putative OS=Medicago truncatula GN=MTR_3g098780 PE=3 SV=1	3805.94	2755.56	3810.95	3373.34	2125.82	2486.37	3413.26	0	0	0	protein
G7KEA8	tr|G7KEA8|G7KEA8_MEDTR;tr|G7KEA9|G7KEA9_MEDTR;tr|A0A072UEI9|A0A072UEI9_MEDTR;tr|A0A072UEZ0|A0A072UEZ0_MEDTR	tr|G7KEA8|G7KEA8_MEDTR Ubiquitin-activating enzyme E1 1 OS=Medicago truncatula GN=MTR_5g072480 PE=3 SV=1;tr|G7KEA9|G7KEA9_MEDTR Ubiquitin-activating enzyme E1 1 OS=Medicago truncatula GN=MTR_5g072480 PE=3 SV=1;tr|A0A072UEI9|A0A072UEI9_MEDTR Ubiquitin-activ	7009.53	7749.18	6495.34	5513.32	6553.64	1564.47	927.493	858.383	1154.53	3680.26	protein
A0A072TPF5	tr|A0A072TPF5|A0A072TPF5_MEDTR	tr|A0A072TPF5|A0A072TPF5_MEDTR SUMO1 activating enzyme subunit 2 OS=Medicago truncatula GN=MTR_8g037355 PE=4 SV=1	490.783	425.271	531.802	593.45	536.83	407.057	0	0	547.954	557.106	protein
G7JHZ9	tr|G7JHZ9|G7JHZ9_MEDTR	tr|G7JHZ9|G7JHZ9_MEDTR NEDD8-activating enzyme E1 catalytic subunit OS=Medicago truncatula GN=MTR_4g131690 PE=4 SV=1	612.058	528.721	654.048	703.191	460.214	0	533.432	591.78	0	0	protein
A0A072VKL3	tr|A0A072VKL3|A0A072VKL3_MEDTR;tr|B7FNB3|B7FNB3_MEDTR;tr|B7FF81|B7FF81_MEDTR;tr|A0A072VV42|A0A072VV42_MEDTR;tr|G7LAI8|G7LAI8_MEDTR;tr|A0A072TVE7|A0A072TVE7_MEDTR	tr|A0A072VKL3|A0A072VKL3_MEDTR Ubiquitin-conjugating enzyme OS=Medicago truncatula GN=MTR_1g058100 PE=4 SV=1;tr|B7FNB3|B7FNB3_MEDTR Ubiquitin-conjugating enzyme OS=Medicago truncatula GN=MTR_1g058100 PE=1 SV=1;tr|B7FF81|B7FF81_MEDTR Ubiquitin-conjugating e	31276.6	22438.6	37867.9	47315.9	28509.6	76139.6	52358.3	36458.6	79323.7	58933.4	protein
A0A072VB00	tr|A0A072VB00|A0A072VB00_MEDTR;tr|A0A072V979|A0A072V979_MEDTR;tr|A0A072VAH5|A0A072VAH5_MEDTR;tr|A0A072VKD4|A0A072VKD4_MEDTR	tr|A0A072VB00|A0A072VB00_MEDTR Ubiquitin-conjugating enzyme OS=Medicago truncatula GN=MTR_2g078010 PE=3 SV=1;tr|A0A072V979|A0A072V979_MEDTR Ubiquitin-conjugating enzyme OS=Medicago truncatula GN=MTR_2g078010 PE=3 SV=1;tr|A0A072VAH5|A0A072VAH5_MEDTR Ubiquit	26265.3	15495.9	29286.9	23648.9	19197.2	28093.8	43680.9	21251.7	51730.5	43517.4	protein
G7JTS6	tr|G7JTS6|G7JTS6_MEDTR	tr|G7JTS6|G7JTS6_MEDTR Ubiquitin-conjugating enzyme OS=Medicago truncatula GN=MTR_4g063490 PE=2 SV=1	2732.5	2317.39	3395.68	3319.93	2613.09	0	0	0	0	0	protein
A0A072TRF9	tr|A0A072TRF9|A0A072TRF9_MEDTR	tr|A0A072TRF9|A0A072TRF9_MEDTR Ubiquitin-conjugating enzyme OS=Medicago truncatula GN=MTR_8g468530 PE=3 SV=1	2025.39	1482.6	1736.57	1122.59	1042.35	1239.59	0	0	0	0	protein
A0A072V2Y6	tr|A0A072V2Y6|A0A072V2Y6_MEDTR	tr|A0A072V2Y6|A0A072V2Y6_MEDTR E3 ubiquitin-protein ligase UPL1-like protein OS=Medicago truncatula GN=MTR_3g099777 PE=4 SV=1	26.8698	33.5897	47.0489	27.311	25.0699	75.1844	0	29.3025	33.5572	70.1402	protein
G7JYH3	tr|G7JYH3|G7JYH3_MEDTR	tr|G7JYH3|G7JYH3_MEDTR E3 ubiquitin-protein ligase UPL1-like protein OS=Medicago truncatula GN=MTR_5g066710 PE=4 SV=1	125.157	152.897	214.706	276.463	210.91	220.076	194.415	118.407	0	315.109	protein
G7KL81	tr|G7KL81|G7KL81_MEDTR	tr|G7KL81|G7KL81_MEDTR Zinc finger, C3HC4 type (RING finger) protein OS=Medicago truncatula GN=MTR_6g079660 PE=4 SV=2	1005.12	798.182	883.478	811.612	689.696	2916.95	2631.53	1136.67	2644.4	2312.43	protein
G7JAP4	tr|G7JAP4|G7JAP4_MEDTR	tr|G7JAP4|G7JAP4_MEDTR Coronatine-insensitive protein OS=Medicago truncatula GN=MTR_3g070140 PE=4 SV=1	450.223	509.478	556.476	547.794	473.245	0	0	0	0	0	protein
Q155U3	tr|Q155U3|Q155U3_MEDTR;tr|G7KSZ5|G7KSZ5_MEDTR;tr|A0A072U2S6|A0A072U2S6_MEDTR;tr|A0A072U1V4|A0A072U1V4_MEDTR;tr|G7ZWL4|G7ZWL4_MEDTR	tr|Q155U3|Q155U3_MEDTR SCF ubiquitin ligase, SKP1 component OS=Medicago truncatula GN=MTR_5g022710 PE=1 SV=1	43331.6	39985.2	49403.1	45845.8	32939.2	89390.5	87211.6	92373.2	83447.6	88501.1	protein
Q155U2	tr|Q155U2|Q155U2_MEDTR	tr|Q155U2|Q155U2_MEDTR SCF ubiquitin ligase, SKP1 component OS=Medicago truncatula GN=MTR_5g022730 PE=1 SV=1	5093.67	11672.4	3477.78	4845.08	8245.25	6142.92	5046.06	4473.94	7318.22	0	protein
A0A072U8Q5	tr|A0A072U8Q5|A0A072U8Q5_MEDTR	tr|A0A072U8Q5|A0A072U8Q5_MEDTR Proteasome subunit alpha type OS=Medicago truncatula GN=MTR_6g024135 PE=3 SV=1	27841	24980.1	33020.3	30408.7	20286.3	48347.8	31938.8	24363.4	32794.7	66576.4	protein
A0A072UQA3	tr|A0A072UQA3|A0A072UQA3_MEDTR	tr|A0A072UQA3|A0A072UQA3_MEDTR 26S proteasome regulatory particle triple-A ATPase protein OS=Medicago truncatula GN=MTR_4g094270 PE=3 SV=1	15392.8	14484.6	12410.5	12907.4	12667.4	8048.84	5728.53	1091.61	4804.29	12088.7	protein
A0A072VDE6	tr|A0A072VDE6|A0A072VDE6_MEDTR;tr|G7J7Q6|G7J7Q6_MEDTR;tr|G7J866|G7J866_MEDTR;tr|A0A072V0E3|A0A072V0E3_MEDTR;tr|G7J865|G7J865_MEDTR;tr|G7J867|G7J867_MEDTR;tr|G7K0T1|G7K0T1_MEDTR	tr|A0A072VDE6|A0A072VDE6_MEDTR 26S proteasome regulatory particle triple-A ATPase protein OS=Medicago truncatula GN=MTR_3g112260 PE=3 SV=1;tr|G7J7Q6|G7J7Q6_MEDTR 26S proteasome regulatory particle triple-A ATPase protein OS=Medicago truncatula GN=MTR_3g117	12406.7	19178.3	12764.1	12626.4	16321.9	4567.76	3582.66	1217.08	3220.73	10413.1	protein
B7FGZ8	tr|B7FGZ8|B7FGZ8_MEDTR	tr|B7FGZ8|B7FGZ8_MEDTR Proteasome subunit beta type OS=Medicago truncatula GN=MTR_3g109210 PE=1 SV=1	32896.8	28274	34487.2	39260.1	25297.1	27339.8	26856	22697	19362.6	23279.1	protein
B7FL82	tr|B7FL82|B7FL82_MEDTR	tr|B7FL82|B7FL82_MEDTR 26S proteasome regulatory particle non-ATPase subunit 12 OS=Medicago truncatula GN=MTR_1g016750 PE=2 SV=1	20518.9	17894.2	14982	17729.4	16761.9	5965.69	5643.88	3893.73	5915.23	0	protein
B7FLC5	tr|B7FLC5|B7FLC5_MEDTR;tr|G7LC71|G7LC71_MEDTR	tr|B7FLC5|B7FLC5_MEDTR 26S proteasome regulatory subunit N5 OS=Medicago truncatula GN=MTR_8g092450 PE=1 SV=1;tr|G7LC71|G7LC71_MEDTR 26S proteasome regulatory subunit N5 OS=Medicago truncatula GN=MTR_8g092390 PE=4 SV=2	8428.98	10334.9	8609.26	9165.15	5037	698.117	0	0	0	1427.86	protein
G7I8P7	tr|G7I8P7|G7I8P7_MEDTR	tr|G7I8P7|G7I8P7_MEDTR 26S proteasome regulatory particle triple-A ATPase protein OS=Medicago truncatula GN=MTR_1g083330 PE=3 SV=1	22312	22227	21535.2	19688	17905	22262.5	12408.8	4486.27	11593.4	27242.8	protein
G7IJ13	tr|G7IJ13|G7IJ13_MEDTR	tr|G7IJ13|G7IJ13_MEDTR Proteasome subunit alpha type OS=Medicago truncatula GN=MTR_2g060830 PE=1 SV=1	49107.5	34738.4	42703.9	49387	34104.2	43977.4	56463.3	55969.4	36488.4	40833.7	protein
G7IUC0	tr|G7IUC0|G7IUC0_MEDTR	tr|G7IUC0|G7IUC0_MEDTR Proteasome subunit beta type OS=Medicago truncatula GN=MTR_2g098010 PE=1 SV=2	18719.9	14910.3	17416.5	18003.2	13658.7	11718.1	10702.7	7938.66	11126.7	25885.8	protein
G7IV48	tr|G7IV48|G7IV48_MEDTR;tr|A0A072UXJ0|A0A072UXJ0_MEDTR;tr|G7JT33|G7JT33_MEDTR	tr|G7IV48|G7IV48_MEDTR 26S protease regulatory subunit 6B OS=Medicago truncatula GN=MTR_3g062510 PE=1 SV=1;tr|A0A072UXJ0|A0A072UXJ0_MEDTR 26S protease regulatory subunit 6B OS=Medicago truncatula GN=MTR_3g062510 PE=3 SV=1	8972.73	12123.6	8766.08	7730.02	10130.7	4179.29	3458.95	1377.94	3677.95	4880.72	protein
G7J5I9	tr|G7J5I9|G7J5I9_MEDTR	tr|G7J5I9|G7J5I9_MEDTR Proteasome subunit beta type OS=Medicago truncatula GN=MTR_3g089040 PE=3 SV=1	10342.3	11384.5	12830.5	9571.76	10180.5	6673.69	5670.1	7289.14	9251.48	8183.55	protein
G7J5U6	tr|G7J5U6|G7J5U6_MEDTR;tr|A0A072V347|A0A072V347_MEDTR;tr|A0A072V4I3|A0A072V4I3_MEDTR	tr|G7J5U6|G7J5U6_MEDTR 26S proteasome non-ATPase regulatory subunit 3 OS=Medicago truncatula GN=MTR_3g114480 PE=4 SV=1;tr|A0A072V347|A0A072V347_MEDTR 26S proteasome non-ATPase regulatory subunit 3 OS=Medicago truncatula GN=MTR_3g114480 PE=4 SV=1;tr|A0A072V	5193.5	9702.69	6623.99	6823.56	7965.09	1010.47	0	0	852.596	1217.47	protein
G7JMM6	tr|G7JMM6|G7JMM6_MEDTR	tr|G7JMM6|G7JMM6_MEDTR 26S proteasome non-ATPase regulatory subunit 6 OS=Medicago truncatula GN=MTR_4g104080 PE=4 SV=1	13832.6	14472.9	11297.2	10755.8	10677.4	1699.75	1229.13	0	1609	3424.87	protein
G7JTX3	tr|G7JTX3|G7JTX3_MEDTR;tr|G7JTX4|G7JTX4_MEDTR;tr|A0A072UXV8|A0A072UXV8_MEDTR;tr|G7I8M2|G7I8M2_MEDTR	tr|G7JTX3|G7JTX3_MEDTR 26S proteasome regulatory subunit S2 1B OS=Medicago truncatula GN=MTR_4g078780 PE=1 SV=1;tr|G7JTX4|G7JTX4_MEDTR 26S proteasome regulatory subunit S2 1B OS=Medicago truncatula GN=MTR_4g078780 PE=1 SV=2;tr|A0A072UXV8|A0A072UXV8_MEDTR 2	15451.8	18409.9	14095.3	13381.6	18109.9	3442.16	1294.44	1042.67	2515.56	6847.04	protein
G7K3S8	tr|G7K3S8|G7K3S8_MEDTR;tr|G7IQH4|G7IQH4_MEDTR	tr|G7K3S8|G7K3S8_MEDTR 20S proteasome beta protein OS=Medicago truncatula GN=MTR_5g006840 PE=4 SV=1	10072	14251.2	11699.8	15806.7	12920.2	7643	7450.62	6101.24	6155.06	12086.2	protein
G7K595	tr|G7K595|G7K595_MEDTR	tr|G7K595|G7K595_MEDTR Proteasome subunit alpha type OS=Medicago truncatula GN=MTR_5g016590 PE=3 SV=1	25924.4	18257.1	19347	23871	13720.6	11534.4	6730.19	9425.26	11009.9	14569.4	protein
G7KN41	tr|G7KN41|G7KN41_MEDTR	tr|G7KN41|G7KN41_MEDTR Proteasome subunit beta type OS=Medicago truncatula GN=MTR_6g084450 PE=2 SV=1	7230.48	6894.15	4709.18	5473.16	7832.63	10597.9	5571.29	4371.63	6033.32	11789.8	protein
G7L9X9	tr|G7L9X9|G7L9X9_MEDTR	tr|G7L9X9|G7L9X9_MEDTR 26S proteasome regulatory complex protein OS=Medicago truncatula GN=MTR_8g023550 PE=3 SV=1	10793.1	13868.1	19071.6	11991.1	13623.3	11314.4	4805.82	1476.36	6092.44	17470.6	protein
G7LCC0	tr|G7LCC0|G7LCC0_MEDTR;tr|A0A072TW78|A0A072TW78_MEDTR;tr|A0A072V8B6|A0A072V8B6_MEDTR;tr|A0A072U6F0|A0A072U6F0_MEDTR;tr|G7J0D6|G7J0D6_MEDTR	tr|G7LCC0|G7LCC0_MEDTR 26S proteasome regulatory complex component OS=Medicago truncatula GN=MTR_8g106120 PE=4 SV=1;tr|A0A072TW78|A0A072TW78_MEDTR 26S proteasome regulatory complex component OS=Medicago truncatula GN=MTR_8g106120 PE=4 SV=1;tr|A0A072V8B6|A0	5522.18	6747.46	5439.82	4708.2	5708.66	6250.33	3730	0	4264.94	3912.57	protein
I3RZQ6	tr|I3RZQ6|I3RZQ6_MEDTR;tr|G7JJC7|G7JJC7_MEDTR	tr|I3RZQ6|I3RZQ6_MEDTR Proteasome subunit alpha type OS=Medicago truncatula GN=MTR_1g022410 PE=2 SV=1	10542.7	11573.8	12991.7	8953.47	8665.12	5376.22	2777.23	3514.08	0	3902.13	protein
I3SSX1	tr|I3SSX1|I3SSX1_MEDTR	tr|I3SSX1|I3SSX1_MEDTR Proteasome subunit alpha type OS=Medicago truncatula GN=MTR_1g112250 PE=2 SV=1	31451.3	24025.2	32028.3	29640.5	19833.8	91324.5	87354.1	61911.1	90034.6	50974.7	protein
A0A072U6R5	tr|A0A072U6R5|A0A072U6R5_MEDTR;tr|A0A072UCP1|A0A072UCP1_MEDTR	tr|A0A072U6R5|A0A072U6R5_MEDTR Eukaryotic translation initiation factor 3 subunit M OS=Medicago truncatula GN=MTR_6g015395 PE=3 SV=1;tr|A0A072UCP1|A0A072UCP1_MEDTR Eukaryotic translation initiation factor 3 subunit M OS=Medicago truncatula GN=MTR_7g091480	950.696	1077.11	1540.38	1213.42	2318.87	0	0	0	0	0	protein
B7FK44	tr|B7FK44|B7FK44_MEDTR;tr|G7KBY4|G7KBY4_MEDTR	tr|B7FK44|B7FK44_MEDTR Eukaryotic translation initiation factor 3 subunit F OS=Medicago truncatula GN=MTR_3g070190 PE=1 SV=1	849.771	1483.79	1147.88	1121.42	1284.13	0	0	790.901	963.596	0	protein
G7I549	tr|G7I549|G7I549_MEDTR	tr|G7I549|G7I549_MEDTR 26S proteasome non-ATPase regulatory subunit-like protein OS=Medicago truncatula GN=MTR_1g009010 PE=4 SV=1	6536.99	8547.07	8335.14	10018.9	12174.5	1340.31	778.23	0	255.501	1959.02	protein
G7ILL5	tr|G7ILL5|G7ILL5_MEDTR	tr|G7ILL5|G7ILL5_MEDTR 26S proteasome non-ATPase regulatory subunit-like protein OS=Medicago truncatula GN=MTR_2g017680 PE=2 SV=1	7209.02	6731.59	8644.65	8381.53	4839.54	7855.37	3651.01	1967.19	5732.47	14618.8	protein
G7J2W0	tr|G7J2W0|G7J2W0_MEDTR	tr|G7J2W0|G7J2W0_MEDTR 26S proteasome non-ATPase regulatory subunit-like protein OS=Medicago truncatula GN=MTR_3g109300 PE=4 SV=1	2186.26	2037.04	1698.92	1970.09	1629.69	801.433	683.03	451.392	617.115	0	protein
G7JB60	tr|G7JB60|G7JB60_MEDTR	tr|G7JB60|G7JB60_MEDTR 26S proteasome regulatory particle non-ATPase subunit 8 OS=Medicago truncatula GN=MTR_3g070180 PE=4 SV=1	9146.54	7799.55	5571.83	4890.35	4242.61	3153.09	0	0	0	3017.05	protein
G7K9K1	tr|G7K9K1|G7K9K1_MEDTR	tr|G7K9K1|G7K9K1_MEDTR 26S proteasome non-ATPase regulatory subunit-like protein OS=Medicago truncatula GN=MTR_5g027960 PE=4 SV=1	4891.92	12340.8	5564.86	3761.56	10454.7	0	0	0	388.035	1043.53	protein
G7L4S2	tr|G7L4S2|G7L4S2_MEDTR;tr|G7JNQ5|G7JNQ5_MEDTR	tr|G7L4S2|G7L4S2_MEDTR Proteasome subunit beta type OS=Medicago truncatula GN=MTR_7g088490 PE=3 SV=1	6132.19	8201.08	5075.77	3731	7855.97	0	0	0	0	0	protein
G7L695	tr|G7L695|G7L695_MEDTR	tr|G7L695|G7L695_MEDTR Proteasome subunit beta type OS=Medicago truncatula GN=MTR_7g032930 PE=3 SV=1	9022.82	4871.1	5597.42	6519.89	4794.89	4428.8	9900.3	8098.46	9753.16	14923.1	protein
A0A072VKU9	tr|A0A072VKU9|A0A072VKU9_MEDTR;tr|A0A072VLD6|A0A072VLD6_MEDTR	tr|A0A072VKU9|A0A072VKU9_MEDTR Regulatory particle triple-A ATPase OS=Medicago truncatula GN=MTR_1g069105 PE=3 SV=1;tr|A0A072VLD6|A0A072VLD6_MEDTR Regulatory particle triple-A ATPase OS=Medicago truncatula GN=MTR_1g069105 PE=3 SV=1	9335.24	9670.37	7837.55	8565.19	9496.91	4429.47	3529.43	1233.75	2527.1	6972.27	protein
B7FI42	tr|B7FI42|B7FI42_MEDTR;tr|A0A072V7P5|A0A072V7P5_MEDTR;tr|A0A072V9K9|A0A072V9K9_MEDTR	tr|B7FI42|B7FI42_MEDTR 26S proteasome non-ATPase regulatory subunit-like protein OS=Medicago truncatula GN=MTR_2g460780 PE=2 SV=1;tr|A0A072V7P5|A0A072V7P5_MEDTR 26S proteasome non-ATPase regulatory subunit-like protein OS=Medicago truncatula GN=MTR_2g46078	823.703	868.504	1230.14	1135.71	1072.58	0	0	0	0	0	protein
G7I8C5	tr|G7I8C5|G7I8C5_MEDTR	tr|G7I8C5|G7I8C5_MEDTR 26S proteasome non-ATPase regulatory subunit 3 OS=Medicago truncatula GN=MTR_1g026030 PE=4 SV=1	359.821	484.483	522.626	389.05	357.779	0	0	0	0	0	protein
I3S0L1	tr|I3S0L1|I3S0L1_MEDTR	tr|I3S0L1|I3S0L1_MEDTR Proteasome subunit alpha type OS=Medicago truncatula GN=MTR_7g070070 PE=2 SV=1	1168.78	1676.09	1455.88	1503.16	1789.24	0	0	0	0	0	protein
A0A072UWX4	tr|A0A072UWX4|A0A072UWX4_MEDTR	tr|A0A072UWX4|A0A072UWX4_MEDTR Small ubiquitin-related modifier OS=Medicago truncatula GN=MTR_3g053520 PE=3 SV=1	34460.8	48751.1	44731.9	25904.4	40316.8	0	0	32328.1	45514.6	42505	protein
I3SU86	tr|I3SU86|I3SU86_MEDTR	tr|I3SU86|I3SU86_MEDTR Small ubiquitin-related modifier OS=Medicago truncatula GN=MTR_3g053540 PE=2 SV=1	6905.94	14929.7	8040.41	5009.84	16597.5	0	0	0	0	0	protein
A0A072TN68	tr|A0A072TN68|A0A072TN68_MEDTR	tr|A0A072TN68|A0A072TN68_MEDTR Ubiquitin carboxyl-terminal hydrolase OS=Medicago truncatula GN=MTR_8g015660 PE=3 SV=1	402.921	227.76	1047.44	1201.94	4333.83	0	0	0	283.293	0	protein
G7LHQ5	tr|G7LHQ5|G7LHQ5_MEDTR;tr|A0A072TRD0|A0A072TRD0_MEDTR	tr|G7LHQ5|G7LHQ5_MEDTR ADP-ribosylation factor GTPase-activating protein AGD10 OS=Medicago truncatula GN=MTR_8g067080 PE=4 SV=1;tr|A0A072TRD0|A0A072TRD0_MEDTR ADP-ribosylation factor GTPase-activating protein AGD10 OS=Medicago truncatula GN=MTR_8g067080 PE	1187.53	779.661	2009.6	1312.47	1426.77	3229.47	3582.44	3054.9	3428.62	2336.34	protein
G7IR70	tr|G7IR70|G7IR70_MEDTR;tr|G7IR69|G7IR69_MEDTR;tr|A0A072VAK8|A0A072VAK8_MEDTR;tr|A0A072V9W4|A0A072V9W4_MEDTR;tr|A0A072VBM8|A0A072VBM8_MEDTR	tr|G7IR70|G7IR70_MEDTR Ubiquitin carboxyl-terminal hydrolase OS=Medicago truncatula GN=MTR_2g081180 PE=3 SV=2;tr|G7IR69|G7IR69_MEDTR Ubiquitin carboxyl-terminal hydrolase OS=Medicago truncatula GN=MTR_2g081180 PE=3 SV=2;tr|A0A072VAK8|A0A072VAK8_MEDTR Ubiqu	2003.61	2091.71	2099.65	1852.38	1772.48	2919.67	2499.81	1905.96	1665.68	3689.41	protein
A0A072VHI1	tr|A0A072VHI1|A0A072VHI1_MEDTR	tr|A0A072VHI1|A0A072VHI1_MEDTR GroES chaperonin OS=Medicago truncatula GN=MTR_2g043230 PE=3 SV=1	28250.9	30564.6	30632.4	27825.6	24769.1	33875.8	22798.3	21474.5	36521.9	29360	protein
G7JS70	tr|G7JS70|G7JS70_MEDTR	tr|G7JS70|G7JS70_MEDTR GroES chaperonin OS=Medicago truncatula GN=MTR_4g124910 PE=3 SV=1	1972.23	1476.13	2358.82	1471.24	1150.92	3800.22	0	2164.42	0	4558.26	protein
A0A072TVM3	tr|A0A072TVM3|A0A072TVM3_MEDTR;tr|A0A072TXA7|A0A072TXA7_MEDTR	tr|A0A072TVM3|A0A072TVM3_MEDTR TCP-1/cpn60 chaperonin family protein OS=Medicago truncatula GN=MTR_7g406870 PE=3 SV=1;tr|A0A072TXA7|A0A072TXA7_MEDTR TCP-1/cpn60 chaperonin family protein OS=Medicago truncatula GN=MTR_7g406870 PE=4 SV=1	9516.74	8346.34	8475.65	7095.66	10177.9	6388.02	1846.74	593.684	3173.17	9608.07	protein
A0A072TYP7	tr|A0A072TYP7|A0A072TYP7_MEDTR;tr|G7LED3|G7LED3_MEDTR;tr|G7LDI4|G7LDI4_MEDTR;tr|A0A072TMK3|A0A072TMK3_MEDTR;tr|A0A072TKN5|A0A072TKN5_MEDTR;tr|G7ZVU6|G7ZVU6_MEDTR;tr|G7ZVU7|G7ZVU7_MEDTR	tr|A0A072TYP7|A0A072TYP7_MEDTR FKBP-type peptidyl-prolyl cis-trans isomerase OS=Medicago truncatula GN=MTR_7g053470 PE=4 SV=1	9949.71	2879.87	9363.1	9749.18	10571.5	5180.68	5566.29	3308.97	6223.13	8314.42	protein
A0A072UXX1	tr|A0A072UXX1|A0A072UXX1_MEDTR;tr|G7K8P1|G7K8P1_MEDTR	tr|A0A072UXX1|A0A072UXX1_MEDTR GrpE protein homolog OS=Medicago truncatula GN=MTR_3g054220 PE=3 SV=1;tr|G7K8P1|G7K8P1_MEDTR GrpE protein homolog OS=Medicago truncatula GN=MTR_5g093770 PE=3 SV=2	1501.65	1214.94	2112.36	1875.3	1421.19	1177.84	1100.92	0	0	0	protein
A0A072V3N8	tr|A0A072V3N8|A0A072V3N8_MEDTR;tr|A0A072V1S9|A0A072V1S9_MEDTR;tr|G7LBI5|G7LBI5_MEDTR	tr|A0A072V3N8|A0A072V3N8_MEDTR T-complex protein 1 subunit delta OS=Medicago truncatula GN=MTR_3g109925 PE=3 SV=1;tr|A0A072V1S9|A0A072V1S9_MEDTR TCP-1/cpn60 chaperonin family protein OS=Medicago truncatula GN=MTR_3g109925 PE=3 SV=1	5805.09	4285.72	4521.76	3742.13	5710.91	1482.83	0	0	878.823	1938.7	protein
G7IPS8	tr|G7IPS8|G7IPS8_MEDTR;tr|A0A072V5B4|A0A072V5B4_MEDTR	tr|G7IPS8|G7IPS8_MEDTR T-complex protein 1 subunit gamma OS=Medicago truncatula GN=MTR_2g013540 PE=3 SV=2;tr|A0A072V5B4|A0A072V5B4_MEDTR TCP-1/cpn60 chaperonin family protein OS=Medicago truncatula GN=MTR_2g013540 PE=4 SV=1	6016.97	3974.92	5291.46	5078.39	6374.53	4140.89	1307.07	0	1828.34	4821.16	protein
G7J0A7	tr|G7J0A7|G7J0A7_MEDTR	tr|G7J0A7|G7J0A7_MEDTR Prefoldin OS=Medicago truncatula GN=MTR_3g007250 PE=4 SV=1	11139.5	7127.44	9156.37	10650.3	4957.84	20188.4	22329.2	16949.3	20969.7	14154.7	protein
G7K2W1	tr|G7K2W1|G7K2W1_MEDTR	tr|G7K2W1|G7K2W1_MEDTR TCP-1/cpn60 chaperonin family protein OS=Medicago truncatula GN=MTR_5g087560 PE=3 SV=1	2901.77	3703	2457.11	2350.87	5014.2	0	676.95	0	615.748	2617.44	protein
G7KQ56	tr|G7KQ56|G7KQ56_MEDTR	tr|G7KQ56|G7KQ56_MEDTR TCP-1/cpn60 chaperonin family protein OS=Medicago truncatula GN=MTR_6g032870 PE=3 SV=2	1731.04	1750.29	1676.24	1390.22	1972.96	0	0	0	0	0	protein
G7L2M8	tr|G7L2M8|G7L2M8_MEDTR;tr|A0A072UCH3|A0A072UCH3_MEDTR	tr|G7L2M8|G7L2M8_MEDTR GrpE protein homolog OS=Medicago truncatula GN=MTR_7g087250 PE=1 SV=1;tr|A0A072UCH3|A0A072UCH3_MEDTR Co-chaperone GrpE family protein OS=Medicago truncatula GN=MTR_7g087250 PE=3 SV=1	3349.87	2878.9	3645.42	3808.55	2367.87	7916.76	8182.31	6995.35	8626.83	7304.7	protein
G7LDE7	tr|G7LDE7|G7LDE7_MEDTR	tr|G7LDE7|G7LDE7_MEDTR GroES chaperonin OS=Medicago truncatula GN=MTR_8g009280 PE=1 SV=1	7337.09	5738.11	8250.35	9367.41	6533.4	11900	16475.3	9575.04	11448.7	7360.76	protein
G7LG19	tr|G7LG19|G7LG19_MEDTR;tr|G7LG18|G7LG18_MEDTR	tr|G7LG19|G7LG19_MEDTR Prefoldin OS=Medicago truncatula GN=MTR_8g039140 PE=4 SV=1;tr|G7LG18|G7LG18_MEDTR Prefoldin OS=Medicago truncatula GN=MTR_8g039140 PE=4 SV=1	9159.44	8352.92	9938.27	12162.8	6160.66	23601.7	25065.1	14983.8	21062.5	9194.57	protein
G7LHF7	tr|G7LHF7|G7LHF7_MEDTR	tr|G7LHF7|G7LHF7_MEDTR TCP-1/cpn60 chaperonin family protein OS=Medicago truncatula GN=MTR_8g017080 PE=3 SV=1	3299.1	2818.63	3209.28	3462.72	2435.63	5971.3	4647.87	3522.31	5383.64	5806.08	protein
Q1RSH4	tr|Q1RSH4|Q1RSH4_MEDTR	tr|Q1RSH4|Q1RSH4_MEDTR GroEL-like chaperone, ATPase OS=Medicago truncatula GN=MTR_1g090130 PE=1 SV=1	4995.78	5048.73	5546.44	4838.22	4273.74	6068.02	5381.3	3190.4	4980.98	6122.78	protein
Q1RSH3	tr|Q1RSH3|Q1RSH3_MEDTR;tr|G7J668|G7J668_MEDTR	tr|Q1RSH3|Q1RSH3_MEDTR GroEL-like chaperone, ATPase OS=Medicago truncatula GN=MTR_1g090140 PE=1 SV=1	41600.8	35432.4	42646.5	46708.7	29280.3	77862.2	54586.6	38639.3	69739.9	83629.4	protein
A0A072VGH7	tr|A0A072VGH7|A0A072VGH7_MEDTR	tr|A0A072VGH7|A0A072VGH7_MEDTR TCP-1/cpn60 chaperonin family protein OS=Medicago truncatula GN=MTR_1g030650 PE=3 SV=1	11429.3	14467.1	8750.12	7712.07	11389.3	1858.08	416.988	228.207	912.442	4433.49	protein
G7IMS6	tr|G7IMS6|G7IMS6_MEDTR	tr|G7IMS6|G7IMS6_MEDTR Prefoldin protein OS=Medicago truncatula GN=MTR_2g033830 PE=2 SV=1	3709.64	4300.37	4511.26	3046.22	4195.62	0	0	0	0	0	protein
G7K0G0	tr|G7K0G0|G7K0G0_MEDTR	tr|G7K0G0|G7K0G0_MEDTR Prefoldin OS=Medicago truncatula GN=MTR_5g055650 PE=4 SV=1	7284.29	4745.85	6257.17	7511.32	4947.78	14804.2	17045	15395.1	24713.3	0	protein
G7L831	tr|G7L831|G7L831_MEDTR;tr|A0A072TKP5|A0A072TKP5_MEDTR	tr|G7L831|G7L831_MEDTR T-complex protein 1 subunit alpha OS=Medicago truncatula GN=MTR_8g088270 PE=1 SV=1	6830.51	7216.62	5601.83	4499.12	7555.31	1838.53	481.923	893.645	316.026	4386.87	protein
G7KRA6	tr|G7KRA6|G7KRA6_MEDTR	tr|G7KRA6|G7KRA6_MEDTR TCP-1/cpn60 chaperonin family protein OS=Medicago truncatula GN=MTR_7g067470 PE=1 SV=1	9220.82	7665.88	5083.25	6509.37	8158.85	1625.86	0	0	545.895	2961.34	protein
B7FFD7	tr|B7FFD7|B7FFD7_MEDTR	tr|B7FFD7|B7FFD7_MEDTR Peptidyl-prolyl cis-trans isomerase OS=Medicago truncatula GN=MTR_2g009390 PE=2 SV=1	21843.2	14114.2	17214.5	11969.5	14543.5	0	0	0	0	12324.3	protein
G7K4C5	tr|G7K4C5|G7K4C5_MEDTR;tr|G7K4H6|G7K4H6_MEDTR	tr|G7K4C5|G7K4C5_MEDTR Tubulin folding cofactor A OS=Medicago truncatula GN=MTR_5g094290 PE=4 SV=2;tr|G7K4H6|G7K4H6_MEDTR Tubulin folding cofactor A OS=Medicago truncatula GN=MTR_5g094860 PE=4 SV=1	2655.32	2330.36	3032.25	2939.25	2169.7	4223.86	5453.16	0	0	4087.64	protein
A0A072TYG8	tr|A0A072TYG8|A0A072TYG8_MEDTR;tr|A0A072W2M8|A0A072W2M8_MEDTR	tr|A0A072TYG8|A0A072TYG8_MEDTR Beta-hexosaminidase OS=Medicago truncatula GN=MTR_7g023060 PE=3 SV=1	3114.77	3206.53	3190.95	4892.77	3758.08	1738.19	1722.23	0	0	2117.94	protein
G7IPG7	tr|G7IPG7|G7IPG7_MEDTR	tr|G7IPG7|G7IPG7_MEDTR UDP-glucose:glycoprotein glucosyltransferase OS=Medicago truncatula GN=MTR_2g006960 PE=4 SV=2	157.144	266.747	183.085	157.401	246.506	250.662	188.229	103.18	190.53	284.474	protein
G7K8J3	tr|G7K8J3|G7K8J3_MEDTR;tr|A0A072UFH0|A0A072UFH0_MEDTR;tr|B7FJB1|B7FJB1_MEDTR;tr|A0A072UW64|A0A072UW64_MEDTR;tr|G8A2F8|G8A2F8_MEDTR;tr|G7IXM5|G7IXM5_MEDTR;tr|A0A072UWN9|A0A072UWN9_MEDTR	tr|G7K8J3|G7K8J3_MEDTR Peptide methionine sulfoxide reductase family protein OS=Medicago truncatula GN=MTR_5g092680 PE=1 SV=1;tr|A0A072UFH0|A0A072UFH0_MEDTR Peptide methionine sulfoxide reductase family protein OS=Medicago truncatula GN=MTR_5g092680 PE=3 S	5034.46	2477.1	3949.22	3856.29	2760.89	0	0	3820.84	3158.29	3865.64	protein
A0A072UAF1	tr|A0A072UAF1|A0A072UAF1_MEDTR;tr|A0A072U9T9|A0A072U9T9_MEDTR	tr|A0A072UAF1|A0A072UAF1_MEDTR Suppressor of G2 allele of SKP1 protein OS=Medicago truncatula GN=MTR_6g053290 PE=4 SV=1;tr|A0A072U9T9|A0A072U9T9_MEDTR Suppressor of G2 allele of SKP1 protein OS=Medicago truncatula GN=MTR_6g053290 PE=4 SV=1	21586.7	16519.9	23919.2	26036.8	19226.5	20357.7	38524.1	14346	25968	19816.1	protein
A0A072UMF9	tr|A0A072UMF9|A0A072UMF9_MEDTR	tr|A0A072UMF9|A0A072UMF9_MEDTR Serine/threonine protein phosphatase 2A regulatory subunit A OS=Medicago truncatula GN=MTR_6g084690 PE=4 SV=1	5529.24	5109.8	4414.28	5165.73	5078.5	2382.09	1208.58	1120.1	1835.08	1347.69	protein
A0A072V826	tr|A0A072V826|A0A072V826_MEDTR;tr|A0A072U174|A0A072U174_MEDTR	tr|A0A072V826|A0A072V826_MEDTR Serine/Threonine kinase receptor-associated-like protein OS=Medicago truncatula GN=MTR_2g054920 PE=4 SV=1	7251.22	5672.87	7962.88	6074.65	3319.46	20926.7	17183	13124.9	13698.3	18003.6	protein
A0A072VR13	tr|A0A072VR13|A0A072VR13_MEDTR	tr|A0A072VR13|A0A072VR13_MEDTR Phosphatidylinositol-3,4,5-trisphosphate 3-phosphatase OS=Medicago truncatula GN=MTR_1g107540 PE=4 SV=1	495.377	474.989	755.471	552.367	601.852	1818.78	1743.14	1520.82	1942.29	1769.51	protein
B7FNA2	tr|B7FNA2|B7FNA2_MEDTR	tr|B7FNA2|B7FNA2_MEDTR EF hand calcium-binding family protein OS=Medicago truncatula GN=MTR_5g011850 PE=1 SV=1	42246.6	34716.1	39380.1	27455.6	29780.3	40329	45824.9	32349.2	43611	55486.7	protein
G7J2L7	tr|G7J2L7|G7J2L7_MEDTR	tr|G7J2L7|G7J2L7_MEDTR TCP-1/cpn60 chaperonin family protein OS=Medicago truncatula GN=MTR_3g086330 PE=2 SV=1	5637.05	4382.94	4531.29	4396.66	6062.43	3483.4	1581.36	0	1454.88	5846.6	protein
G7KP65	tr|G7KP65|G7KP65_MEDTR	tr|G7KP65|G7KP65_MEDTR Scavenger mRNA decapping enzyme carboxy-term-binding protein OS=Medicago truncatula GN=MTR_6g026810 PE=4 SV=1	15060.8	18624.6	16952.1	9770.83	11307.2	25188.5	18324.1	18442.8	22499.5	16222.3	protein
G7L824	tr|G7L824|G7L824_MEDTR	tr|G7L824|G7L824_MEDTR Plant/F15D2-27 protein OS=Medicago truncatula GN=MTR_8g088190 PE=4 SV=1	758.455	904.715	1298	984.243	863.976	1164.37	0	1328.14	1227.81	1811.45	protein
G7LD98	tr|G7LD98|G7LD98_MEDTR	tr|G7LD98|G7LD98_MEDTR Guanine nucleotide-binding protein beta subunit-like protein OS=Medicago truncatula GN=MTR_8g106790 PE=4 SV=1	29861.8	31537.5	35476.1	31419.8	32242	7630.51	6161.11	3821.86	5772.64	33604.4	protein
G7ZWL8	tr|G7ZWL8|G7ZWL8_MEDTR	tr|G7ZWL8|G7ZWL8_MEDTR 10 kDa chaperonin OS=Medicago truncatula GN=MTR_3g110030 PE=2 SV=1	33607	29896.1	38346.4	44581.5	35419.7	123902	108605	81101.2	134762	80528.4	protein
A0A072TMU3	tr|A0A072TMU3|A0A072TMU3_MEDTR	tr|A0A072TMU3|A0A072TMU3_MEDTR Mitogen-activated protein kinase OS=Medicago truncatula GN=MTR_8g028720 PE=3 SV=1	649.096	887.428	963.269	780.221	854.862	868.802	0	420.441	0	909.224	protein
A0A072UPI3	tr|A0A072UPI3|A0A072UPI3_MEDTR;tr|A0A072V0E9|A0A072V0E9_MEDTR	tr|A0A072UPI3|A0A072UPI3_MEDTR Sucrose nonfermenting 1(SNF1)-related kinase OS=Medicago truncatula GN=MTR_4g099240 PE=4 SV=1	2038.09	1500	2607.42	3178.85	2133.81	1931.97	2396.24	1178.53	0	3702.06	protein
A0A072W1U6	tr|A0A072W1U6|A0A072W1U6_MEDTR	tr|A0A072W1U6|A0A072W1U6_MEDTR Serine/threonine protein phosphatase 2A regulatory subunit A OS=Medicago truncatula GN=MTR_1g111270 PE=4 SV=1	2485.61	2897.48	2332.89	2765.71	2839.92	614.082	0	372.215	406.714	1612.63	protein
B7FIE8	tr|B7FIE8|B7FIE8_MEDTR	tr|B7FIE8|B7FIE8_MEDTR GroES chaperonin OS=Medicago truncatula GN=MTR_7g089300 PE=2 SV=1	7330.65	4314.27	6789.89	7265.6	4907.59	11369.4	10792.1	5980.04	12557.6	17662.3	protein
G7I697	tr|G7I697|G7I697_MEDTR	tr|G7I697|G7I697_MEDTR Calcium-binding EF-hand protein OS=Medicago truncatula GN=MTR_1g080030 PE=4 SV=1	693.306	782.618	677.372	796.275	822.269	0	0	431.364	613.333	777.403	protein
G7ICJ3	tr|G7ICJ3|G7ICJ3_MEDTR;tr|G7ICJ5|G7ICJ5_MEDTR	tr|G7ICJ3|G7ICJ3_MEDTR Serine/threonine-protein phosphatase OS=Medicago truncatula GN=MTR_1g039380 PE=3 SV=1;tr|G7ICJ5|G7ICJ5_MEDTR Serine/threonine-protein phosphatase OS=Medicago truncatula GN=MTR_1g039380 PE=3 SV=1	2186.79	1585.12	2322.21	2768.87	1725.36	3689.06	2847.44	2034.82	2633.18	6595.46	protein
G7KBZ4	tr|G7KBZ4|G7KBZ4_MEDTR;tr|G7KBZ5|G7KBZ5_MEDTR;tr|G7KBG5|G7KBG5_MEDTR	tr|G7KBZ4|G7KBZ4_MEDTR SGT1-2-like protein OS=Medicago truncatula GN=MTR_5g009930 PE=4 SV=1;tr|G7KBZ5|G7KBZ5_MEDTR SGT1-2-like protein OS=Medicago truncatula GN=MTR_5g009930 PE=4 SV=1	5186.31	3340.84	6582.59	6684.97	4102.31	10202	10283.2	8404.33	11397.8	8245.46	protein
G7LHY6	tr|G7LHY6|G7LHY6_MEDTR;tr|G7LHY5|G7LHY5_MEDTR	tr|G7LHY6|G7LHY6_MEDTR Serine/threonine-protein phosphatase OS=Medicago truncatula GN=MTR_8g085610 PE=3 SV=2;tr|G7LHY5|G7LHY5_MEDTR Serine/threonine-protein phosphatase OS=Medicago truncatula GN=MTR_8g085610 PE=3 SV=1	1554.72	1845.38	1800.19	1848.62	1799.66	0	0	0	0	0	protein
A0A072TQ47	tr|A0A072TQ47|A0A072TQ47_MEDTR;tr|A0A072TQN5|A0A072TQN5_MEDTR	tr|A0A072TQ47|A0A072TQ47_MEDTR Phosphatase 2C family protein OS=Medicago truncatula GN=MTR_8g463130 PE=3 SV=1;tr|A0A072TQN5|A0A072TQN5_MEDTR Phosphatase 2C family protein OS=Medicago truncatula GN=MTR_8g463130 PE=3 SV=1	1071.82	758.103	1252.44	1764.83	3080.37	0	0	0	0	0	protein
A0A072UMM5	tr|A0A072UMM5|A0A072UMM5_MEDTR;tr|A0A072UXN8|A0A072UXN8_MEDTR	tr|A0A072UMM5|A0A072UMM5_MEDTR Glycylpeptide N-tetradecanoyltransferase OS=Medicago truncatula GN=MTR_4g077300 PE=3 SV=1;tr|A0A072UXN8|A0A072UXN8_MEDTR Glycylpeptide N-tetradecanoyltransferase OS=Medicago truncatula GN=MTR_4g077300 PE=3 SV=1	428.122	500.628	604.849	756.626	641.769	0	0	0	0	0	protein
A0A072URQ2	tr|A0A072URQ2|A0A072URQ2_MEDTR;tr|A0A072UPV0|A0A072UPV0_MEDTR	tr|A0A072URQ2|A0A072URQ2_MEDTR L-isoaspartate O-methyltransferase OS=Medicago truncatula GN=MTR_4g104440 PE=4 SV=1;tr|A0A072UPV0|A0A072UPV0_MEDTR L-isoaspartate O-methyltransferase OS=Medicago truncatula GN=MTR_4g104440 PE=4 SV=1	2594.19	2125.71	2292.68	3141.1	1551.76	4167.77	5716.17	4299.75	3800.77	3243.83	protein
A0A072UXI9	tr|A0A072UXI9|A0A072UXI9_MEDTR;tr|A0A072UVB9|A0A072UVB9_MEDTR;tr|A0A072VN07|A0A072VN07_MEDTR;tr|A2Q453|A2Q453_MEDTR;tr|G7IUJ0|G7IUJ0_MEDTR;tr|A0A072VN12|A0A072VN12_MEDTR;tr|A0A072VCK4|A0A072VCK4_MEDTR;tr|A0A072VDK6|A0A072VDK6_MEDTR;tr|A2Q450|A2Q450_MEDTR;tr|A0A072VBW5|A0A072VBW5_MEDTR;tr|A0A072VD44|A0A072VD44_MEDTR	tr|A0A072UXI9|A0A072UXI9_MEDTR Serine/threonine-protein phosphatase OS=Medicago truncatula GN=MTR_3g452710 PE=4 SV=1;tr|A0A072UVB9|A0A072UVB9_MEDTR Serine/threonine-protein phosphatase OS=Medicago truncatula GN=MTR_3g452710 PE=4 SV=1	869.851	423.441	1044.78	947.915	904.839	0	0	0	0	0	protein
A0A072VPS3	tr|A0A072VPS3|A0A072VPS3_MEDTR	tr|A0A072VPS3|A0A072VPS3_MEDTR Legume lectin beta domain protein OS=Medicago truncatula GN=MTR_1g090973 PE=4 SV=1	45104.1	48930.6	16048	39697	47131.6	7573.55	13568.5	9113.48	6667.56	9593.66	protein
G7I7K2	tr|G7I7K2|G7I7K2_MEDTR;tr|G7J978|G7J978_MEDTR;tr|G7J977|G7J977_MEDTR;tr|A0A072V3H5|A0A072V3H5_MEDTR	tr|G7I7K2|G7I7K2_MEDTR Phytochrome-associated protein phosphatase type 2C OS=Medicago truncatula GN=MTR_1g013400 PE=3 SV=1;tr|G7J978|G7J978_MEDTR Phytochrome-associated protein phosphatase type 2C OS=Medicago truncatula GN=MTR_3g105730 PE=3 SV=2;tr|G7J977|	995.372	1175.48	1035.09	1127.81	1129.27	0	1223.19	0	1550.29	2505.3	protein
G7LEN1	tr|G7LEN1|G7LEN1_MEDTR	tr|G7LEN1|G7LEN1_MEDTR Serine/threonine-protein phosphatase OS=Medicago truncatula GN=MTR_8g062430 PE=3 SV=1	2128.58	1774.44	1414.93	2151.87	1751.69	0	0	2009.76	0	0	protein
A0A072URQ3	tr|A0A072URQ3|A0A072URQ3_MEDTR;tr|A0A072US33|A0A072US33_MEDTR;tr|A0A072UTT1|A0A072UTT1_MEDTR;tr|A0A072V792|A0A072V792_MEDTR	tr|A0A072URQ3|A0A072URQ3_MEDTR MAP kinase kinase OS=Medicago truncatula GN=MTR_4g125800 PE=4 SV=1;tr|A0A072US33|A0A072US33_MEDTR MAP kinase kinase OS=Medicago truncatula GN=MTR_4g125800 PE=4 SV=1;tr|A0A072UTT1|A0A072UTT1_MEDTR MAP kinase kinase OS=Medicago	1913.94	1255.21	1744.53	1872.55	1960.77	1264.42	0	0	0	1392.81	protein
A0A072VT43	tr|A0A072VT43|A0A072VT43_MEDTR;tr|G7IH34|G7IH34_MEDTR;tr|G7J6E8|G7J6E8_MEDTR	tr|A0A072VT43|A0A072VT43_MEDTR Translation elongation factor EF-2 subunit OS=Medicago truncatula GN=MTR_1g048000 PE=4 SV=1	85527.9	74209.8	85354.9	81592.8	88206.6	26757.6	16463.4	8127.74	18463.5	52864.7	protein
B7FMR1	tr|B7FMR1|B7FMR1_MEDTR;tr|A0A072UFD2|A0A072UFD2_MEDTR	tr|B7FMR1|B7FMR1_MEDTR Elongation factor 1-beta OS=Medicago truncatula GN=MTR_5g088660 PE=1 SV=1	112343	75594.5	126736	97452.2	91996.8	26060.2	16247.4	11514.1	25483.3	51010.1	protein
G7KN61	tr|G7KN61|G7KN61_MEDTR	tr|G7KN61|G7KN61_MEDTR Elongation factor 1-alpha OS=Medicago truncatula GN=MTR_6g021800 PE=1 SV=2	13438.5	10810.8	23378.2	20984.7	38249.5	9253.78	9648.59	4639.71	16006.7	10099.1	protein
G7L4T7	tr|G7L4T7|G7L4T7_MEDTR	tr|G7L4T7|G7L4T7_MEDTR Nascent proteinassociated complex alpha chain OS=Medicago truncatula GN=MTR_7g088680 PE=2 SV=1	1666.67	1706.43	5223.73	4019.1	12886.5	0	0	0	1366.05	0	protein
Q1SL16	tr|Q1SL16|Q1SL16_MEDTR;tr|G7IN66|G7IN66_MEDTR	tr|Q1SL16|Q1SL16_MEDTR Elongation factor 1, gamma chain; Glutathione S-transferase, C-terminal; Thioredoxin-like fold OS=Medicago truncatula GN=MTR_2g005570 PE=1 SV=1;tr|G7IN66|G7IN66_MEDTR Translation elongation factor EF1B, gamma chain OS=Medicago trunca	22366.1	14886.9	27185.1	24393.3	28007.4	2244.49	1296.31	767.882	3686.87	7181.12	protein
A0A072U201	tr|A0A072U201|A0A072U201_MEDTR	tr|A0A072U201|A0A072U201_MEDTR Elongation factor Tu OS=Medicago truncatula GN=MTR_7g094460 PE=3 SV=1	2887.02	1934.49	3960.36	3937.58	5821.08	4655.29	3972.49	2202.27	4491.81	5533.74	protein
A0A072USV6	tr|A0A072USV6|A0A072USV6_MEDTR;tr|A0A072UHR3|A0A072UHR3_MEDTR	tr|A0A072USV6|A0A072USV6_MEDTR Elongation factor 1-beta OS=Medicago truncatula GN=MTR_4g019610 PE=3 SV=1;tr|A0A072UHR3|A0A072UHR3_MEDTR Elongation factor 1-beta OS=Medicago truncatula GN=MTR_4g019610 PE=3 SV=1	58405.9	57197.5	73656	51680.7	71111	9891.08	7369.53	7400.3	11301.9	20959.8	protein
A0A072USZ0	tr|A0A072USZ0|A0A072USZ0_MEDTR;tr|A0A072UTU2|A0A072UTU2_MEDTR	tr|A0A072USZ0|A0A072USZ0_MEDTR Translation elongation factor EF1B, gamma chain OS=Medicago truncatula GN=MTR_4g134770 PE=4 SV=1;tr|A0A072UTU2|A0A072UTU2_MEDTR Translation elongation factor EF1B, gamma chain OS=Medicago truncatula GN=MTR_4g134770 PE=4 SV=1	6660.66	4695.7	8500.65	6510.34	8554.26	0	0	0	0	0	protein
A0A072UXB1	tr|A0A072UXB1|A0A072UXB1_MEDTR	tr|A0A072UXB1|A0A072UXB1_MEDTR Translation elongation factor EF1B, gamma chain OS=Medicago truncatula GN=MTR_3g058940 PE=4 SV=1	3834.68	2634.45	3612.81	3467.18	4359.85	709.017	0	0	0	0	protein
G7J486	tr|G7J486|G7J486_MEDTR	tr|G7J486|G7J486_MEDTR Elongation factor Tu OS=Medicago truncatula GN=MTR_3g076660 PE=1 SV=1	1139.87	615.105	1500.86	1622.94	1475.38	514.995	0	0	0	696.103	protein
A0A072V7Q9	tr|A0A072V7Q9|A0A072V7Q9_MEDTR;tr|A0A072V9M3|A0A072V9M3_MEDTR;tr|A0A072VIV7|A0A072VIV7_MEDTR	tr|A0A072V7Q9|A0A072V7Q9_MEDTR Elongation factor 1-beta OS=Medicago truncatula GN=MTR_2g461200 PE=3 SV=1;tr|A0A072V9M3|A0A072V9M3_MEDTR Elongation factor 1-beta OS=Medicago truncatula GN=MTR_2g461200 PE=3 SV=1;tr|A0A072VIV7|A0A072VIV7_MEDTR Elongation fact	6338.68	4668.33	6095.94	5173.3	7293.19	0	0	0	0	3600.73	protein
A0A072U4T1	tr|A0A072U4T1|A0A072U4T1_MEDTR	tr|A0A072U4T1|A0A072U4T1_MEDTR Elongation factor Ts, mitochondrial OS=Medicago truncatula GN=EFTS PE=3 SV=1	1414.3	659.339	1768	1919.18	1527.02	0	0	0	0	0	protein
G7IH13	tr|G7IH13|G7IH13_MEDTR;tr|G7IH33|G7IH33_MEDTR	tr|G7IH13|G7IH13_MEDTR Translation elongation factor EF-2 subunit OS=Medicago truncatula GN=MTR_2g069050 PE=1 SV=1;tr|G7IH33|G7IH33_MEDTR Translation elongation factor EF-2 subunit OS=Medicago truncatula GN=MTR_2g069310 PE=4 SV=1	2394.59	1914.02	2237.24	1537.32	1771.09	1092.05	0	200.224	702.344	1051.12	protein
B7FMA6	tr|B7FMA6|B7FMA6_MEDTR;tr|A0A072V1I5|A0A072V1I5_MEDTR	tr|B7FMA6|B7FMA6_MEDTR Eukaryotic translation initiation factor 5A OS=Medicago truncatula GN=MTR_4g109130 PE=2 SV=1;tr|A0A072V1I5|A0A072V1I5_MEDTR Eukaryotic translation initiation factor 5A OS=Medicago truncatula GN=MTR_4g109130 PE=3 SV=1	4421.34	6137.79	15701	17485.3	28267.5	9023.59	14519.4	9860.09	12738.7	9552.33	protein
A0A072VF72	tr|A0A072VF72|A0A072VF72_MEDTR;tr|A0A072VFL9|A0A072VFL9_MEDTR;tr|A0A072VQ42|A0A072VQ42_MEDTR;tr|A0A072VEL3|A0A072VEL3_MEDTR;tr|A0A072VE00|A0A072VE00_MEDTR	tr|A0A072VF72|A0A072VF72_MEDTR Scythe protein ubiquitin-like domain protein OS=Medicago truncatula GN=MTR_1g026290 PE=4 SV=1;tr|A0A072VFL9|A0A072VFL9_MEDTR Scythe protein ubiquitin-like domain protein OS=Medicago truncatula GN=MTR_1g026290 PE=4 SV=1;tr|A0A	813.063	626.675	700.955	583.993	591.845	1599.88	1042.76	620.945	771.696	952.189	protein
A2Q689	tr|A2Q689|A2Q689_MEDTR;tr|G7LI90|G7LI90_MEDTR;tr|A0A072VGM5|A0A072VGM5_MEDTR;tr|A0A072UXH8|A0A072UXH8_MEDTR;tr|A0A072UZG1|A0A072UZG1_MEDTR;tr|A0A072UY57|A0A072UY57_MEDTR	tr|A2Q689|A2Q689_MEDTR DEAD-box ATP-dependent RNA helicase OS=Medicago truncatula GN=MTR_2g039960 PE=1 SV=1	44881.6	59778.9	56337.2	55264	70975.8	7577.95	6575.94	4201.36	8463.05	28272.4	protein
B7FMW4	tr|B7FMW4|B7FMW4_MEDTR	tr|B7FMW4|B7FMW4_MEDTR Nascent proteinassociated complex alpha chain OS=Medicago truncatula GN=MTR_3g092970 PE=1 SV=1	960.254	1423.27	2423.16	1640.9	4242.59	0	0	0	0	0	protein
G7IGG7	tr|G7IGG7|G7IGG7_MEDTR	tr|G7IGG7|G7IGG7_MEDTR Methylthioribose-1-phosphate isomerase OS=Medicago truncatula GN=MTR_2g042450 PE=3 SV=2	5159.34	5404.74	4615.91	5348.39	4025.18	13730.9	11442.4	9932.7	11299.5	14088.1	protein
G7JFK4	tr|G7JFK4|G7JFK4_MEDTR	tr|G7JFK4|G7JFK4_MEDTR Eukaryotic translation initiation factor iso4G OS=Medicago truncatula GN=MTR_4g130570 PE=1 SV=1	1200.27	848.824	1450.53	1261.79	2304.97	1116.48	1495.27	1293.25	1198.5	1180.19	protein
G7LE61	tr|G7LE61|G7LE61_MEDTR;tr|I3S8I0|I3S8I0_MEDTR	tr|G7LE61|G7LE61_MEDTR Eukaryotic translation initiation factor 3 subunit G OS=Medicago truncatula GN=MTR_8g107310 PE=1 SV=1	988.677	452.871	1160.66	1846.46	1252.17	0	0	0	0	1222.45	protein
A0A072U5R5	tr|A0A072U5R5|A0A072U5R5_MEDTR	tr|A0A072U5R5|A0A072U5R5_MEDTR Eukaryotic translation initiation factor 3 subunit D OS=Medicago truncatula GN=MTR_7g111950 PE=3 SV=1	411.535	441.636	906.541	872.924	1426.78	0	581.631	0	599.85	628.121	protein
A0A072VAZ4	tr|A0A072VAZ4|A0A072VAZ4_MEDTR	tr|A0A072VAZ4|A0A072VAZ4_MEDTR Eukaryotic translation initiation factor 3 subunit E OS=Medicago truncatula GN=MTR_2g079780 PE=3 SV=1	519.065	642.683	557.516	798.077	1125.59	0	0	0	0	0	protein
A2Q5B8	tr|A2Q5B8|A2Q5B8_MEDTR	tr|A2Q5B8|A2Q5B8_MEDTR Eukaryotic translation initiation factor 3 subunit H OS=Medicago truncatula GN=MTR_7g021870 PE=3 SV=1	672.064	1338.36	1090.3	644.161	2196.5	0	0	0	0	0	protein
G7J950	tr|G7J950|G7J950_MEDTR	tr|G7J950|G7J950_MEDTR Eukaryotic translation initiation factor 3 subunit B OS=Medicago truncatula GN=MTR_3g105430 PE=3 SV=2	529.366	482.723	905.586	804.737	1950.36	0	0	0	0	402.173	protein
G7JS43	tr|G7JS43|G7JS43_MEDTR	tr|G7JS43|G7JS43_MEDTR Eukaryotic translation initiation factor 3 subunit K OS=Medicago truncatula GN=MTR_4g124640 PE=3 SV=1	2844.08	3620.7	2483.27	2685.14	4754.19	2904.13	0	0	0	0	protein
G7L0K9	tr|G7L0K9|G7L0K9_MEDTR;tr|G7L0L0|G7L0L0_MEDTR;tr|G7KYG6|G7KYG6_MEDTR	tr|G7L0K9|G7L0K9_MEDTR Eukaryotic translation initiation factor 3 subunit A OS=Medicago truncatula GN=MTR_7g099920 PE=3 SV=1;tr|G7L0L0|G7L0L0_MEDTR Eukaryotic translation initiation factor 3 subunit A OS=Medicago truncatula GN=MTR_7g099920 PE=3 SV=1	75.2512	78.3719	109.984	125.029	434.052	0	0	0	0	0	protein
A0A072V2Y5	tr|A0A072V2Y5|A0A072V2Y5_MEDTR;tr|A0A072URR3|A0A072URR3_MEDTR	tr|A0A072V2Y5|A0A072V2Y5_MEDTR DEAD-box ATP-dependent RNA helicase OS=Medicago truncatula GN=MTR_4g125970 PE=3 SV=1;tr|A0A072URR3|A0A072URR3_MEDTR DEAD-box ATP-dependent RNA helicase OS=Medicago truncatula GN=MTR_4g125970 PE=3 SV=1	798.146	719.761	1206.37	936.219	888.064	1182.29	0	933.896	1201.88	1130.93	protein
G7I5V8	tr|G7I5V8|G7I5V8_MEDTR;tr|G7IN73|G7IN73_MEDTR	tr|G7I5V8|G7I5V8_MEDTR Eukaryotic translation initiation factor 3 subunit C OS=Medicago truncatula GN=MTR_1g023190 PE=3 SV=2;tr|G7IN73|G7IN73_MEDTR Eukaryotic translation initiation factor 3 subunit C OS=Medicago truncatula GN=MTR_2g005610 PE=3 SV=1	200.754	150.997	309.197	327.624	503.476	0	0	0	0	0	protein
G7IS33	tr|G7IS33|G7IS33_MEDTR;tr|A0A072VMZ6|A0A072VMZ6_MEDTR	tr|G7IS33|G7IS33_MEDTR DEAD-box ATP-dependent RNA helicase OS=Medicago truncatula GN=MTR_2g099620 PE=3 SV=1;tr|A0A072VMZ6|A0A072VMZ6_MEDTR DEAD-box ATP-dependent RNA helicase OS=Medicago truncatula GN=MTR_2g099620 PE=3 SV=1	1617.05	1617.17	2275.17	1589.94	2032.86	1259.94	1797.58	0	1413.55	1543.91	protein
G7KRJ1	tr|G7KRJ1|G7KRJ1_MEDTR	tr|G7KRJ1|G7KRJ1_MEDTR Eukaryotic translation initiation factor OS=Medicago truncatula GN=MTR_7g080110 PE=4 SV=1	382.269	257.617	595.312	364.257	1085.86	0	0	0	0	0	protein
A0A072UEC5	tr|A0A072UEC5|A0A072UEC5_MEDTR;tr|I3SV05|I3SV05_MEDTR;tr|A0A072TUL3|A0A072TUL3_MEDTR	tr|A0A072UEC5|A0A072UEC5_MEDTR 40S ribosomal S10-like protein OS=Medicago truncatula GN=MTR_5g010025 PE=4 SV=1;tr|I3SV05|I3SV05_MEDTR Plectin/S10 domain protein OS=Medicago truncatula GN=MTR_8g098850 PE=2 SV=1;tr|A0A072TUL3|A0A072TUL3_MEDTR Plectin/S10 dom	7021.46	4309.88	7968.27	9376.78	9561.59	0	0	0	0	0	protein
B7FGL2	tr|B7FGL2|B7FGL2_MEDTR	tr|B7FGL2|B7FGL2_MEDTR 40S ribosomal protein S11-1 OS=Medicago truncatula GN=MTR_8g076830 PE=2 SV=1	4491.94	6526.05	3906.89	10094.3	8214.52	0	0	0	0	3744.68	protein
G7JXD6	tr|G7JXD6|G7JXD6_MEDTR;tr|G7LE33|G7LE33_MEDTR;tr|G7JXD7|G7JXD7_MEDTR	tr|G7JXD6|G7JXD6_MEDTR 40S ribosomal protein S12 OS=Medicago truncatula GN=MTR_5g012890 PE=3 SV=1;tr|G7LE33|G7LE33_MEDTR 40S ribosomal protein S12 OS=Medicago truncatula GN=MTR_8g093770 PE=1 SV=1;tr|G7JXD7|G7JXD7_MEDTR 40S ribosomal protein S12 OS=Medicago	19211.6	34944.5	12087	9384.44	35600.3	0	0	0	0	0	protein
B7FGJ7	tr|B7FGJ7|B7FGJ7_MEDTR;tr|G7KG78|G7KG78_MEDTR;tr|G7JLB5|G7JLB5_MEDTR;tr|A0A072UJ10|A0A072UJ10_MEDTR	tr|B7FGJ7|B7FGJ7_MEDTR Cytoplasmic ribosomal protein S13 OS=Medicago truncatula GN=MTR_4g024550 PE=2 SV=1;tr|G7KG78|G7KG78_MEDTR Cytoplasmic ribosomal protein S13 OS=Medicago truncatula GN=MTR_5g011910 PE=2 SV=1;tr|G7JLB5|G7JLB5_MEDTR Cytoplasmic ribosomal	23093.2	21805.7	48459.9	20292.8	23342	0	0	0	0	0	protein
B7FGP1	tr|B7FGP1|B7FGP1_MEDTR	tr|B7FGP1|B7FGP1_MEDTR Ribosomal protein S11 OS=Medicago truncatula GN=MTR_4g096790 PE=1 SV=1	80451.6	100838	90102.5	74787	81237.6	41445	27176.7	12806.5	14069.9	0	protein
G7LAJ5	tr|G7LAJ5|G7LAJ5_MEDTR	tr|G7LAJ5|G7LAJ5_MEDTR 40S ribosomal protein S15-4 OS=Medicago truncatula GN=MTR_8g105110 PE=1 SV=1	19549.4	24956.1	15517.5	22664.7	26066	1219.33	684.088	452.708	701.086	2294.76	protein
I3SJY8	tr|I3SJY8|I3SJY8_MEDTR;REV__tr|A0A072VGT1|A0A072VGT1_MEDTR	tr|I3SJY8|I3SJY8_MEDTR Ribosomal protein S8 OS=Medicago truncatula GN=MTR_1g105415 PE=2 SV=1	32618.2	42548.3	49393.4	32643.2	28427.9	0	0	0	0	0	protein
G7LBJ0	tr|G7LBJ0|G7LBJ0_MEDTR;tr|G7K0S3|G7K0S3_MEDTR	tr|G7LBJ0|G7LBJ0_MEDTR 30S ribosomal protein S9P OS=Medicago truncatula GN=MTR_8g106020 PE=2 SV=1;tr|G7K0S3|G7K0S3_MEDTR 30S ribosomal protein S9P OS=Medicago truncatula GN=MTR_5g075240 PE=3 SV=1	15292	17636.4	17128.9	18080.8	16274.5	0	0	0	0	1487.03	protein
G7JK13	tr|G7JK13|G7JK13_MEDTR	tr|G7JK13|G7JK13_MEDTR 30S ribosomal protein S9P OS=Medicago truncatula GN=MTR_4g085580 PE=2 SV=1	2359.29	2888.52	2548.31	2938.47	3304.64	0	0	0	0	0	protein
I3SPL5	tr|I3SPL5|I3SPL5_MEDTR	tr|I3SPL5|I3SPL5_MEDTR 40S ribosomal protein S17 OS=Medicago truncatula GN=MTR_1g058250 PE=2 SV=1	35813.1	45684.7	30351.2	31162	38777.3	20157.8	19849.2	4329.77	6443.36	14784.5	protein
G7IEW7	tr|G7IEW7|G7IEW7_MEDTR	tr|G7IEW7|G7IEW7_MEDTR Ribosomal protein S13P/S18e OS=Medicago truncatula GN=MTR_6g043210 PE=2 SV=1	80238.2	75317.7	84821.5	102146	68646.9	20886.1	8295.95	5639.47	11371.1	22118.8	protein
A0A072UT55	tr|A0A072UT55|A0A072UT55_MEDTR	tr|A0A072UT55|A0A072UT55_MEDTR 40S ribosomal protein S19-1 OS=Medicago truncatula GN=MTR_3g013635 PE=4 SV=1	62160.9	108264	56747.4	63072.4	68948.9	11855	8302.59	5106.02	11827.1	40526.9	protein
B7FHE5	tr|B7FHE5|B7FHE5_MEDTR	tr|B7FHE5|B7FHE5_MEDTR 40S ribosomal protein S19-1 OS=Medicago truncatula GN=MTR_8g040740 PE=1 SV=1	2138.76	1951.73	1711.7	2325.92	2010.94	0	0	0	0	0	protein
A0A072TV74	tr|A0A072TV74|A0A072TV74_MEDTR;tr|G7LAL7|G7LAL7_MEDTR	tr|A0A072TV74|A0A072TV74_MEDTR 40S ribosomal protein S2-4 OS=Medicago truncatula GN=MTR_8g105340 PE=3 SV=1;tr|G7LAL7|G7LAL7_MEDTR 40S ribosomal protein S2-4 OS=Medicago truncatula GN=MTR_8g105340 PE=1 SV=1	25010.8	58297	29669.8	26167.7	62223.5	929.822	1223.53	620.199	920.401	2190.57	protein
G7IRA1	tr|G7IRA1|G7IRA1_MEDTR;tr|A0A072UJY5|A0A072UJY5_MEDTR	tr|G7IRA1|G7IRA1_MEDTR 40S ribosomal protein S20-2 OS=Medicago truncatula GN=MTR_1g091057 PE=1 SV=1;tr|A0A072UJY5|A0A072UJY5_MEDTR 40S ribosomal protein S20-2 OS=Medicago truncatula GN=MTR_4g034030 PE=3 SV=1	56643.3	49477.4	57550.8	46798.8	40970	14794.3	10687.6	0	0	28929.9	protein
G7L2J4	tr|G7L2J4|G7L2J4_MEDTR;tr|B7FGU9|B7FGU9_MEDTR	tr|G7L2J4|G7L2J4_MEDTR 40S ribosomal protein S21 OS=Medicago truncatula GN=MTR_7g076530 PE=3 SV=1;tr|B7FGU9|B7FGU9_MEDTR 40S ribosomal protein S21 OS=Medicago truncatula GN=MTR_2g436800 PE=1 SV=1	72866.9	53246.1	110004	88711.2	35648.3	26251.2	24104.3	9770.92	18365.7	22998.2	protein
B7FHD2	tr|B7FHD2|B7FHD2_MEDTR;tr|A0A072TZH9|A0A072TZH9_MEDTR;tr|A0A072VW19|A0A072VW19_MEDTR;tr|I3T6R1|I3T6R1_MEDTR	tr|B7FHD2|B7FHD2_MEDTR 40S ribosomal protein S23-1 OS=Medicago truncatula GN=MTR_7g100720 PE=2 SV=1;tr|A0A072TZH9|A0A072TZH9_MEDTR 40S ribosomal protein S23-1 OS=Medicago truncatula GN=MTR_7g061155 PE=3 SV=1;tr|A0A072VW19|A0A072VW19_MEDTR 40S ribosomal pro	6613.89	12510.6	3606.75	4341.79	11209.7	0	0	0	0	0	protein
B7FMK4	tr|B7FMK4|B7FMK4_MEDTR	tr|B7FMK4|B7FMK4_MEDTR 40S ribosomal protein S24 OS=Medicago truncatula GN=MTR_1g081410 PE=1 SV=1	29019.9	38093.9	14155.1	41830.5	40259.7	0	0	0	0	0	protein
A0A072UX65	tr|A0A072UX65|A0A072UX65_MEDTR;tr|B7FH10|B7FH10_MEDTR;tr|B7FGM7|B7FGM7_MEDTR;tr|G7JMP6|G7JMP6_MEDTR	tr|A0A072UX65|A0A072UX65_MEDTR Ribosomal protein S25 OS=Medicago truncatula GN=MTR_4g070600 PE=4 SV=1;tr|B7FH10|B7FH10_MEDTR Ribosomal protein S25 OS=Medicago truncatula GN=MTR_4g070600 PE=2 SV=1;tr|B7FGM7|B7FGM7_MEDTR Ribosomal protein S25 OS=Medicago tru	70870.6	36224.1	18185.3	74610.7	39311.9	15206.5	11075	6304.65	5778.16	22442.5	protein
B7FN54	tr|B7FN54|B7FN54_MEDTR;tr|B7FHA3|B7FHA3_MEDTR	tr|B7FN54|B7FN54_MEDTR 40S ribosomal protein S27 OS=Medicago truncatula GN=MTR_1g111970 PE=2 SV=1;tr|B7FHA3|B7FHA3_MEDTR 40S ribosomal protein S27 OS=Medicago truncatula GN=MTR_2g015680 PE=2 SV=1	10440.7	12817.2	16411.4	16517.2	13344.8	17756.6	0	0	0	20388.1	protein
B7FH64	tr|B7FH64|B7FH64_MEDTR;tr|G7KL44|G7KL44_MEDTR;tr|G7ZZD8|G7ZZD8_MEDTR	tr|B7FH64|B7FH64_MEDTR 40S ribosomal S3-like protein OS=Medicago truncatula GN=MTR_1g044660 PE=2 SV=1;tr|G7KL44|G7KL44_MEDTR 40S ribosomal S3-like protein OS=Medicago truncatula GN=MTR_6g052140 PE=3 SV=1	31321.1	45390.1	40659.9	40839.9	45712.1	8146.22	4767.46	3201.1	9307.84	21513.8	protein
B7FLW8	tr|B7FLW8|B7FLW8_MEDTR	tr|B7FLW8|B7FLW8_MEDTR 40S ribosomal protein S3a OS=Medicago truncatula GN=MTR_1g103100 PE=1 SV=1	5287.93	9096.84	6548.45	6996.54	7317.79	1637.77	0	896.088	0	2448.84	protein
G7K3P1	tr|G7K3P1|G7K3P1_MEDTR;tr|A0A072UT24|A0A072UT24_MEDTR	tr|G7K3P1|G7K3P1_MEDTR 40S ribosomal protein S3a OS=Medicago truncatula GN=MTR_5g006440 PE=1 SV=1	39130.4	61947.3	46527.2	54676.7	63256.8	8377.11	4898.64	3777.97	9458.12	3899.05	protein
B7FL29	tr|B7FL29|B7FL29_MEDTR;tr|G7JLT2|G7JLT2_MEDTR;tr|G7KT73|G7KT73_MEDTR	tr|B7FL29|B7FL29_MEDTR 40S ribosomal protein S4 OS=Medicago truncatula GN=MTR_5g018940 PE=1 SV=1	29330.6	43205.1	39326.1	31541.8	45581.6	2511.54	1375.25	1165.78	0	5568.98	protein
A0A072VJE7	tr|A0A072VJE7|A0A072VJE7_MEDTR;tr|A0A072TF04|A0A072TF04_MEDTR	tr|A0A072VJE7|A0A072VJE7_MEDTR 40S ribosomal protein S5-2 OS=Medicago truncatula GN=MTR_1g054310 PE=3 SV=1	15061.9	13378.8	18820.8	14591	11753.1	2544.62	2655.28	600.672	0	4915.96	protein
I3S1W3	tr|I3S1W3|I3S1W3_MEDTR	tr|I3S1W3|I3S1W3_MEDTR 40S ribosomal protein S6 OS=Medicago truncatula GN=MTR_4g088595 PE=2 SV=1	25232.8	31770.5	36155.8	32789	26386.1	15028.3	6443.87	5429.39	5324.96	34981.8	protein
A0A072TZB9	tr|A0A072TZB9|A0A072TZB9_MEDTR	tr|A0A072TZB9|A0A072TZB9_MEDTR 40S ribosomal protein S6 OS=Medicago truncatula GN=MTR_7g053160 PE=3 SV=1	2499.72	3010.98	2399.97	3529.55	2533.68	0	0	0	0	0	protein
G7KN51	tr|G7KN51|G7KN51_MEDTR;tr|B7FGT0|B7FGT0_MEDTR	tr|G7KN51|G7KN51_MEDTR 40S ribosomal S7-like protein OS=Medicago truncatula GN=MTR_6g021670 PE=2 SV=1;tr|B7FGT0|B7FGT0_MEDTR 40S ribosomal S7-like protein OS=Medicago truncatula GN=MTR_6g085000 PE=1 SV=1	20619.1	44347.4	18353.1	17564.5	35360.4	0	0	0	0	0	protein
B7FMW0	tr|B7FMW0|B7FMW0_MEDTR	tr|B7FMW0|B7FMW0_MEDTR 40S ribosomal protein S8 OS=Medicago truncatula GN=MTR_7g053450 PE=2 SV=1	49185.4	77585.6	63305.4	88328.5	72918.1	14802.8	8631.05	4902.06	5349.1	41235.9	protein
I3T3T7	tr|I3T3T7|I3T3T7_MEDTR;tr|G7LF60|G7LF60_MEDTR;tr|G7JP43|G7JP43_MEDTR;tr|A0A072UGW8|A0A072UGW8_MEDTR	tr|I3T3T7|I3T3T7_MEDTR 40S ribosomal protein S8 OS=Medicago truncatula GN=MTR_8g012325 PE=2 SV=1	7667.27	12711.8	8732.76	7149.83	10356	0	0	0	0	4861.85	protein
B7FMD4	tr|B7FMD4|B7FMD4_MEDTR;tr|G7KRA8|G7KRA8_MEDTR;tr|G7JQX8|G7JQX8_MEDTR;tr|G7ZZL1|G7ZZL1_MEDTR;tr|A0A072URF1|A0A072URF1_MEDTR	tr|B7FMD4|B7FMD4_MEDTR 40S ribosomal S9-like protein OS=Medicago truncatula GN=MTR_3g005430 PE=1 SV=1;tr|G7KRA8|G7KRA8_MEDTR 40S ribosomal S9-like protein OS=Medicago truncatula GN=MTR_7g067490 PE=3 SV=1;tr|G7JQX8|G7JQX8_MEDTR 40S ribosomal protein S9, put	24184.8	18923.1	50538.9	15473.5	17127.2	2218.55	2134.48	0	0	10247.7	protein
G7JB02	tr|G7JB02|G7JB02_MEDTR;tr|G7JB01|G7JB01_MEDTR;tr|G8A187|G8A187_MEDTR	tr|G7JB02|G7JB02_MEDTR 40S ribosomal protein SA OS=Medicago truncatula GN=MTR_3g095810 PE=1 SV=1;tr|G7JB01|G7JB01_MEDTR 40S ribosomal protein SA OS=Medicago truncatula GN=MTR_3g095810 PE=2 SV=1;tr|G8A187|G8A187_MEDTR 40S ribosomal protein SA OS=Medicago tr	24182.8	21843.5	23794.4	18575.9	28428.4	0	1967.87	0	0	0	protein
G7ZUM0	tr|G7ZUM0|G7ZUM0_MEDTR;tr|A0A072V158|A0A072V158_MEDTR;tr|G7IV57|G7IV57_MEDTR	tr|G7ZUM0|G7ZUM0_MEDTR 60S ribosomal protein L10 OS=Medicago truncatula GN=MTR_2g090910 PE=4 SV=1;tr|A0A072V158|A0A072V158_MEDTR 60S ribosomal protein L10-2 OS=Medicago truncatula GN=MTR_3g094230 PE=4 SV=1	10850.3	10793.2	9739.82	16427.1	17676.7	0	0	0	0	6506.09	protein
G7L8I9	tr|G7L8I9|G7L8I9_MEDTR;tr|B7FN35|B7FN35_MEDTR;tr|G7IVB7|G7IVB7_MEDTR	tr|G7L8I9|G7L8I9_MEDTR 50S ribosomal protein L5P OS=Medicago truncatula GN=MTR_8g046140 PE=2 SV=1;tr|B7FN35|B7FN35_MEDTR 50S ribosomal protein L5P OS=Medicago truncatula GN=MTR_4g080740 PE=2 SV=1;tr|G7IVB7|G7IVB7_MEDTR 50S ribosomal protein L5P OS=Medicago	35094.9	41527.5	23520.5	22164.8	37482	5774.56	3000.97	1748.08	3884.07	8588.56	protein
I3SXZ6	tr|I3SXZ6|I3SXZ6_MEDTR;tr|G7IRS3|G7IRS3_MEDTR	tr|I3SXZ6|I3SXZ6_MEDTR 60S ribosomal L12-like protein OS=Medicago truncatula GN=MTR_1g064500 PE=2 SV=1	27518.1	43542.2	26770.4	46543.1	27700.3	25302.1	23491.2	0	0	0	protein
G7K6T2	tr|G7K6T2|G7K6T2_MEDTR	tr|G7K6T2|G7K6T2_MEDTR 60S ribosomal protein L13 OS=Medicago truncatula GN=MTR_5g026750 PE=1 SV=2	6204.82	9472.45	6760.07	7794.78	7784.81	0	0	0	0	0	protein
G7KWF7	tr|G7KWF7|G7KWF7_MEDTR;tr|G7KWF6|G7KWF6_MEDTR;tr|B7FGS0|B7FGS0_MEDTR;tr|G7L741|G7L741_MEDTR	tr|G7KWF7|G7KWF7_MEDTR 60S ribosomal protein L13 OS=Medicago truncatula GN=MTR_7g111590 PE=3 SV=2;tr|G7KWF6|G7KWF6_MEDTR 60S ribosomal protein L13 OS=Medicago truncatula GN=MTR_7g111590 PE=2 SV=1;tr|B7FGS0|B7FGS0_MEDTR 60S ribosomal protein L13 OS=Medicago	50159.5	50655.3	53304.1	57851.1	43348.4	12230.3	6580.06	3328.13	0	15478.8	protein
B7FGF9	tr|B7FGF9|B7FGF9_MEDTR	tr|B7FGF9|B7FGF9_MEDTR 60S ribosomal protein L13a-4 OS=Medicago truncatula GN=MTR_7g057770 PE=2 SV=1	13592	14335.2	15863.6	17352.9	19252.2	2842.1	0	0	3598.74	7342.71	protein
G7I4V0	tr|G7I4V0|G7I4V0_MEDTR	tr|G7I4V0|G7I4V0_MEDTR 60S ribosomal L14-like protein OS=Medicago truncatula GN=MTR_1g075720 PE=1 SV=1	41883.7	43122.9	48719.8	62547.1	46508.3	19305.4	11346.7	4239.68	9823.32	29909.9	protein
I3T9M3	tr|I3T9M3|I3T9M3_MEDTR;tr|G7ISD7|G7ISD7_MEDTR;tr|A0A072TXP0|A0A072TXP0_MEDTR;tr|A0A072U7X0|A0A072U7X0_MEDTR	tr|I3T9M3|I3T9M3_MEDTR Ribosomal protein L15 OS=Medicago truncatula GN=MTR_3g078653 PE=2 SV=1;tr|G7ISD7|G7ISD7_MEDTR Ribosomal protein L15 OS=Medicago truncatula GN=MTR_2g014220 PE=3 SV=1	28717.2	47747.4	33796	20239.1	45048.3	0	0	0	0	0	protein
G7JC06	tr|G7JC06|G7JC06_MEDTR;tr|A0A072VAP6|A0A072VAP6_MEDTR	tr|G7JC06|G7JC06_MEDTR 60S ribosomal protein L17A OS=Medicago truncatula GN=MTR_3g085490 PE=2 SV=1;tr|A0A072VAP6|A0A072VAP6_MEDTR 60S ribosomal protein L17A OS=Medicago truncatula GN=MTR_3g085490 PE=3 SV=1	16782.7	21328.7	17193.8	17829.2	14557.8	0	1140.36	837.137	0	3432.52	protein
A0A072U5K2	tr|A0A072U5K2|A0A072U5K2_MEDTR;tr|B7FMF5|B7FMF5_MEDTR;tr|G7KXL1|G7KXL1_MEDTR	tr|A0A072U5K2|A0A072U5K2_MEDTR 60S ribosomal protein L18-3 OS=Medicago truncatula GN=MTR_7g108805 PE=4 SV=1	18768.3	19181.4	20931	24155.2	20733.4	0	0	1057.1	0	6477.85	protein
B7FJC3	tr|B7FJC3|B7FJC3_MEDTR;tr|A0A072UUP4|A0A072UUP4_MEDTR;tr|I3SJF6|I3SJF6_MEDTR	tr|B7FJC3|B7FJC3_MEDTR 60S ribosomal protein L18a OS=Medicago truncatula GN=MTR_2g098000 PE=2 SV=1;tr|A0A072UUP4|A0A072UUP4_MEDTR 60S ribosomal protein L18a OS=Medicago truncatula GN=MTR_3g046320 PE=3 SV=1;tr|I3SJF6|I3SJF6_MEDTR 60S ribosomal protein L18a	12837.8	21016.9	8221.15	15481.1	40596.6	0	0	0	0	0	protein
B7FHF4	tr|B7FHF4|B7FHF4_MEDTR;tr|A0A072VMH3|A0A072VMH3_MEDTR	tr|B7FHF4|B7FHF4_MEDTR Ribosomal protein L19 OS=Medicago truncatula GN=MTR_1g087910 PE=2 SV=1;tr|A0A072VMH3|A0A072VMH3_MEDTR Ribosomal protein L19 OS=Medicago truncatula GN=MTR_1g087910 PE=3 SV=1	894.186	2038.06	866.203	1288.12	2802.18	0	0	0	0	0	protein
I3SA92	tr|I3SA92|I3SA92_MEDTR;tr|A0A072U3W3|A0A072U3W3_MEDTR	tr|I3SA92|I3SA92_MEDTR Ribosomal protein L19 OS=Medicago truncatula GN=MTR_7g108955 PE=2 SV=1;tr|A0A072U3W3|A0A072U3W3_MEDTR Ribosomal protein L19 OS=Medicago truncatula GN=MTR_7g108955 PE=3 SV=1	16693.4	33390.1	7156.34	30798	28293.1	0	0	0	0	0	protein
I3T8M7	tr|I3T8M7|I3T8M7_MEDTR;tr|A0A072TH93|A0A072TH93_MEDTR	tr|I3T8M7|I3T8M7_MEDTR 60S ribosomal L21-like protein OS=Medicago truncatula GN=MTR_1g069905 PE=2 SV=1	17427.4	11525.1	7181.91	8495.71	8994.74	3436.61	0	0	0	5286.52	protein
G7IF49	tr|G7IF49|G7IF49_MEDTR	tr|G7IF49|G7IF49_MEDTR Ribosomal L22e family protein OS=Medicago truncatula GN=MTR_1g088450 PE=2 SV=1	49210.1	34902.8	46877.5	58473.7	33066.2	23345.2	20535.2	0	13075.3	39239.6	protein
G7KXE4	tr|G7KXE4|G7KXE4_MEDTR;tr|B7FMQ6|B7FMQ6_MEDTR	tr|G7KXE4|G7KXE4_MEDTR 60S ribosomal L23-like protein OS=Medicago truncatula GN=MTR_7g098290 PE=3 SV=1;tr|B7FMQ6|B7FMQ6_MEDTR 60S ribosomal L23-like protein OS=Medicago truncatula GN=MTR_1g069585 PE=2 SV=1	26787.3	26755.2	28545.3	18034.7	23107.6	0	4779.59	0	0	0	protein
G7JTN9	tr|G7JTN9|G7JTN9_MEDTR;tr|I3SAK9|I3SAK9_MEDTR	tr|G7JTN9|G7JTN9_MEDTR 60S ribosomal protein L23a-2 OS=Medicago truncatula GN=MTR_4g063060 PE=2 SV=1;tr|I3SAK9|I3SAK9_MEDTR 60S ribosomal protein L23a-2 OS=Medicago truncatula GN=MTR_7g023260 PE=2 SV=1	24580.7	47551.8	40818.5	24470.6	46642.6	0	0	0	0	0	protein
Q1SN35	tr|Q1SN35|Q1SN35_MEDTR;tr|I3SKQ8|I3SKQ8_MEDTR	tr|Q1SN35|Q1SN35_MEDTR 60S ribosomal protein L24-2 OS=Medicago truncatula GN=MTR_1g061670 PE=2 SV=1;tr|I3SKQ8|I3SKQ8_MEDTR 60S ribosomal protein L24-2 OS=Medicago truncatula GN=MTR_7g103320 PE=2 SV=1	18740	20492.1	8586.34	23737.5	24410.7	0	0	0	0	0	protein
G7ILF2	tr|G7ILF2|G7ILF2_MEDTR	tr|G7ILF2|G7ILF2_MEDTR 60S ribosomal protein L26-1 OS=Medicago truncatula GN=MTR_2g012450 PE=2 SV=1	13401.9	22331.7	12318.2	11491.9	27982.6	5130.93	4279.97	2566.02	3908.39	7872.86	protein
G7K2J3	tr|G7K2J3|G7K2J3_MEDTR	tr|G7K2J3|G7K2J3_MEDTR 60S ribosomal protein L26-1 OS=Medicago truncatula GN=MTR_5g015570 PE=2 SV=2	5524.59	10135.8	11170.6	10030.4	8509.24	3150.61	0	0	0	3357.41	protein
G7K4S3	tr|G7K4S3|G7K4S3_MEDTR	tr|G7K4S3|G7K4S3_MEDTR 60S ribosomal protein L26-1 OS=Medicago truncatula GN=MTR_5g096540 PE=3 SV=1	3580.21	3489.05	3232.59	4862.5	2033.93	0	0	0	0	0	protein
G7IG15	tr|G7IG15|G7IG15_MEDTR;tr|B7FH51|B7FH51_MEDTR	tr|G7IG15|G7IG15_MEDTR 60S ribosomal protein L27 OS=Medicago truncatula GN=MTR_2g035930 PE=2 SV=2;tr|B7FH51|B7FH51_MEDTR 60S ribosomal protein L27 OS=Medicago truncatula GN=MTR_2g006170 PE=2 SV=1	43963.9	36856.7	27402.5	60948.1	37896.4	0	4088.8	0	0	11054.8	protein
G7J4S6	tr|G7J4S6|G7J4S6_MEDTR;tr|G7LJC8|G7LJC8_MEDTR	tr|G7J4S6|G7J4S6_MEDTR 60S ribosomal protein L27a-3 OS=Medicago truncatula GN=MTR_3g077050 PE=2 SV=1	35987.9	35636.7	24750.9	46146.1	37505	0	0	0	0	0	protein
G7IUL4	tr|G7IUL4|G7IUL4_MEDTR	tr|G7IUL4|G7IUL4_MEDTR 60S ribosomal L28-like protein OS=Medicago truncatula GN=MTR_2g100410 PE=1 SV=1	33772.1	41247.8	28012.9	36376.6	37233.4	2738.22	2414.24	1290.52	2948.84	6759.09	protein
I3TAF1	tr|I3TAF1|I3TAF1_MEDTR;tr|A0A072TL99|A0A072TL99_MEDTR	tr|I3TAF1|I3TAF1_MEDTR 60S ribosomal L28-like protein OS=Medicago truncatula GN=MTR_8g015570 PE=2 SV=1;tr|A0A072TL99|A0A072TL99_MEDTR 60S ribosomal L28-like protein OS=Medicago truncatula GN=MTR_8g015570 PE=4 SV=1	57146	72027	47157.1	90543	77264.8	6985.35	2276.33	0	0	0	protein
G7IBY1	tr|G7IBY1|G7IBY1_MEDTR	tr|G7IBY1|G7IBY1_MEDTR 60S ribosomal protein L3B OS=Medicago truncatula GN=MTR_1g098540 PE=3 SV=2	33250.8	54759.3	31131.2	38210.3	54966.3	2972.7	600.298	494.725	400.692	18200.4	protein
A0A072UNM0	tr|A0A072UNM0|A0A072UNM0_MEDTR	tr|A0A072UNM0|A0A072UNM0_MEDTR 60S ribosomal protein L3B OS=Medicago truncatula GN=MTR_4g094398 PE=3 SV=1	999.327	1217.93	817.533	1270.47	772.457	0	0	0	0	0	protein
A0A072U7S2	tr|A0A072U7S2|A0A072U7S2_MEDTR;tr|A0A072TID4|A0A072TID4_MEDTR;tr|G7KSW7|G7KSW7_MEDTR;tr|A0A072TK88|A0A072TK88_MEDTR;tr|G7KCS0|G7KCS0_MEDTR	tr|A0A072U7S2|A0A072U7S2_MEDTR Ribosomal protein L7Ae/L30e/S12e/Gadd45 family protein OS=Medicago truncatula GN=MTR_7g021030 PE=4 SV=1;tr|A0A072TID4|A0A072TID4_MEDTR Ribosomal protein L7Ae/L30e/S12e/Gadd45 family protein OS=Medicago truncatula GN=MTR_0024s	6180.85	16318.3	6217.38	6058.39	15039.1	0	0	0	0	0	protein
G7KIQ1	tr|G7KIQ1|G7KIQ1_MEDTR;tr|B7FGL4|B7FGL4_MEDTR	tr|G7KIQ1|G7KIQ1_MEDTR 60S ribosomal protein L31B OS=Medicago truncatula GN=MTR_6g091630 PE=2 SV=1;tr|B7FGL4|B7FGL4_MEDTR 60S ribosomal protein L31B OS=Medicago truncatula GN=MTR_8g101980 PE=2 SV=1	20920.1	42677.1	25813.2	22498.8	48274.3	0	0	0	0	0	protein
I3SPQ1	tr|I3SPQ1|I3SPQ1_MEDTR;tr|A0A072TVQ4|A0A072TVQ4_MEDTR;tr|B7FN56|B7FN56_MEDTR	tr|I3SPQ1|I3SPQ1_MEDTR 60S ribosomal protein L32-1 OS=Medicago truncatula GN=MTR_7g053180 PE=2 SV=1;tr|A0A072TVQ4|A0A072TVQ4_MEDTR 60S ribosomal protein L32-1 OS=Medicago truncatula GN=MTR_7g007920 PE=4 SV=1	30791.2	35703.1	24539.4	38170	32630.1	0	0	0	0	0	protein
Q2HVS3	tr|Q2HVS3|Q2HVS3_MEDTR;tr|G7KF74|G7KF74_MEDTR;tr|B7FHA0|B7FHA0_MEDTR	tr|Q2HVS3|Q2HVS3_MEDTR 60S ribosomal L34-like protein OS=Medicago truncatula GN=MTR_7g010150 PE=2 SV=1;tr|G7KF74|G7KF74_MEDTR 60S ribosomal L34-like protein OS=Medicago truncatula GN=MTR_5g040570 PE=2 SV=1;tr|B7FHA0|B7FHA0_MEDTR 60S ribosomal L34-like prot	44819.6	36681.9	45982	54404.1	66351.6	9198.87	13179	4439.65	13239.5	35882.6	protein
G7JTN1	tr|G7JTN1|G7JTN1_MEDTR	tr|G7JTN1|G7JTN1_MEDTR 60S ribosomal L35-like protein OS=Medicago truncatula GN=MTR_4g062410 PE=3 SV=1	6304.09	9837.15	6370.72	4191.39	7542.47	0	0	0	0	0	protein
I3T617	tr|I3T617|I3T617_MEDTR;tr|G7KRI9|G7KRI9_MEDTR;tr|G7JL38|G7JL38_MEDTR	tr|I3T617|I3T617_MEDTR 60S ribosomal L35-like protein OS=Medicago truncatula GN=MTR_1g067490 PE=2 SV=1;tr|G7KRI9|G7KRI9_MEDTR 60S ribosomal L35-like protein OS=Medicago truncatula GN=MTR_7g080090 PE=3 SV=1	1604.94	2655.87	1181.35	1369.4	2674.59	0	0	0	0	0	protein
I3T9M0	tr|I3T9M0|I3T9M0_MEDTR;tr|A0A072TPY7|A0A072TPY7_MEDTR;tr|A0A072UET3|A0A072UET3_MEDTR;tr|A0A072UGK3|A0A072UGK3_MEDTR	tr|I3T9M0|I3T9M0_MEDTR 60S ribosomal protein L35a-3 OS=Medicago truncatula GN=MTR_0699s0020 PE=2 SV=1;tr|A0A072TPY7|A0A072TPY7_MEDTR 60S ribosomal protein L35a-3 OS=Medicago truncatula GN=MTR_0699s0010 PE=4 SV=1;tr|A0A072UET3|A0A072UET3_MEDTR 60S ribosomal	14310	16754.5	14803.7	21332.8	15985	0	0	0	0	0	protein
I3T3U6	tr|I3T3U6|I3T3U6_MEDTR	tr|I3T3U6|I3T3U6_MEDTR 60S ribosomal protein L36 OS=Medicago truncatula GN=MTR_6g053730 PE=2 SV=1	38755.4	48007.9	29507.6	49705	35520.8	0	0	0	0	21708.6	protein
B7FGL8	tr|B7FGL8|B7FGL8_MEDTR;tr|A0A072TFU7|A0A072TFU7_MEDTR;tr|G7JLC8|G7JLC8_MEDTR	tr|B7FGL8|B7FGL8_MEDTR 60S ribosomal protein L37a-2 OS=Medicago truncatula GN=MTR_4g099160 PE=2 SV=1;tr|A0A072TFU7|A0A072TFU7_MEDTR 60S ribosomal protein L37a-2 OS=Medicago truncatula GN=MTR_0199s0040 PE=3 SV=1;tr|G7JLC8|G7JLC8_MEDTR 60S ribosomal protein	10275.9	10195.5	8284.33	5029.67	12484.8	0	0	0	0	0	protein
A0A072VJR8	tr|A0A072VJR8|A0A072VJR8_MEDTR	tr|A0A072VJR8|A0A072VJR8_MEDTR 60S ribosomal L4-like protein OS=Medicago truncatula GN=MTR_1g066990 PE=4 SV=1	52462.8	67360.4	55217.2	54535.9	56227	6626.52	1326.34	809.458	1748.22	17255.7	protein
B7FHR0	tr|B7FHR0|B7FHR0_MEDTR	tr|B7FHR0|B7FHR0_MEDTR 60S ribosomal L4-like protein OS=Medicago truncatula GN=MTR_5g025120 PE=2 SV=1	5030.1	6977.51	6027.98	7400.83	5876.35	1067.11	662.132	273.676	0	3251.86	protein
G7I6N5	tr|G7I6N5|G7I6N5_MEDTR	tr|G7I6N5|G7I6N5_MEDTR 60S ribosomal L4-like protein OS=Medicago truncatula GN=MTR_1g045410 PE=1 SV=1	1576.28	1665.41	1905.24	2429.02	1088.58	666.765	0	0	0	1018.51	protein
B7FJX5	tr|B7FJX5|B7FJX5_MEDTR;tr|G7J8J8|G7J8J8_MEDTR	tr|B7FJX5|B7FJX5_MEDTR 60S ribosomal protein L5-2 OS=Medicago truncatula GN=MTR_8g028125 PE=1 SV=1	16806.1	26748	21900.4	24283.7	23325	6064	5460.51	0	6944.05	16019.9	protein
B7FH28	tr|B7FH28|B7FH28_MEDTR	tr|B7FH28|B7FH28_MEDTR 60S ribosomal L6-like protein OS=Medicago truncatula GN=MTR_3g094860 PE=1 SV=1	22209.3	56357.1	22644.7	27128.9	29850.9	6550.23	5716.91	3767.65	8840.76	11488.1	protein
G7LBA5	tr|G7LBA5|G7LBA5_MEDTR	tr|G7LBA5|G7LBA5_MEDTR 60S ribosomal L6-like protein OS=Medicago truncatula GN=MTR_8g091910 PE=4 SV=1	11413	13304.2	12044.1	13101.1	13284.1	4315.75	0	2231.45	0	10331.9	protein
G7J9R6	tr|G7J9R6|G7J9R6_MEDTR	tr|G7J9R6|G7J9R6_MEDTR 60S ribosomal L6-like protein OS=Medicago truncatula GN=MTR_3g094570 PE=4 SV=1	827.667	2816.03	802.654	626.371	1338.75	0	0	0	0	0	protein
A0A072VPV6	tr|A0A072VPV6|A0A072VPV6_MEDTR;tr|Q2HVI3|Q2HVI3_MEDTR;tr|A0A072VFD4|A0A072VFD4_MEDTR;tr|A0A072VR27|A0A072VR27_MEDTR	tr|A0A072VPV6|A0A072VPV6_MEDTR 60S ribosomal protein L7 OS=Medicago truncatula GN=MTR_1g022385 PE=3 SV=1;tr|Q2HVI3|Q2HVI3_MEDTR 60S ribosomal protein L7 OS=Medicago truncatula GN=MTR_2g038250 PE=1 SV=1	20086.8	28587	24264.3	26122.4	24165.2	3502.99	1872.37	932.989	1971.38	12466.3	protein
A0A072TYM4	tr|A0A072TYM4|A0A072TYM4_MEDTR	tr|A0A072TYM4|A0A072TYM4_MEDTR Ribosomal protein L7Ae/L30e/S12e/Gadd45 family protein OS=Medicago truncatula GN=MTR_7g027235 PE=4 SV=1	8025.41	10876.2	9215.88	7132.42	11486.4	0	0	0	0	0	protein
I3T063	tr|I3T063|I3T063_MEDTR	tr|I3T063|I3T063_MEDTR Ribosomal protein L7Ae/L30e/S12e/Gadd45 family protein OS=Medicago truncatula GN=MTR_4g074260 PE=2 SV=1	14610.7	15818.2	15048.3	12222.6	17304.5	0	0	0	0	17347.1	protein
G7L3L0	tr|G7L3L0|G7L3L0_MEDTR	tr|G7L3L0|G7L3L0_MEDTR 60S ribosomal L8-like protein OS=Medicago truncatula GN=MTR_7g076940 PE=1 SV=1	37968.8	49970.1	45453.1	57431	44600.7	6018.04	5184.05	3077.46	4055.55	19823.4	protein
G7J9M6	tr|G7J9M6|G7J9M6_MEDTR	tr|G7J9M6|G7J9M6_MEDTR 60S ribosomal protein L6 OS=Medicago truncatula GN=MTR_3g093110 PE=1 SV=1	42621.6	60233.3	44620.2	39030.1	64864.4	6350.23	3775.52	830.432	3923.76	10545.1	protein
G7JC94	tr|G7JC94|G7JC94_MEDTR;tr|A0A072VI67|A0A072VI67_MEDTR;tr|G7KGX1|G7KGX1_MEDTR;tr|A0A072UZJ1|A0A072UZJ1_MEDTR	tr|G7JC94|G7JC94_MEDTR 60S acidic ribosomal protein P0-1 OS=Medicago truncatula GN=MTR_3g108280 PE=1 SV=1;tr|A0A072VI67|A0A072VI67_MEDTR 60S acidic ribosomal protein OS=Medicago truncatula GN=MTR_1g044130 PE=4 SV=1	15758.8	12612.1	13183.5	24623.1	14629.3	0	0	0	0	2061.68	protein
G7J8Y6	tr|G7J8Y6|G7J8Y6_MEDTR;tr|A0A072VJD3|A0A072VJD3_MEDTR	tr|G7J8Y6|G7J8Y6_MEDTR 60S acidic ribosomal protein OS=Medicago truncatula GN=MTR_3g092600 PE=2 SV=1;tr|A0A072VJD3|A0A072VJD3_MEDTR 60S acidic ribosomal protein OS=Medicago truncatula GN=MTR_2g066750 PE=3 SV=1	19225.8	21514.5	28463.3	18245.4	23632.1	0	0	5163.33	4883.95	0	protein
A0A072VLF0	tr|A0A072VLF0|A0A072VLF0_MEDTR	tr|A0A072VLF0|A0A072VLF0_MEDTR 60S acidic ribosomal protein OS=Medicago truncatula GN=MTR_2g085085 PE=3 SV=1	89562	91062.3	98735.5	53770.8	66036.3	21545	18804	17358.8	11201.2	15728.2	protein
B7FGL9	tr|B7FGL9|B7FGL9_MEDTR;tr|A0A072V9E5|A0A072V9E5_MEDTR	tr|B7FGL9|B7FGL9_MEDTR Ribosomal protein OS=Medicago truncatula GN=MTR_3g070930 PE=2 SV=1;tr|A0A072V9E5|A0A072V9E5_MEDTR Ribosomal protein L1p/L10e family protein OS=Medicago truncatula GN=MTR_3g070930 PE=4 SV=1	13553.9	14026.4	9372.89	8890.59	11628.6	0	0	0	0	0	protein
A0A072V6Z3	tr|A0A072V6Z3|A0A072V6Z3_MEDTR	tr|A0A072V6Z3|A0A072V6Z3_MEDTR DEAD-box ATP-dependent RNA helicase OS=Medicago truncatula GN=MTR_2g438110 PE=4 SV=1	1542.84	1435.09	1933.36	1766.81	2774.07	0	0	0	0	0	protein
A0A072UB30	tr|A0A072UB30|A0A072UB30_MEDTR;tr|G7KPA2|G7KPA2_MEDTR	tr|A0A072UB30|A0A072UB30_MEDTR Eukaryotic translation initiation factor 6 OS=Medicago truncatula GN=EIF6 PE=3 SV=1;tr|G7KPA2|G7KPA2_MEDTR Eukaryotic translation initiation factor 6 OS=Medicago truncatula GN=EIF6 PE=2 SV=1	2268.08	2648.45	3215.29	3494.48	2609.47	0	0	2407.74	0	0	protein
A0A072UNE0	tr|A0A072UNE0|A0A072UNE0_MEDTR;tr|A0A072ULJ9|A0A072ULJ9_MEDTR;tr|G7JNJ5|G7JNJ5_MEDTR;tr|G7JNJ6|G7JNJ6_MEDTR	tr|A0A072UNE0|A0A072UNE0_MEDTR RNA recognition motif OS=Medicago truncatula GN=MTR_4g074930 PE=4 SV=1;tr|A0A072ULJ9|A0A072ULJ9_MEDTR RNA recognition motif OS=Medicago truncatula GN=MTR_4g074930 PE=4 SV=1;tr|G7JNJ5|G7JNJ5_MEDTR RNA recognition motif OS=Medi	330.411	379.417	856.069	480.887	591.749	0	0	522.073	0	0	protein
A0A072UYN5	tr|A0A072UYN5|A0A072UYN5_MEDTR	tr|A0A072UYN5|A0A072UYN5_MEDTR Hydroxyproline-rich glycoprotein family protein OS=Medicago truncatula GN=MTR_3g063200 PE=4 SV=1	0	377.777	504.017	565.907	673.11	3318.47	2205.52	2635.04	2963.15	1874.29	protein
G7L840	tr|G7L840|G7L840_MEDTR	tr|G7L840|G7L840_MEDTR Import component Toc86/159, G and M domain protein OS=Medicago truncatula GN=MTR_8g088370 PE=4 SV=1	110.521	216.547	295.501	271.677	331.57	387.932	481.838	498.47	619.743	600.247	protein
G7IKY4	tr|G7IKY4|G7IKY4_MEDTR	tr|G7IKY4|G7IKY4_MEDTR Translocon outer complex protein OS=Medicago truncatula GN=MTR_2g030630 PE=4 SV=1	299.913	239.772	440.212	270.067	360.068	1073.32	658.564	1100.64	954.127	1154.26	protein
A0A072TYG3	tr|A0A072TYG3|A0A072TYG3_MEDTR	tr|A0A072TYG3|A0A072TYG3_MEDTR Processing peptidase OS=Medicago truncatula GN=MTR_7g053330 PE=3 SV=1	971.71	1567.04	1254.38	507.562	1841.54	0	0	0	0	0	protein
G7LGQ5	tr|G7LGQ5|G7LGQ5_MEDTR	tr|G7LGQ5|G7LGQ5_MEDTR Processing peptidase OS=Medicago truncatula GN=MTR_8g014660 PE=3 SV=1	796.69	778.354	909.775	676.983	631.934	0	0	1174.19	682.498	1104.35	protein
A0A072V0X7	tr|A0A072V0X7|A0A072V0X7_MEDTR	tr|A0A072V0X7|A0A072V0X7_MEDTR Importin beta-like protein OS=Medicago truncatula GN=MTR_3g491860 PE=4 SV=1	1775.64	1661.17	2196.7	1092.15	1261.16	176.087	110.404	194.965	253.693	0	protein
G7IMW8	tr|G7IMW8|G7IMW8_MEDTR;tr|G7JKI4|G7JKI4_MEDTR	tr|G7IMW8|G7IMW8_MEDTR Importin subunit alpha OS=Medicago truncatula GN=MTR_2g034900 PE=1 SV=2	830.721	1037.44	1667.69	1590.43	2108.97	741.901	0	795.134	861.899	0	protein
G7KXF8	tr|G7KXF8|G7KXF8_MEDTR	tr|G7KXF8|G7KXF8_MEDTR Ras GTPase-activating binding-like protein OS=Medicago truncatula GN=MTR_7g098440 PE=4 SV=1	686.029	842.472	1035.85	1217.63	927.169	2285.9	1882.3	3001.95	3371.41	4363.47	protein
A0A072TT57	tr|A0A072TT57|A0A072TT57_MEDTR	tr|A0A072TT57|A0A072TT57_MEDTR Nuclear transport factor 2 OS=Medicago truncatula GN=MTR_8g080790 PE=4 SV=1	6472.31	6238.02	4743.44	6273.27	5599.21	0	0	0	0	0	protein
A0A072TWL1	tr|A0A072TWL1|A0A072TWL1_MEDTR	tr|A0A072TWL1|A0A072TWL1_MEDTR Importin subunit beta-like protein OS=Medicago truncatula GN=MTR_8g099785 PE=4 SV=1	5455.78	5891.28	6564.57	4461.86	5481.17	1782.81	1052.66	703.82	1271.32	1847.12	protein
A0A072TYK3	tr|A0A072TYK3|A0A072TYK3_MEDTR;tr|G7KL09|G7KL09_MEDTR	tr|A0A072TYK3|A0A072TYK3_MEDTR Importin-alpha re-exporter, putative OS=Medicago truncatula GN=MTR_8g027450 PE=4 SV=1	1272.44	2192.91	1629.04	1355.51	1543.64	697.058	0	0	625.284	910.106	protein
G7I9F7	tr|G7I9F7|G7I9F7_MEDTR;tr|G7JHY7|G7JHY7_MEDTR	tr|G7I9F7|G7I9F7_MEDTR Importin subunit alpha OS=Medicago truncatula GN=MTR_1g083810 PE=3 SV=1	921.033	1056.23	1685.06	2194.66	2058.96	873.098	0	1271.14	977.648	1944.96	protein
G7K6H8	tr|G7K6H8|G7K6H8_MEDTR	tr|G7K6H8|G7K6H8_MEDTR Chromosome region maintenance protein 1/exportin OS=Medicago truncatula GN=MTR_5g007790 PE=4 SV=2	190.834	260.886	217.506	253.845	224.338	0	0	0	0	0	protein
G7KWI2	tr|G7KWI2|G7KWI2_MEDTR	tr|G7KWI2|G7KWI2_MEDTR Importin subunit alpha OS=Medicago truncatula GN=MTR_7g112350 PE=1 SV=2	3946.34	4268.65	6569.27	6532.69	7849.99	3223.64	2881.57	2425	3115.32	6049.99	protein
A0A072V1N9	tr|A0A072V1N9|A0A072V1N9_MEDTR;tr|A0A072UQC6|A0A072UQC6_MEDTR;tr|A0A072URQ4|A0A072URQ4_MEDTR	tr|A0A072V1N9|A0A072V1N9_MEDTR Ras GTPase-activating binding-like protein OS=Medicago truncatula GN=MTR_4g109640 PE=4 SV=1;tr|A0A072UQC6|A0A072UQC6_MEDTR Ras GTPase-activating binding-like protein OS=Medicago truncatula GN=MTR_4g109640 PE=4 SV=1;tr|A0A072U	0	0	0	604.279	1000.14	3352.38	4567.81	2530.23	4132.79	1707.54	protein
A0A072VQZ2	tr|A0A072VQZ2|A0A072VQZ2_MEDTR;tr|A0A072W2D6|A0A072W2D6_MEDTR	tr|A0A072VQZ2|A0A072VQZ2_MEDTR Transportin-1 protein OS=Medicago truncatula GN=MTR_1g112920 PE=4 SV=1;tr|A0A072W2D6|A0A072W2D6_MEDTR Transportin-1 protein OS=Medicago truncatula GN=MTR_1g112920 PE=4 SV=1	317.398	384.475	348.96	299.461	411.747	0	0	0	0	0	protein
G7JRR9	tr|G7JRR9|G7JRR9_MEDTR;REV__tr|G7ITL1|G7ITL1_MEDTR	tr|G7JRR9|G7JRR9_MEDTR Chromosome region maintenance protein 1/exportin OS=Medicago truncatula GN=MTR_4g077660 PE=4 SV=2	898.465	1041.92	1016.98	1018.71	1128.73	0	0	0	0	1659.47	protein
G7JBC0	tr|G7JBC0|G7JBC0_MEDTR;tr|G7JBC1|G7JBC1_MEDTR	tr|G7JBC0|G7JBC0_MEDTR Protein transporter Sec23-like protein OS=Medicago truncatula GN=MTR_3g084740 PE=4 SV=1;tr|G7JBC1|G7JBC1_MEDTR Protein transporter Sec23-like protein OS=Medicago truncatula GN=MTR_3g084740 PE=4 SV=1	495.124	570.328	702.271	547.128	862.014	0	0	0	0	0	protein
A0A072UG57	tr|A0A072UG57|A0A072UG57_MEDTR	tr|A0A072UG57|A0A072UG57_MEDTR Coiled-coil vesicle tethering-like protein, putative OS=Medicago truncatula GN=MTR_6g004510 PE=4 SV=1	128.908	89.7353	118.013	111.105	87.2242	0	0	0	0	0	protein
A0A072UJN9	tr|A0A072UJN9|A0A072UJN9_MEDTR	tr|A0A072UJN9|A0A072UJN9_MEDTR Sec23/Sec24 transport family protein OS=Medicago truncatula GN=MTR_4g052930 PE=4 SV=1	275.652	218.116	186.778	196.349	214.836	0	0	0	0	0	protein
G7KWG6	tr|G7KWG6|G7KWG6_MEDTR	tr|G7KWG6|G7KWG6_MEDTR Protein transporter Sec23-like protein OS=Medicago truncatula GN=MTR_7g111710 PE=4 SV=2	179.998	168.835	186.291	184.217	202.534	0	0	0	0	0	protein
A0A072UXW2	tr|A0A072UXW2|A0A072UXW2_MEDTR	tr|A0A072UXW2|A0A072UXW2_MEDTR Transducin/WD-like repeat-protein OS=Medicago truncatula GN=MTR_3g054090 PE=4 SV=1	8358.96	7862.22	10674.1	7956.48	10151.9	8515.64	7862.4	7411.97	7332.22	8081.04	protein
A0A072UTX7	tr|A0A072UTX7|A0A072UTX7_MEDTR;tr|A0A072UHV1|A0A072UHV1_MEDTR;tr|G7LGG8|G7LGG8_MEDTR	tr|A0A072UTX7|A0A072UTX7_MEDTR Patellin-like protein OS=Medicago truncatula GN=MTR_4g033435 PE=4 SV=1;tr|A0A072UHV1|A0A072UHV1_MEDTR Patellin-like protein OS=Medicago truncatula GN=MTR_4g033435 PE=4 SV=1	67846.6	116812	75607	128223	115752	104831	135529	146941	163679	137939	protein
B7FHQ2	tr|B7FHQ2|B7FHQ2_MEDTR;tr|A0A072UR14|A0A072UR14_MEDTR;tr|G7K7B6|G7K7B6_MEDTR;tr|A0A072U6C4|A0A072U6C4_MEDTR	tr|B7FHQ2|B7FHQ2_MEDTR Alpha-soluble NSF attachment protein OS=Medicago truncatula GN=MTR_3g072080 PE=2 SV=1	6066.46	3675.86	6417.86	6921.82	6163.14	7411.77	8067.86	3438.44	9830.46	8529.36	protein
Q5QQ33	tr|Q5QQ33|Q5QQ33_MEDTR;tr|B7FL30|B7FL30_MEDTR;tr|B7FIW2|B7FIW2_MEDTR;tr|B7FI12|B7FI12_MEDTR;tr|G7K590|G7K590_MEDTR	tr|Q5QQ33|Q5QQ33_MEDTR ADP-ribosylation factor 1 OS=Medicago truncatula GN=arf1 PE=2 SV=1;tr|B7FL30|B7FL30_MEDTR ADP-ribosylation factor-like protein A1D OS=Medicago truncatula GN=MTR_5g034125 PE=2 SV=1;tr|B7FIW2|B7FIW2_MEDTR ADP-ribosylation factor-like p	16156.7	28578.2	24351.3	16789.9	24267.6	867.08	0	579.956	0	1817.77	protein
Q5QQ32	tr|Q5QQ32|Q5QQ32_MEDTR;tr|G7LI61|G7LI61_MEDTR;tr|A0A072TGE4|A0A072TGE4_MEDTR;tr|A2Q5T5|A2Q5T5_MEDTR	tr|Q5QQ32|Q5QQ32_MEDTR Coatomer zeta1 subunit OS=Medicago truncatula GN=copz1 PE=2 SV=1;tr|G7LI61|G7LI61_MEDTR Nonclathrin coat protein zeta1-COP, putative OS=Medicago truncatula GN=MTR_8g018030 PE=4 SV=1;tr|A0A072TGE4|A0A072TGE4_MEDTR Clathrin adaptor com	3492.52	2864.7	3403.03	2303.76	5218.92	0	0	0	0	0	protein
A0A072V1D5	tr|A0A072V1D5|A0A072V1D5_MEDTR	tr|A0A072V1D5|A0A072V1D5_MEDTR Patellin-3 protein OS=Medicago truncatula GN=MTR_3g097350 PE=4 SV=1	5866.32	8011.51	6223.86	5224.03	5952.15	6703.13	5747.66	4206.83	6004.86	4188.95	protein
A0A072V4Y7	tr|A0A072V4Y7|A0A072V4Y7_MEDTR	tr|A0A072V4Y7|A0A072V4Y7_MEDTR Sec14p-like phosphatidylinositol transfer family protein OS=Medicago truncatula GN=MTR_2g031610 PE=4 SV=1	497.352	352.544	245.924	128.299	203.555	0	0	0	0	0	protein
A0A072VQF0	tr|A0A072VQF0|A0A072VQF0_MEDTR;tr|G7IEX3|G7IEX3_MEDTR;tr|G7J6B1|G7J6B1_MEDTR	tr|A0A072VQF0|A0A072VQF0_MEDTR Vacuolar-sorting receptor-like protein OS=Medicago truncatula GN=MTR_1g106940 PE=4 SV=1;tr|G7IEX3|G7IEX3_MEDTR Vacuolar-sorting receptor-like protein OS=Medicago truncatula GN=MTR_1g106940 PE=4 SV=2	384.281	390.309	592.25	708.856	413.209	670.813	541.025	556.539	0	0	protein
G7J457	tr|G7J457|G7J457_MEDTR	tr|G7J457|G7J457_MEDTR Vacuolar protein sorting-associated protein VPS9 OS=Medicago truncatula GN=MTR_3g073360 PE=4 SV=1	257.689	234.272	341.58	308.185	295.504	1586.96	959.384	981.576	733.607	702.439	protein
G7KG48	tr|G7KG48|G7KG48_MEDTR;tr|G7KG47|G7KG47_MEDTR	tr|G7KG48|G7KG48_MEDTR ATP-dependent Clp protease OS=Medicago truncatula GN=MTR_5g011550 PE=4 SV=1;tr|G7KG47|G7KG47_MEDTR ATP-dependent Clp protease OS=Medicago truncatula GN=MTR_5g011550 PE=4 SV=1	954.031	830.905	987.313	1083.31	749.483	0	0	0	0	0	protein
A0A072VQ58	tr|A0A072VQ58|A0A072VQ58_MEDTR	tr|A0A072VQ58|A0A072VQ58_MEDTR Fructose-bisphosphate aldolase OS=Medicago truncatula GN=MTR_1g109200 PE=3 SV=1	50174.1	39438.1	44042.4	43989.8	31015.6	32274.4	28678.6	21086.2	27104.2	51315.8	PS
G7IT85	tr|G7IT85|G7IT85_MEDTR	tr|G7IT85|G7IT85_MEDTR Phosphoglycerate kinase OS=Medicago truncatula GN=MTR_2g066110 PE=1 SV=1	2155.79	1135.07	2139.78	1575.41	1669.93	5842.45	4028.99	2098.42	4628.66	4969.69	PS
G7IT86	tr|G7IT86|G7IT86_MEDTR	tr|G7IT86|G7IT86_MEDTR Phosphoglycerate kinase OS=Medicago truncatula GN=MTR_2g066120 PE=1 SV=1	114884	106861	103378	96866.8	119185	69525.3	50871.1	30641.7	68203.8	91378	PS
G7L1U4	tr|G7L1U4|G7L1U4_MEDTR	tr|G7L1U4|G7L1U4_MEDTR Ribose-5-phosphate isomerase A OS=Medicago truncatula GN=MTR_7g114900 PE=1 SV=1	4018.26	3752.19	2401.32	5258.58	3231.94	5999.67	7893.7	4363.71	4589.47	5919.66	PS
A0A072VEG8	tr|A0A072VEG8|A0A072VEG8_MEDTR	tr|A0A072VEG8|A0A072VEG8_MEDTR TCP-1/cpn60 chaperonin family protein OS=Medicago truncatula GN=MTR_1g017380 PE=3 SV=1	24124.1	17509.4	24559.3	21568.6	16180	44627.2	38681.5	27732.6	32476	38845.7	PS
I3SKN7	tr|I3SKN7|I3SKN7_MEDTR	tr|I3SKN7|I3SKN7_MEDTR RuBisCO large subunit-binding protein OS=Medicago truncatula GN=MTR_4g057970 PE=2 SV=1	25045.6	20003.2	23132.3	24500	16426.4	25196.5	25066.9	18618.3	20170.4	30048.2	PS
G7JG19	tr|G7JG19|G7JG19_MEDTR;tr|S4T017|S4T017_MEDTR;tr|G7L520|G7L520_MEDTR;tr|G7KLK5|G7KLK5_MEDTR;tr|A2Q5A2|A2Q5A2_MEDTR;tr|A0A072TKG8|A0A072TKG8_MEDTR;tr|G7J103|G7J103_MEDTR;tr|A0A072U8G8|A0A072U8G8_MEDTR;tr|A0A072TNF1|A0A072TNF1_MEDTR;tr|G7J0Y9|G7J0Y9_MEDTR;tr|A0A072TVY7|A0A072TVY7_MEDTR;tr|G7JRM2|G7JRM2_MEDTR	tr|G7JG19|G7JG19_MEDTR Ribulose bisphosphate carboxylase large chain domain protein OS=Medicago truncatula GN=MTR_4g051270 PE=1 SV=1;tr|S4T017|S4T017_MEDTR Ribulose bisphosphate carboxylase large chain OS=Medicago truncatula GN=rbcL PE=3 SV=1;tr|G7L520|G7L	3739.79	5553.2	3423.04	6547.32	3819.7	947.488	1336.3	631.68	401.032	1417.75	PS
G7JVD3	tr|G7JVD3|G7JVD3_MEDTR	tr|G7JVD3|G7JVD3_MEDTR Ribulose bisphosphate carboxylase small chain OS=Medicago truncatula GN=MTR_4g127870 PE=2 SV=1	12094.9	10165.2	9847.77	20769.8	8590.16	17019.4	20667.5	19591.5	35000	0	PS
A0A072U2W1	tr|A0A072U2W1|A0A072U2W1_MEDTR	tr|A0A072U2W1|A0A072U2W1_MEDTR Triosephosphate isomerase OS=Medicago truncatula GN=MTR_7g103020 PE=3 SV=1	47909.4	38776.4	40871.8	43998.3	42328.8	18245	31299.5	17810.7	17181.5	23487.8	PS
G7IF28	tr|G7IF28|G7IF28_MEDTR	tr|G7IF28|G7IF28_MEDTR Plastid transketolase OS=Medicago truncatula GN=MTR_1g116120 PE=1 SV=1	3786.34	3296.77	3510.88	3367.02	2600.84	3687.58	3366.15	2933.66	2700.93	3910.33	PS
G7JEN5	tr|G7JEN5|G7JEN5_MEDTR;tr|G7JEN6|G7JEN6_MEDTR	tr|G7JEN5|G7JEN5_MEDTR Plastid transketolase OS=Medicago truncatula GN=MTR_4g024630 PE=4 SV=1;tr|G7JEN6|G7JEN6_MEDTR Plastid transketolase OS=Medicago truncatula GN=MTR_4g024630 PE=4 SV=1	43932.6	46216	44037.5	49545.2	40105.4	38738.1	35769.8	29409.1	35190.7	60719.9	PS
G7IAV6	tr|G7IAV6|G7IAV6_MEDTR;tr|A0A072VQ38|A0A072VQ38_MEDTR	tr|G7IAV6|G7IAV6_MEDTR Ferredoxin reductase-like NAD(P) binding domain protein OS=Medicago truncatula GN=MTR_1g108710 PE=1 SV=2;tr|A0A072VQ38|A0A072VQ38_MEDTR Ferredoxin reductase-like NAD(P) binding domain protein OS=Medicago truncatula GN=MTR_1g108710 PE	531.918	380.161	522.382	526.623	412.811	0	0	614.975	690.805	0	PS
G7JYY7	tr|G7JYY7|G7JYY7_MEDTR;tr|G7JYY8|G7JYY8_MEDTR	tr|G7JYY7|G7JYY7_MEDTR Glutamate-glyoxylate aminotransferase OS=Medicago truncatula GN=MTR_5g033230 PE=1 SV=1;tr|G7JYY8|G7JYY8_MEDTR Glutamate-glyoxylate aminotransferase OS=Medicago truncatula GN=MTR_5g033230 PE=4 SV=1	1406.04	1030.59	1484.6	1717.79	1136.53	1195.16	0	739.949	911.134	1803.64	PS
Q2MGQ2	tr|Q2MGQ2|Q2MGQ2_MEDTR	tr|Q2MGQ2|Q2MGQ2_MEDTR 2-oxo acid dehydrogenase, lipoyl-binding site OS=Medicago truncatula GN=MTR_4g084110 PE=1 SV=1	86466.7	94274.3	75466.6	78181.1	70287.7	133682	105172	130251	141429	90828.7	PS
G7I9Z0	tr|G7I9Z0|G7I9Z0_MEDTR	tr|G7I9Z0|G7I9Z0_MEDTR Glycine dehydrogenase [decarboxylating] protein OS=Medicago truncatula GN=MTR_1g016230 PE=1 SV=1	7009.82	7501.81	4776.38	4988.66	5904.92	3366.35	3023.25	1665	2008.06	5453.66	PS
G7JJ97	tr|G7JJ97|G7JJ97_MEDTR;tr|G7JJ96|G7JJ96_MEDTR	tr|G7JJ97|G7JJ97_MEDTR Aminomethyltransferase OS=Medicago truncatula GN=MTR_4g132360 PE=1 SV=2;tr|G7JJ96|G7JJ96_MEDTR Aminomethyltransferase OS=Medicago truncatula GN=MTR_4g132360 PE=1 SV=1	7114.67	5782.84	5692.36	5718.06	4619.32	5091.94	3591.59	2639.29	4841.42	6837.66	PS
A0A072V9Z1	tr|A0A072V9Z1|A0A072V9Z1_MEDTR	tr|A0A072V9Z1|A0A072V9Z1_MEDTR Peroxisomal (S)-2-hydroxy-acid oxidase GLO1 OS=Medicago truncatula GN=MTR_2g070420 PE=4 SV=1	582.772	674.624	746.658	440.353	796.473	0	0	0	0	0	PS
A0A072VRS6	tr|A0A072VRS6|A0A072VRS6_MEDTR	tr|A0A072VRS6|A0A072VRS6_MEDTR D-glycerate dehydrogenase/hydroxypyruvate reductase OS=Medicago truncatula GN=MTR_1g112510 PE=3 SV=1	722.691	1021.63	797.942	1112.44	1321.75	0	0	0	0	0	PS
G7JJF7	tr|G7JJF7|G7JJF7_MEDTR;tr|G7JJE7|G7JJE7_MEDTR;tr|A0A072UGC3|A0A072UGC3_MEDTR	tr|G7JJF7|G7JJF7_MEDTR D-glycerate dehydrogenase/hydroxypyruvate reductase OS=Medicago truncatula GN=MTR_4g013100 PE=1 SV=1;tr|G7JJE7|G7JJE7_MEDTR D-glycerate dehydrogenase/hydroxypyruvate reductase OS=Medicago truncatula GN=MTR_4g012960 PE=3 SV=1;tr|A0A07	1320.91	1624.82	1210.75	1515.29	1120.41	0	1430.29	1400.41	2002.05	1874.81	PS
G7ILW0	tr|G7ILW0|G7ILW0_MEDTR;tr|G7KRT7|G7KRT7_MEDTR	tr|G7ILW0|G7ILW0_MEDTR Serine hydroxymethyltransferase OS=Medicago truncatula GN=MTR_2g018290 PE=1 SV=1	2770.46	2519.9	2231.4	2358.74	2259.6	1500.13	1064.6	0	0	3477.75	PS
A0A072VJS5	tr|A0A072VJS5|A0A072VJS5_MEDTR	tr|A0A072VJS5|A0A072VJS5_MEDTR Pyridine nucleotide-disulfide oxidoreductase OS=Medicago truncatula GN=MTR_1g060620 PE=4 SV=1	107046	132280	122305	129356	115814	83560.7	73253.4	65758	71085.7	118610	redox
G7J9T0	tr|G7J9T0|G7J9T0_MEDTR	tr|G7J9T0|G7J9T0_MEDTR Cytochrome b5-like heme/steroid-binding domain protein OS=Medicago truncatula GN=MTR_3g105860 PE=2 SV=1	36463.3	29127.3	35219.7	37930.3	25001.2	127084	191989	155887	145384	61102.7	redox
A0A072VQL5	tr|A0A072VQL5|A0A072VQL5_MEDTR	tr|A0A072VQL5|A0A072VQL5_MEDTR Cytochrome b5-like heme/steroid-binding domain protein OS=Medicago truncatula GN=MTR_1g100727 PE=4 SV=1	2663.75	2693.9	3302.1	2567.75	2111.42	17846.1	17278.1	11021.6	11161	14091.1	redox
B7FGY0	tr|B7FGY0|B7FGY0_MEDTR;tr|G7LAT7|G7LAT7_MEDTR;tr|G7LAT8|G7LAT8_MEDTR;tr|A0A072TM68|A0A072TM68_MEDTR	tr|B7FGY0|B7FGY0_MEDTR Cytochrome b5-like heme/steroid-binding domain protein OS=Medicago truncatula GN=MTR_8g027080 PE=1 SV=1;tr|G7LAT7|G7LAT7_MEDTR Cytochrome b5-like heme/steroid-binding domain protein OS=Medicago truncatula GN=MTR_8g027080 PE=3 SV=2;tr	9148.35	9351.69	10795.4	7531.93	8862.26	24471.6	34128.2	30904.8	36589.8	24890.6	redox
G7LBF8	tr|G7LBF8|G7LBF8_MEDTR	tr|G7LBF8|G7LBF8_MEDTR Glutathione peroxidase OS=Medicago truncatula GN=MTR_8g105630 PE=3 SV=2	9556.99	4658.5	11225	13215.3	11592.8	6243.75	7085.19	2124.86	6893.78	6979.11	redox
A0A072VFD3	tr|A0A072VFD3|A0A072VFD3_MEDTR;tr|A0A072VG19|A0A072VG19_MEDTR	tr|A0A072VFD3|A0A072VFD3_MEDTR Gibberellin 2-beta-dioxygenase OS=Medicago truncatula GN=MTR_1g034060 PE=3 SV=1;tr|A0A072VG19|A0A072VG19_MEDTR Gibberellin 2-beta-dioxygenase OS=Medicago truncatula GN=MTR_1g034120 PE=3 SV=1	4540.04	5542.93	3067.88	2092.39	6279.25	430.669	0	0	367.49	665.007	redox
I3T9M4	tr|I3T9M4|I3T9M4_MEDTR;tr|Q4JR85|Q4JR85_MEDTR	tr|I3T9M4|I3T9M4_MEDTR Glutathione S-transferase OS=Medicago truncatula GN=MTR_1g115500 PE=2 SV=1	168588	109263	119707	60055	94654.7	20671.4	29564.1	17262.1	17552.8	19399.9	redox
A0A072U5J4	tr|A0A072U5J4|A0A072U5J4_MEDTR;tr|A0A072TUC0|A0A072TUC0_MEDTR;tr|A0A072TUM0|A0A072TUM0_MEDTR;tr|A0A072TVC0|A0A072TVC0_MEDTR	tr|A0A072U5J4|A0A072U5J4_MEDTR Monodehydroascorbate reductase OS=Medicago truncatula GN=MTR_8g098910 PE=4 SV=1;tr|A0A072TUC0|A0A072TUC0_MEDTR Monodehydroascorbate reductase OS=Medicago truncatula GN=MTR_8g098910 PE=4 SV=1;tr|A0A072TUM0|A0A072TUM0_MEDTR Mon	50055	46779.7	54022.1	61823.5	42866.6	27905.3	24227.4	33885.1	27984.5	43592.2	redox
G7J4Y3	tr|G7J4Y3|G7J4Y3_MEDTR;tr|G7J4Y2|G7J4Y2_MEDTR	tr|G7J4Y3|G7J4Y3_MEDTR Thylakoid-bound ascorbate peroxidase OS=Medicago truncatula GN=MTR_3g088160 PE=1 SV=1;tr|G7J4Y2|G7J4Y2_MEDTR Thylakoid-bound ascorbate peroxidase OS=Medicago truncatula GN=MTR_3g088160 PE=3 SV=1	23056.9	23081.2	21713.4	20035.3	13852.7	28045	27252.5	21232.7	25201.5	30768	redox
G7JRI5	tr|G7JRI5|G7JRI5_MEDTR;tr|A0A072UJZ2|A0A072UJZ2_MEDTR;tr|G7K7W7|G7K7W7_MEDTR	tr|G7JRI5|G7JRI5_MEDTR L-ascorbate peroxidase OS=Medicago truncatula GN=MTR_4g061140 PE=1 SV=1;tr|A0A072UJZ2|A0A072UJZ2_MEDTR L-ascorbate peroxidase OS=Medicago truncatula GN=MTR_4g061140 PE=3 SV=1	416457	379453	387803	354046	359546	262754	208730	227622	180970	265142	redox
G7JNF5	tr|G7JNF5|G7JNF5_MEDTR;tr|G7JXJ2|G7JXJ2_MEDTR	tr|G7JNF5|G7JNF5_MEDTR L-ascorbate peroxidase OS=Medicago truncatula GN=MTR_4g073410 PE=1 SV=1	976.977	933.305	914.678	1046.44	1276.36	5405.84	6486.38	1616.8	6114.83	6954.07	redox
A0A072VLZ2	tr|A0A072VLZ2|A0A072VLZ2_MEDTR;tr|A0A072VNM9|A0A072VNM9_MEDTR	tr|A0A072VLZ2|A0A072VLZ2_MEDTR GDP-D-mannose-3,5-epimerase OS=Medicago truncatula GN=MTR_1g080950 PE=4 SV=1;tr|A0A072VNM9|A0A072VNM9_MEDTR GDP-D-mannose-3,5-epimerase OS=Medicago truncatula GN=MTR_1g080950 PE=4 SV=1	20768	18432.4	19126.1	21378.9	13664.3	11785.5	11823.6	6691.45	10307.7	19048.2	redox
A0A072UFI2	tr|A0A072UFI2|A0A072UFI2_MEDTR;tr|A0A072U599|A0A072U599_MEDTR;tr|G7L1X0|G7L1X0_MEDTR	tr|A0A072UFI2|A0A072UFI2_MEDTR GDP-D-mannose-3,5-epimerase OS=Medicago truncatula GN=MTR_7g115080 PE=4 SV=1;tr|A0A072U599|A0A072U599_MEDTR GDP-D-mannose-3,5-epimerase OS=Medicago truncatula GN=MTR_7g115080 PE=4 SV=1;tr|G7L1X0|G7L1X0_MEDTR GDP-D-mannose-3,5	2277.98	1824.8	2031.33	1216.67	1347.96	0	0	0	0	0	redox
G7JTZ5	tr|G7JTZ5|G7JTZ5_MEDTR;tr|A0A072UQ54|A0A072UQ54_MEDTR;tr|A0A072UNB1|A0A072UNB1_MEDTR	tr|G7JTZ5|G7JTZ5_MEDTR Aldo/keto reductase family oxidoreductase OS=Medicago truncatula GN=MTR_4g092750 PE=4 SV=1;tr|A0A072UQ54|A0A072UQ54_MEDTR Aldo/keto reductase family oxidoreductase OS=Medicago truncatula GN=MTR_4g092750 PE=4 SV=1;tr|A0A072UNB1|A0A072	2404.6	1896.7	2446.05	2288.08	1487.34	5644.44	8124.71	6240.42	6750.78	7235.7	redox
G7IP84	tr|G7IP84|G7IP84_MEDTR	tr|G7IP84|G7IP84_MEDTR Inositol monophosphatase family protein OS=Medicago truncatula GN=MTR_2g026060 PE=1 SV=1	5602.19	4092.63	5815.28	3388.7	2856.5	10795.3	9874.76	6773.6	8179.04	11654.4	redox
G7LI02	tr|G7LI02|G7LI02_MEDTR;tr|G7LI01|G7LI01_MEDTR;tr|G7LI00|G7LI00_MEDTR	tr|G7LI02|G7LI02_MEDTR Glutathione peroxidase OS=Medicago truncatula GN=MTR_8g098410 PE=3 SV=2;tr|G7LI01|G7LI01_MEDTR Glutathione peroxidase OS=Medicago truncatula GN=MTR_8g098410 PE=3 SV=2	52371.1	50934.5	47091.9	53217.4	48771.4	53152.8	41400.2	25701.9	91863.8	64951.6	redox
A0A072VL94	tr|A0A072VL94|A0A072VL94_MEDTR	tr|A0A072VL94|A0A072VL94_MEDTR Glutathione reductase OS=Medicago truncatula GN=MTR_1g070505 PE=3 SV=1	595.813	595.849	455.9	514.541	506.273	0	0	0	0	0	redox
G7LHC5	tr|G7LHC5|G7LHC5_MEDTR	tr|G7LHC5|G7LHC5_MEDTR Glutamate-cysteine ligase B OS=Medicago truncatula GN=MTR_8g098350 PE=4 SV=1	1320.21	1619	815.893	756.637	1283.98	1189.06	0	0	0	1212.94	redox
I3TAS1	tr|I3TAS1|I3TAS1_MEDTR;tr|A0A072U991|A0A072U991_MEDTR	tr|I3TAS1|I3TAS1_MEDTR Cytosolic glutathione reductase OS=Medicago truncatula GN=MTR_6g033515 PE=2 SV=1;tr|A0A072U991|A0A072U991_MEDTR Cytosolic glutathione reductase OS=Medicago truncatula GN=MTR_6g033515 PE=3 SV=1	8377.95	15586.1	11512.9	8659.62	14888.7	6755.77	4924.15	5710.55	4380.16	7821.27	redox
G7JV66	tr|G7JV66|G7JV66_MEDTR	tr|G7JV66|G7JV66_MEDTR 5-oxoprolinase OS=Medicago truncatula GN=MTR_4g093870 PE=4 SV=1	139.975	194.003	161.584	164.693	179.649	0	0	0	0	0	redox
G7KZP8	tr|G7KZP8|G7KZP8_MEDTR;tr|G7KZP9|G7KZP9_MEDTR	tr|G7KZP8|G7KZP8_MEDTR Glutathione synthetase OS=Medicago truncatula GN=MTR_7g113880 PE=3 SV=2	6849.74	6995.43	7307.42	11007.7	6576.31	2881.13	2634.34	1623.06	2238.23	5764.9	redox
B7FGV9	tr|B7FGV9|B7FGV9_MEDTR;tr|A0A072U468|A0A072U468_MEDTR;tr|G7KPK9|G7KPK9_MEDTR;tr|G7KPK8|G7KPK8_MEDTR	tr|B7FGV9|B7FGV9_MEDTR Superoxide dismutase [Cu-Zn] OS=Medicago truncatula GN=MTR_7g114240 PE=2 SV=1	130276	135260	89337.8	115401	84508.5	98630.8	111625	105937	117284	107815	redox
B7FHQ5	tr|B7FHQ5|B7FHQ5_MEDTR	tr|B7FHQ5|B7FHQ5_MEDTR Superoxide dismutase [Cu-Zn] OS=Medicago truncatula GN=MTR_4g057240 PE=1 SV=1	11912.5	13775.1	11182.5	15034.6	11052.5	17676.6	25567.5	22426.2	32582.2	6601.14	redox
A0A072V3A8	tr|A0A072V3A8|A0A072V3A8_MEDTR;tr|A0A072V4P4|A0A072V4P4_MEDTR	tr|A0A072V3A8|A0A072V3A8_MEDTR Catalase OS=Medicago truncatula GN=MTR_3g115370 PE=3 SV=1;tr|A0A072V4P4|A0A072V4P4_MEDTR Catalase OS=Medicago truncatula GN=MTR_3g115370 PE=3 SV=1	3909.37	6611.86	5069.9	5108.53	4589.37	2185.71	1342.71	1021.63	1452.87	2207.67	redox
A0A072VH43	tr|A0A072VH43|A0A072VH43_MEDTR;tr|A0A072VIU6|A0A072VIU6_MEDTR	tr|A0A072VH43|A0A072VH43_MEDTR Superoxide dismutase OS=Medicago truncatula GN=MTR_1g048990 PE=4 SV=1;tr|A0A072VIU6|A0A072VIU6_MEDTR Superoxide dismutase OS=Medicago truncatula GN=MTR_1g048990 PE=3 SV=1	4735.67	3740.84	3088.15	6288.33	3613.44	4423.48	4836.15	3919.22	3992.8	7245.55	redox
I3T560	tr|I3T560|I3T560_MEDTR	tr|I3T560|I3T560_MEDTR Superoxide dismutase OS=Medicago truncatula GN=MTR_3g094250 PE=2 SV=1	44726.5	43662.6	46503.4	38847.2	39639.6	31405.5	23891.7	22506.6	27340.7	26322.9	redox
G7JK60	tr|G7JK60|G7JK60_MEDTR	tr|G7JK60|G7JK60_MEDTR Cu/Zn-superoxide dismutase copper chaperone OS=Medicago truncatula GN=MTR_4g101820 PE=2 SV=1	0	519.858	837.546	717.115	417.663	1875.53	1913.09	1622.1	1803.67	1164.57	redox
A0A072TXU3	tr|A0A072TXU3|A0A072TXU3_MEDTR	tr|A0A072TXU3|A0A072TXU3_MEDTR Glutaredoxin C4 OS=Medicago truncatula GN=MTR_7g035245 PE=4 SV=1	49526.9	35832	54198.8	52061.6	37512.2	7662.36	11589.8	5980.62	3520.37	4803.97	redox
G7IID8	tr|G7IID8|G7IID8_MEDTR;tr|G7IID7|G7IID7_MEDTR;tr|G7IID6|G7IID6_MEDTR	tr|G7IID8|G7IID8_MEDTR Glutaredoxin C4 OS=Medicago truncatula GN=MTR_2g038560 PE=4 SV=1;tr|G7IID7|G7IID7_MEDTR Glutaredoxin C4 OS=Medicago truncatula GN=MTR_2g038560 PE=4 SV=1;tr|G7IID6|G7IID6_MEDTR Glutaredoxin C4 OS=Medicago truncatula GN=MTR_2g038560 PE	31731.5	26937.3	30055.8	20968.7	27679.8	23330.9	24882.1	34793.2	31104.4	17972.6	redox
G7IMH4	tr|G7IMH4|G7IMH4_MEDTR	tr|G7IMH4|G7IMH4_MEDTR Grx4 family monothiol glutaredoxin OS=Medicago truncatula GN=MTR_2g103130 PE=2 SV=1	3943.3	4631.83	4027.66	2539.52	4638.38	0	7785.66	0	11907.3	0	redox
A0A072V9P2	tr|A0A072V9P2|A0A072V9P2_MEDTR	tr|A0A072V9P2|A0A072V9P2_MEDTR Electron carrier/protein disulfide oxidoreductase OS=Medicago truncatula GN=MTR_3g073590 PE=4 SV=1	329.984	385.811	472.062	515.671	349.577	2561.13	2179.88	2485.43	2775.39	2197.28	redox
A0A072TK64	tr|A0A072TK64|A0A072TK64_MEDTR;tr|A0A072UL30|A0A072UL30_MEDTR;tr|A0A072UKY8|A0A072UKY8_MEDTR;tr|A0A072ULZ1|A0A072ULZ1_MEDTR;tr|A0A072UMY0|A0A072UMY0_MEDTR	tr|A0A072TK64|A0A072TK64_MEDTR Non-symbiotic hemoglobin OS=Medicago truncatula GN=MTR_0026s0210 PE=3 SV=1	2701.88	1659.3	2723.48	3261.96	1770.33	3045.75	6655.17	4920.42	0	0	redox
I3SPW2	tr|I3SPW2|I3SPW2_MEDTR;tr|A0A072UKY5|A0A072UKY5_MEDTR	tr|I3SPW2|I3SPW2_MEDTR Non-symbiotic hemoglobin OS=Medicago truncatula GN=MTR_4g068860 PE=2 SV=1	10281.9	3704.18	29240.9	65630.2	9578.83	5773.09	5718.02	0	5583.24	9544.05	redox
I3SGW0	tr|I3SGW0|I3SGW0_MEDTR;tr|A0A072V0Y3|A0A072V0Y3_MEDTR	tr|I3SGW0|I3SGW0_MEDTR Cytochrome b5-like heme/steroid-binding domain protein OS=Medicago truncatula GN=MTR_3g092095 PE=2 SV=1;tr|A0A072V0Y3|A0A072V0Y3_MEDTR Cytochrome b5-like heme/steroid-binding domain protein OS=Medicago truncatula GN=MTR_3g092095 PE=3	10650.7	11074.9	7273.64	7407.92	12025	34918.9	53071.3	57953.1	63397.3	42307.4	redox
G7JVC5	tr|G7JVC5|G7JVC5_MEDTR;tr|G7JVB4|G7JVB4_MEDTR	tr|G7JVC5|G7JVC5_MEDTR NADH-cytochrome b5 reductase OS=Medicago truncatula GN=MTR_4g114030 PE=3 SV=1	11910.9	10495.5	11086.7	10754.6	10184.2	14316.7	9970.82	8225.08	15244.4	15186.1	redox
G7KPG2	tr|G7KPG2|G7KPG2_MEDTR	tr|G7KPG2|G7KPG2_MEDTR Type II peroxiredoxin OS=Medicago truncatula GN=MTR_6g087990 PE=2 SV=1	112203	73695.9	100031	87479.3	82220.2	97794.4	122761	117542	99130	26476.1	redox
B7FGM0	tr|B7FGM0|B7FGM0_MEDTR	tr|B7FGM0|B7FGM0_MEDTR Type II peroxiredoxin OS=Medicago truncatula GN=MTR_2g022660 PE=1 SV=1	46881.2	35632.6	44823.6	44419.6	35500.7	116822	156421	112534	127481	79327.1	redox
I3SQE3	tr|I3SQE3|I3SQE3_MEDTR;tr|A0A072U4Q3|A0A072U4Q3_MEDTR	tr|I3SQE3|I3SQE3_MEDTR Type II peroxiredoxin OS=Medicago truncatula GN=MTR_7g103610 PE=2 SV=1;tr|A0A072U4Q3|A0A072U4Q3_MEDTR Type II peroxiredoxin OS=Medicago truncatula GN=MTR_7g103610 PE=4 SV=1	34350.2	21779.6	18580.5	33720.1	17150	49460.2	37492.5	36661.4	66805.3	13001	redox
G7ZUV5	tr|G7ZUV5|G7ZUV5_MEDTR	tr|G7ZUV5|G7ZUV5_MEDTR 1-cys peroxiredoxin PER1 OS=Medicago truncatula GN=MTR_7g105830 PE=1 SV=1	5428.01	3990.99	4008.02	4033.72	3264.07	0	0	1265.54	0	5621.64	redox
A0A072V2Y4	tr|A0A072V2Y4|A0A072V2Y4_MEDTR	tr|A0A072V2Y4|A0A072V2Y4_MEDTR Thioredoxin OS=Medicago truncatula GN=MTR_3g112410 PE=3 SV=1	321943	246917	252268	293340	277476	98352.9	101902	71020.9	70361.5	55856.5	redox
G7IBZ4	tr|G7IBZ4|G7IBZ4_MEDTR	tr|G7IBZ4|G7IBZ4_MEDTR Thioredoxin OS=Medicago truncatula GN=MTR_1g098660 PE=2 SV=1	1957.23	1899.58	1751.46	2033.31	1970.33	0	0	0	0	0	redox
B7FIZ6	tr|B7FIZ6|B7FIZ6_MEDTR;tr|G7IFE7|G7IFE7_MEDTR	tr|B7FIZ6|B7FIZ6_MEDTR Thioredoxin OS=Medicago truncatula GN=MTR_2g010750 PE=2 SV=1	6229.64	7329.81	7960.53	13860.3	12112.4	11083.2	31576.7	18750.5	20735.1	16847.3	redox
G7ZZ90	tr|G7ZZ90|G7ZZ90_MEDTR	tr|G7ZZ90|G7ZZ90_MEDTR Monothiol glutaredoxin-S17 OS=Medicago truncatula GN=MTR_4g088905 PE=4 SV=1	3072.32	3718.1	3052.09	3040.44	2961.52	4138.86	1536.56	805.958	1554.7	2710.05	redox
I3SA84	tr|I3SA84|I3SA84_MEDTR	tr|I3SA84|I3SA84_MEDTR Thioredoxin M-type protein OS=Medicago truncatula GN=MTR_2g079420 PE=2 SV=1	3841.34	3239.71	2486.52	2257.52	2421.75	0	0	0	0	0	redox
A1BLP7	tr|A1BLP7|A1BLP7_MEDTR	tr|A1BLP7|A1BLP7_MEDTR Thioredoxin OS=Medicago truncatula GN=MTR_1g023140 PE=1 SV=1	22239.1	17664.5	18100.5	13069	14795.4	27577.5	21719.5	24830.1	11685.6	19386.1	redox
G7K2L9	tr|G7K2L9|G7K2L9_MEDTR	tr|G7K2L9|G7K2L9_MEDTR Thioredoxin reductase OS=Medicago truncatula GN=MTR_5g024900 PE=3 SV=1	6782.77	14727.8	6761.89	5957.26	12248.8	4644.43	3984	4450.23	2436.07	6070.52	redox
I3S2W5	tr|I3S2W5|I3S2W5_MEDTR	tr|I3S2W5|I3S2W5_MEDTR Thioredoxin OS=Medicago truncatula GN=MTR_4g094690 PE=2 SV=1	2908.95	2816.07	3751.24	3193.42	2337.41	8072.32	7859.21	5293.91	9808.12	7520.28	redox
A0A072V0J2	tr|A0A072V0J2|A0A072V0J2_MEDTR;tr|A0A072U542|A0A072U542_MEDTR	tr|A0A072V0J2|A0A072V0J2_MEDTR Protein disulfide-isomerase OS=Medicago truncatula GN=MTR_3g088220 PE=3 SV=1	178376	182960	166381	121903	157819	130653	131693	169423	129813	123464	redox
G7IDU4	tr|G7IDU4|G7IDU4_MEDTR	tr|G7IDU4|G7IDU4_MEDTR Protein disulfide isomerase-like protein OS=Medicago truncatula GN=MTR_1g087520 PE=1 SV=2	9428.09	5000.3	12678.3	8862.6	17191.5	2508.45	2361.41	2015.63	5607.34	4097.11	redox
G7IRR6	tr|G7IRR6|G7IRR6_MEDTR	tr|G7IRR6|G7IRR6_MEDTR Protein disulfide-isomerase OS=Medicago truncatula GN=MTR_2g094180 PE=3 SV=1	21140.8	21532.3	22087.7	18091.9	16589.8	29546.3	18796.5	15709.2	17131.4	47025.4	redox
G7II21	tr|G7II21|G7II21_MEDTR;tr|G7IKP6|G7IKP6_MEDTR	tr|G7II21|G7II21_MEDTR Protein disulfide isomerase-like protein OS=Medicago truncatula GN=MTR_2g101880 PE=4 SV=1	5062.87	2135.66	3971.69	1231.3	2296.78	808.671	0	271.814	790.219	995.282	redox
G7JPD1	tr|G7JPD1|G7JPD1_MEDTR	tr|G7JPD1|G7JPD1_MEDTR Protein disulfide-isomerase OS=Medicago truncatula GN=MTR_4g059450 PE=3 SV=1	4217.61	5175.09	3962.58	2943.09	3309.94	3777.98	631.865	1611.83	1915	5019.82	redox
G7KH66	tr|G7KH66|G7KH66_MEDTR	tr|G7KH66|G7KH66_MEDTR Protein disulfide isomerase-like protein OS=Medicago truncatula GN=MTR_5g084930 PE=3 SV=1	273.665	296.374	426.641	313.315	549.503	0	0	0	0	0	redox
Q2HSV2	tr|Q2HSV2|Q2HSV2_MEDTR;tr|A0A072VCJ0|A0A072VCJ0_MEDTR	tr|Q2HSV2|Q2HSV2_MEDTR Thioredoxin domain 2; Thioredoxin fold OS=Medicago truncatula GN=MTR_2g093680 PE=2 SV=2;tr|A0A072VCJ0|A0A072VCJ0_MEDTR Thioredoxin/protein disulfide isomerase OS=Medicago truncatula GN=MTR_2g093680 PE=4 SV=1	2760.62	1219.27	1912.89	1724.17	1801.13	2292.63	0	1109.15	2034.91	1609.12	redox
G7JK09	tr|G7JK09|G7JK09_MEDTR	tr|G7JK09|G7JK09_MEDTR Polyadenylate-binding protein OS=Medicago truncatula GN=MTR_4g085540 PE=1 SV=1	2041.68	1374.43	2134.22	2299.43	1930.12	1488.83	2004.66	1728.51	2188.82	1974.77	RNA
A0A072V5A8	tr|A0A072V5A8|A0A072V5A8_MEDTR;tr|A0A072V685|A0A072V685_MEDTR;tr|A0A072V4V5|A0A072V4V5_MEDTR	tr|A0A072V5A8|A0A072V5A8_MEDTR Polyadenylate-binding protein RBP47B OS=Medicago truncatula GN=MTR_2g022950 PE=4 SV=1;tr|A0A072V685|A0A072V685_MEDTR Polyadenylate-binding protein RBP47B OS=Medicago truncatula GN=MTR_2g022950 PE=4 SV=1;tr|A0A072V4V5|A0A072V4	7978.78	9398.66	10860.4	7972.06	10065.1	0	0	0	0	0	RNA
G7IY76	tr|G7IY76|G7IY76_MEDTR	tr|G7IY76|G7IY76_MEDTR Enhancer of mRNA-decapping-like protein OS=Medicago truncatula GN=MTR_3g061160 PE=4 SV=1	411.144	479.117	775.998	722.266	569.07	1062.78	843.382	1112.24	1307.52	1649.74	RNA
G7J6Y1	tr|G7J6Y1|G7J6Y1_MEDTR	tr|G7J6Y1|G7J6Y1_MEDTR Polyadenylate-binding protein OS=Medicago truncatula GN=MTR_3g102040 PE=3 SV=1	666.69	608.193	1090.58	1184.1	982.434	0	983.606	0	0	0	RNA
G7I2E2	tr|G7I2E2|G7I2E2_MEDTR	tr|G7I2E2|G7I2E2_MEDTR Polyadenylate-binding protein OS=Medicago truncatula GN=MTR_1g019150 PE=1 SV=1	938.61	1328.02	2151.51	1916.79	1922.16	0	995.844	0	744.906	0	RNA
G7ISM5	tr|G7ISM5|G7ISM5_MEDTR;tr|A0A072V5S9|A0A072V5S9_MEDTR	tr|G7ISM5|G7ISM5_MEDTR Enhancer of mRNA-decapping-like protein OS=Medicago truncatula GN=MTR_2g027690 PE=4 SV=2;tr|A0A072V5S9|A0A072V5S9_MEDTR Enhancer of mRNA-decapping-like protein OS=Medicago truncatula GN=MTR_2g027690 PE=4 SV=1	399.011	429.627	458.571	723.302	526.406	745.139	0	533.7	633.588	0	RNA
I3SAC1	tr|I3SAC1|I3SAC1_MEDTR	tr|I3SAC1|I3SAC1_MEDTR U6 snRNA-associated-like-Smprotein OS=Medicago truncatula GN=MTR_4g094600 PE=2 SV=1	963.324	875.698	1591.14	1125.69	814.395	2368.68	0	0	3745.41	0	RNA
B7FI95	tr|B7FI95|B7FI95_MEDTR	tr|B7FI95|B7FI95_MEDTR Polyadenylate-binding protein II OS=Medicago truncatula GN=MTR_1g073000 PE=2 SV=1	0	1209.97	0	1710.81	0	3636.1	8481.59	3675.5	5823.65	4645.57	RNA
I3SK73	tr|I3SK73|I3SK73_MEDTR	tr|I3SK73|I3SK73_MEDTR Perchloric acid soluble translation inhibitor-like protein OS=Medicago truncatula GN=MTR_3g051740 PE=2 SV=1	20743.2	17984.4	17874.8	19031.8	13158.1	0	0	16672.3	13603.3	9442.62	RNA
G7K8J9	tr|G7K8J9|G7K8J9_MEDTR	tr|G7K8J9|G7K8J9_MEDTR Perchloric acid soluble translation inhibitor-like protein OS=Medicago truncatula GN=MTR_5g092740 PE=2 SV=1	4809.36	3473.6	3012.92	2768.59	2765.75	0	0	0	0	0	RNA
G7I632	tr|G7I632|G7I632_MEDTR	tr|G7I632|G7I632_MEDTR Pre-mRNA-processing factor OS=Medicago truncatula GN=MTR_1g044720 PE=4 SV=1	773.292	376.166	1394.94	2054.6	1931.31	474.784	441.634	0	544.233	0	RNA
A0A072V474	tr|A0A072V474|A0A072V474_MEDTR;tr|G7IPK2|G7IPK2_MEDTR	tr|A0A072V474|A0A072V474_MEDTR Splicing factor 3B subunit 1 OS=Medicago truncatula GN=MTR_2g009110 PE=4 SV=1;tr|G7IPK2|G7IPK2_MEDTR Splicing factor 3B subunit 1 OS=Medicago truncatula GN=MTR_2g009110 PE=4 SV=1	119.069	0	136.197	0	0	289.812	448.882	329.954	610.04	420.058	RNA
G7J055	tr|G7J055|G7J055_MEDTR;tr|G7J056|G7J056_MEDTR;tr|G7J057|G7J057_MEDTR;tr|A0A072UUP6|A0A072UUP6_MEDTR;tr|A0A072USI9|A0A072USI9_MEDTR;tr|A0A072V3Q8|A0A072V3Q8_MEDTR;tr|A0A072UTX0|A0A072UTX0_MEDTR	tr|G7J055|G7J055_MEDTR U2 snRNP auxilliary factor, large subunit, splicing factor OS=Medicago truncatula GN=MTR_3g005670 PE=4 SV=2;tr|G7J056|G7J056_MEDTR U2 snRNP auxilliary factor, large subunit, splicing factor OS=Medicago truncatula GN=MTR_3g005670 PE=4	352.012	404.314	432.465	599.426	500.141	594.434	639.996	574.338	761.253	492.655	RNA
A0A072VA82	tr|A0A072VA82|A0A072VA82_MEDTR	tr|A0A072VA82|A0A072VA82_MEDTR Eukaryotic translation initiation factor 2c, putative OS=Medicago truncatula GN=MTR_3g078647 PE=4 SV=1	764.622	640.994	974.988	1146.41	1623.37	0	0	0	0	0	RNA
G7K2Y9	tr|G7K2Y9|G7K2Y9_MEDTR;tr|G7K2Y8|G7K2Y8_MEDTR;tr|A0A072UAD3|A0A072UAD3_MEDTR	tr|G7K2Y9|G7K2Y9_MEDTR Eukaryotic translation initiation factor 2c, putative OS=Medicago truncatula GN=MTR_5g087870 PE=4 SV=1;tr|G7K2Y8|G7K2Y8_MEDTR Eukaryotic translation initiation factor 2c, putative OS=Medicago truncatula GN=MTR_5g087870 PE=4 SV=1	156.344	146.205	266.59	203.162	380.592	0	0	0	0	0	RNA
A0A072USU9	tr|A0A072USU9|A0A072USU9_MEDTR	tr|A0A072USU9|A0A072USU9_MEDTR TGB12K interacting protein OS=Medicago truncatula GN=MTR_3g009280 PE=4 SV=1	29618.2	21983.7	30054	26831.5	20225.8	60885.8	48209.5	59270.4	60841.6	54852.7	RNA
G7JIS4	tr|G7JIS4|G7JIS4_MEDTR	tr|G7JIS4|G7JIS4_MEDTR Zinc finger ZPR1-like protein OS=Medicago truncatula GN=MTR_4g083780 PE=4 SV=2	644.804	454.261	588.511	1002.22	555.317	0	1622.54	929.196	1569.72	1252.46	RNA
G7JG67	tr|G7JG67|G7JG67_MEDTR;tr|A0A072UX55|A0A072UX55_MEDTR	tr|G7JG67|G7JG67_MEDTR RNA-binding (RRM/RBD/RNP motif) family protein OS=Medicago truncatula GN=MTR_4g070080 PE=1 SV=1;tr|A0A072UX55|A0A072UX55_MEDTR RNA-binding (RRM/RBD/RNP motif) family protein OS=Medicago truncatula GN=MTR_4g070080 PE=4 SV=1	28408	24864.4	43486.4	51013.4	41959.1	84692.6	146770	58003.6	164417	96315	RNA
G7JG73	tr|G7JG73|G7JG73_MEDTR	tr|G7JG73|G7JG73_MEDTR RNA-binding (RRM/RBD/RNP motif) family protein OS=Medicago truncatula GN=MTR_4g070140 PE=1 SV=1	4959.58	3704.76	10997.9	10580.3	8489.04	26974.1	45345.6	26363.2	56045.4	27899.4	RNA
G7KGV7	tr|G7KGV7|G7KGV7_MEDTR	tr|G7KGV7|G7KGV7_MEDTR Histone acetyltransferase OS=Medicago truncatula GN=MTR_5g080780 PE=3 SV=1	308.268	566.129	325.36	483.906	599.49	0	0	0	0	0	RNA
A0A072TZF0	tr|A0A072TZF0|A0A072TZF0_MEDTR	tr|A0A072TZF0|A0A072TZF0_MEDTR Carboxy-terminal region remorin OS=Medicago truncatula GN=MTR_8g031370 PE=4 SV=1	6146.54	4968.62	4367.34	5574.75	6565.71	8568.83	13657.9	18140.7	11013.4	5931.97	RNA
A0A072UWC3	tr|A0A072UWC3|A0A072UWC3_MEDTR	tr|A0A072UWC3|A0A072UWC3_MEDTR Proliferating cell nuclear antigen OS=Medicago truncatula GN=MTR_3g462130 PE=3 SV=1	23882.5	33902.4	31759.1	25080.2	27703.4	19580.5	18427.5	13344.9	12733.3	38579.1	RNA
G7J0H7	tr|G7J0H7|G7J0H7_MEDTR	tr|G7J0H7|G7J0H7_MEDTR Aspartic proteinase nepenthesin-like protein OS=Medicago truncatula GN=MTR_3g014290 PE=4 SV=2	1123.38	882.524	1028.93	860.114	1513.68	0	0	0	0	0	RNA
G7J4D9	tr|G7J4D9|G7J4D9_MEDTR	tr|G7J4D9|G7J4D9_MEDTR SAP domain protein OS=Medicago truncatula GN=MTR_3g087830 PE=4 SV=1	493.529	506.371	915.899	976.339	856.199	2712.05	3025.84	2684.51	3551	3161.91	RNA
G7LAR7	tr|G7LAR7|G7LAR7_MEDTR	tr|G7LAR7|G7LAR7_MEDTR CCR4-NOT transcription complex protein, putative OS=Medicago truncatula GN=MTR_8g005820 PE=4 SV=2	390.575	438.186	387.995	461.14	400.943	627.58	658.185	373.657	595.923	832.12	RNA
A0A072VHV7	tr|A0A072VHV7|A0A072VHV7_MEDTR	tr|A0A072VHV7|A0A072VHV7_MEDTR PWWP domain protein OS=Medicago truncatula GN=MTR_1g049120 PE=4 SV=1	129.689	236.733	220.748	255.066	250.445	0	422.468	271.643	320.958	223.784	RNA
B7FHV8	tr|B7FHV8|B7FHV8_MEDTR	tr|B7FHV8|B7FHV8_MEDTR Charged multivesicular body protein OS=Medicago truncatula GN=MTR_2g100420 PE=2 SV=1	833.469	743.751	897.178	1767.27	736.414	0	3584.93	6039.5	3568.32	4260.22	RNA
G7J557	tr|G7J557|G7J557_MEDTR	tr|G7J557|G7J557_MEDTR Aspartic proteinase nepenthesin-like protein OS=Medicago truncatula GN=MTR_3g100500 PE=1 SV=1	1658.42	1047.54	1255.55	1021.27	697.276	1438.32	1618.09	0	879.24	0	RNA
G7IE99	tr|G7IE99|G7IE99_MEDTR;tr|G7IEA0|G7IEA0_MEDTR	tr|G7IE99|G7IE99_MEDTR Prefoldin subunit 5 OS=Medicago truncatula GN=MTR_1g114500 PE=4 SV=1;tr|G7IEA0|G7IEA0_MEDTR Prefoldin subunit 5 OS=Medicago truncatula GN=MTR_1g114500 PE=4 SV=1	16792.6	12723	16635.7	15696.8	10826.6	21517.2	16343.5	11753.2	17292.4	0	RNA
G7ISE9	tr|G7ISE9|G7ISE9_MEDTR	tr|G7ISE9|G7ISE9_MEDTR Nucleic acid-binding, OB-fold-like protein OS=Medicago truncatula GN=MTR_2g014360 PE=2 SV=1	1097.02	1448.76	3143.93	3746.8	5518.74	2783.21	2503.03	0	2154.74	2118.34	RNA
G7JHJ7	tr|G7JHJ7|G7JHJ7_MEDTR	tr|G7JHJ7|G7JHJ7_MEDTR Transcription factor Pur-alpha-like protein OS=Medicago truncatula GN=MTR_4g083230 PE=1 SV=1	3366.87	4500.16	4553.88	5833.46	7855.73	0	0	0	0	0	RNA
G7JJ57	tr|G7JJ57|G7JJ57_MEDTR	tr|G7JJ57|G7JJ57_MEDTR Polyadenylate-binding protein RBP47C OS=Medicago truncatula GN=MTR_4g131970 PE=1 SV=1	2190.34	2613.05	3245.57	2123.77	4272.99	2733.88	3595.59	0	2756.13	2741.85	RNA
A0A072VFS9	tr|A0A072VFS9|A0A072VFS9_MEDTR	tr|A0A072VFS9|A0A072VFS9_MEDTR RNA recognition motif protein OS=Medicago truncatula GN=MTR_1g026890 PE=4 SV=1	390.754	754.784	1179.49	1193.39	1299.83	590.337	699.864	0	701.961	0	RNA
G7IUB4	tr|G7IUB4|G7IUB4_MEDTR	tr|G7IUB4|G7IUB4_MEDTR Polyadenylate-binding protein RBP47B OS=Medicago truncatula GN=MTR_2g097960 PE=4 SV=1	1457.81	1250.76	1833.27	1254.12	1039.64	2038.87	2352.04	1122.49	2001.57	1742.85	RNA
G7J2R6	tr|G7J2R6|G7J2R6_MEDTR	tr|G7J2R6|G7J2R6_MEDTR 110 kDa 4SNc-tudor domain protein OS=Medicago truncatula GN=MTR_3g098420 PE=1 SV=1	680.769	838.632	2873.91	2749.91	4674.87	611.058	1212.97	1180.2	892.718	1111.93	RNA
A0A072UQW2	tr|A0A072UQW2|A0A072UQW2_MEDTR	tr|A0A072UQW2|A0A072UQW2_MEDTR 31 kDa ribonucleoprotein OS=Medicago truncatula GN=MTR_4g104470 PE=4 SV=1	4913.45	3850.69	4342.09	4221.05	4517.06	8330.35	7339.87	7371.06	9246.9	5427.58	RNA
G7KCF2	tr|G7KCF2|G7KCF2_MEDTR	tr|G7KCF2|G7KCF2_MEDTR RNA recognition motif OS=Medicago truncatula GN=MTR_5g029640 PE=4 SV=2	6973.67	3002.1	6569.04	6270.29	3260.84	3324.14	3464.75	4431.35	5989.36	3336.33	RNA
G7KU84	tr|G7KU84|G7KU84_MEDTR	tr|G7KU84|G7KU84_MEDTR Nuclear RNA-binding-like protein OS=Medicago truncatula GN=MTR_7g081660 PE=4 SV=2	1001.48	1333.15	1007.36	2225.96	2479.3	1197.11	2244.14	1122.05	2675.55	1556.42	RNA
A0A072TM16	tr|A0A072TM16|A0A072TM16_MEDTR	tr|A0A072TM16|A0A072TM16_MEDTR Nuclear RNA-binding-like protein OS=Medicago truncatula GN=MTR_8g006960 PE=4 SV=1	2591.39	5644.22	5622.15	5864.49	6152.08	9929.08	13500.6	15818.7	13446.9	11145.5	RNA
G7IBA6	tr|G7IBA6|G7IBA6_MEDTR	tr|G7IBA6|G7IBA6_MEDTR RNA-binding KH domain protein OS=Medicago truncatula GN=MTR_1g016760 PE=4 SV=2	1112.57	534.867	1091.69	1258.66	1189.54	2831.37	2854.91	1770.27	2671.17	2483.04	RNA
G7LGY9	tr|G7LGY9|G7LGY9_MEDTR;tr|A0A072TRN4|A0A072TRN4_MEDTR	tr|G7LGY9|G7LGY9_MEDTR RNA recognition motif OS=Medicago truncatula GN=MTR_8g066460 PE=4 SV=1;tr|A0A072TRN4|A0A072TRN4_MEDTR RNA recognition motif OS=Medicago truncatula GN=MTR_8g066460 PE=4 SV=1	1988.79	1443.04	2193.81	2100.33	1114.71	5970.1	5997.06	2811.52	4904.88	5247.03	RNA
G7JHA8	tr|G7JHA8|G7JHA8_MEDTR	tr|G7JHA8|G7JHA8_MEDTR RNA-binding (RRM/RBD/RNP motif) family protein OS=Medicago truncatula GN=MTR_4g070190 PE=1 SV=1	1391.19	3227.81	4824.91	2612.28	4703.51	0	0	5399.82	15406.7	6144.94	RNA
A0A072U4E2	tr|A0A072U4E2|A0A072U4E2_MEDTR;tr|A0A072U5B1|A0A072U5B1_MEDTR	tr|A0A072U4E2|A0A072U4E2_MEDTR Poly(RC)-binding-like protein OS=Medicago truncatula GN=MTR_7g115340 PE=4 SV=1;tr|A0A072U5B1|A0A072U5B1_MEDTR Poly(RC)-binding-like protein OS=Medicago truncatula GN=MTR_7g115340 PE=4 SV=1	0	0	0	0	0	1508.11	1079.2	583.629	1003.94	942.982	RNA
B3SGL8	tr|B3SGL8|B3SGL8_MEDTR;tr|A0A072VZ59|A0A072VZ59_MEDTR	tr|B3SGL8|B3SGL8_MEDTR Binding to TOMV RNA 1L (Long form) protein OS=Medicago truncatula GN=MTR_1g090773 PE=1 SV=1;tr|A0A072VZ59|A0A072VZ59_MEDTR Binding to TOMV RNA 1L (Long form) protein OS=Medicago truncatula GN=MTR_1g090773 PE=4 SV=1	2961.2	2488.86	5173	3829.09	2955.29	2746.87	2896.5	1440.8	2791.55	3439.07	RNA
G7J7L8	tr|G7J7L8|G7J7L8_MEDTR	tr|G7J7L8|G7J7L8_MEDTR RNA-binding KH domain protein OS=Medicago truncatula GN=MTR_3g104270 PE=4 SV=2	4004.65	2901.65	4984.56	5129.79	4100.18	5342.14	7554.35	3229.87	6105.68	5258.65	RNA
A0A072V0K5	tr|A0A072V0K5|A0A072V0K5_MEDTR;tr|G7JA80|G7JA80_MEDTR	tr|A0A072V0K5|A0A072V0K5_MEDTR RNA-binding (RRM/RBD/RNP motif) family protein OS=Medicago truncatula GN=MTR_3g084040 PE=4 SV=1;tr|G7JA80|G7JA80_MEDTR RNA-binding (RRM/RBD/RNP motif) family protein OS=Medicago truncatula GN=MTR_3g084040 PE=1 SV=1	9072.2	9422.96	10303	9394.83	10586.1	7592.94	9142.99	6081.39	8627.95	0	RNA
A0A072V7D1	tr|A0A072V7D1|A0A072V7D1_MEDTR	tr|A0A072V7D1|A0A072V7D1_MEDTR RNA recognition motif OS=Medicago truncatula GN=MTR_3g059000 PE=4 SV=1	588.853	660.439	1195.58	959.359	563.393	2106.68	1988.46	2672.5	3341.91	1800.29	RNA
G7IE72	tr|G7IE72|G7IE72_MEDTR;tr|A0A072VF44|A0A072VF44_MEDTR;tr|A0A072VEJ0|A0A072VEJ0_MEDTR;tr|G7I750|G7I750_MEDTR;tr|A0A072URT6|A0A072URT6_MEDTR	tr|G7IE72|G7IE72_MEDTR RNase L inhibitor ABC domain protein OS=Medicago truncatula GN=MTR_1g114170 PE=3 SV=1;tr|A0A072VF44|A0A072VF44_MEDTR RNase L inhibitor ABC superfamily protein, putative OS=Medicago truncatula GN=MTR_1g025075 PE=3 SV=1;tr|A0A072VEJ0|A	701.956	541.637	903.18	825.527	1121.1	0	0	0	0	0	RNA
I3SRI9	tr|I3SRI9|I3SRI9_MEDTR	tr|I3SRI9|I3SRI9_MEDTR DNA-directed RNA polymerase I, II OS=Medicago truncatula GN=MTR_1g056890 PE=2 SV=1	1337.83	1715.75	1119.42	1256.31	1346.33	1825.44	0	892.454	1320.99	1431.92	RNA
Q2MGQ5	tr|Q2MGQ5|Q2MGQ5_MEDTR	tr|Q2MGQ5|Q2MGQ5_MEDTR RNA polymerase, dimerisation OS=Medicago truncatula GN=MTR_4g084150 PE=1 SV=1	1056.04	1354.27	1413.39	1328.04	1451.57	0	0	0	510.7	1352.6	RNA
A0A072W0C8	tr|A0A072W0C8|A0A072W0C8_MEDTR;tr|G7ZV13|G7ZV13_MEDTR;tr|G7ZV16|G7ZV16_MEDTR;tr|G7ZV15|G7ZV15_MEDTR	tr|A0A072W0C8|A0A072W0C8_MEDTR ATP sulfurylase OS=Medicago truncatula GN=MTR_1g102550 PE=4 SV=1	8039.55	7465.93	6656.89	4511.12	6159.89	5828.51	4386.16	2540.55	5861.97	5331.3	S-assimilation
A0A072TTB9	tr|A0A072TTB9|A0A072TTB9_MEDTR;tr|I3S6C2|I3S6C2_MEDTR	tr|A0A072TTB9|A0A072TTB9_MEDTR UDP-glucosyltransferase family protein OS=Medicago truncatula GN=MTR_8g068330 PE=4 SV=1	1650.12	1550.34	1372.47	1782.42	1821.79	0	0	0	0	1801.76	secondary metabolism
G7IJQ2	tr|G7IJQ2|G7IJQ2_MEDTR;tr|G7IJQ3|G7IJQ3_MEDTR	tr|G7IJQ2|G7IJQ2_MEDTR UDP-glucosyltransferase family protein OS=Medicago truncatula GN=MTR_2g083430 PE=2 SV=1	1000.37	1218.62	896.259	1213.87	1068.62	0	0	0	0	1208.83	secondary metabolism
G7ILA7	tr|G7ILA7|G7ILA7_MEDTR	tr|G7ILA7|G7ILA7_MEDTR UDP-glucosyltransferase family protein OS=Medicago truncatula GN=MTR_2g008220 PE=4 SV=1	9975.2	11040.8	9028.94	5811.2	15297.2	7312.39	4976.19	2713.87	4785.7	12746.9	secondary metabolism
A0A072U6Q7	tr|A0A072U6Q7|A0A072U6Q7_MEDTR	tr|A0A072U6Q7|A0A072U6Q7_MEDTR Malonyl-CoA:isoflavone 7-O-glucoside malonyltransferase OS=Medicago truncatula GN=MTR_6g015320 PE=4 SV=1	1160.46	1776.77	867.356	1366.38	1998.38	1114.31	989.52	818.847	1042.13	1545.83	secondary metabolism
A0A072UGY1	tr|A0A072UGY1|A0A072UGY1_MEDTR;tr|A0A072U5N2|A0A072U5N2_MEDTR	tr|A0A072UGY1|A0A072UGY1_MEDTR Malonyl-CoA:isoflavone 7-O-glucoside malonyltransferase OS=Medicago truncatula GN=MTR_6g015315 PE=4 SV=1	957.649	1164.22	891.321	988.116	1270.78	529.383	0	0	0	0	secondary metabolism
B4Y0U1	tr|B4Y0U1|B4Y0U1_MEDTR	tr|B4Y0U1|B4Y0U1_MEDTR Anthocyanin 5-aromatic acyltransferase OS=Medicago truncatula GN=MAT3 PE=2 SV=1	1568.01	1568.86	1463.93	1581.21	1295.25	0	0	0	0	1791.29	secondary metabolism
G7L652	tr|G7L652|G7L652_MEDTR	tr|G7L652|G7L652_MEDTR Anthocyanin 5-aromatic acyltransferase OS=Medicago truncatula GN=MTR_7g014200 PE=4 SV=1	270.073	598.264	331.879	579.609	537.837	0	282.915	0	0	250.006	secondary metabolism
A0A072VBI2	tr|A0A072VBI2|A0A072VBI2_MEDTR;tr|A0A072V0J3|A0A072V0J3_MEDTR	tr|A0A072VBI2|A0A072VBI2_MEDTR Chalcone-flavonone isomerase family protein OS=Medicago truncatula GN=MTR_3g093980 PE=3 SV=1;tr|A0A072V0J3|A0A072V0J3_MEDTR Chalcone-flavonone isomerase family protein OS=Medicago truncatula GN=MTR_3g093980 PE=3 SV=1	44634.2	52708.8	50478.6	62120.3	51561	16191.6	8124.4	7307.1	9094.14	33205.4	secondary metabolism
G7J9I2	tr|G7J9I2|G7J9I2_MEDTR	tr|G7J9I2|G7J9I2_MEDTR Aldo/keto reductase family oxidoreductase OS=Medicago truncatula GN=MTR_3g083130 PE=4 SV=1	79047.3	106304	88877.7	137484	111035	15884.4	15879	10628	20036.9	34034.9	secondary metabolism
G7JTE4	tr|G7JTE4|G7JTE4_MEDTR;tr|G7JTE5|G7JTE5_MEDTR;tr|A0A072UAY8|A0A072UAY8_MEDTR	tr|G7JTE4|G7JTE4_MEDTR Aldo/keto reductase family oxidoreductase OS=Medicago truncatula GN=MTR_4g021350 PE=2 SV=1;tr|G7JTE5|G7JTE5_MEDTR Aldo/keto reductase family oxidoreductase OS=Medicago truncatula GN=MTR_4g021350 PE=1 SV=1	33848.4	25977.4	27159	28000.1	20724.7	50785.3	58485.2	38478.3	46687.3	71284.1	secondary metabolism
G7JL30	tr|G7JL30|G7JL30_MEDTR	tr|G7JL30|G7JL30_MEDTR Aldo/keto reductase family oxidoreductase OS=Medicago truncatula GN=MTR_4g072320 PE=4 SV=1	865.871	883.874	694.922	1058.7	1317.84	3207.21	2545.18	1562.77	1984.74	4200.09	secondary metabolism
I3SWZ2	tr|I3SWZ2|I3SWZ2_MEDTR	tr|I3SWZ2|I3SWZ2_MEDTR Aldo/keto reductase family oxidoreductase OS=Medicago truncatula GN=MTR_8g070115 PE=2 SV=1	846.016	593.771	1069.88	1334.53	829.745	638.309	0	455.831	0	766.273	secondary metabolism
G7K4Y9	tr|G7K4Y9|G7K4Y9_MEDTR;tr|G7K4Z0|G7K4Z0_MEDTR	tr|G7K4Y9|G7K4Y9_MEDTR Aldo/keto reductase family oxidoreductase OS=Medicago truncatula GN=MTR_5g097900 PE=4 SV=1;tr|G7K4Z0|G7K4Z0_MEDTR Aldo/keto reductase family oxidoreductase OS=Medicago truncatula GN=MTR_5g097910 PE=2 SV=1	38214	49883.1	56517.2	66224.2	53528.4	30134.7	32579.9	21653.6	30499.6	70920.2	secondary metabolism
G7IEZ6	tr|G7IEZ6|G7IEZ6_MEDTR;tr|A0A072VSW6|A0A072VSW6_MEDTR	tr|G7IEZ6|G7IEZ6_MEDTR Chalcone-flavonone isomerase family protein OS=Medicago truncatula GN=MTR_1g115820 PE=2 SV=1;tr|A0A072VSW6|A0A072VSW6_MEDTR Chalcone-flavonone isomerase family protein OS=Medicago truncatula GN=MTR_1g115820 PE=3 SV=1	157222	178448	186616	242651	163146	348357	448531	284638	425259	341342	secondary metabolism
B7FJK3	tr|B7FJK3|B7FJK3_MEDTR;tr|G7IF03|G7IF03_MEDTR;tr|A0A072TXP7|A0A072TXP7_MEDTR	tr|B7FJK3|B7FJK3_MEDTR Chalcone-flavonone isomerase family protein OS=Medicago truncatula GN=MTR_1g115870 PE=2 SV=1	4559.59	4441.06	4833.32	4451.04	2468.47	8925.78	9199.62	0	6389.7	8678.71	secondary metabolism
G7IEZ8	tr|G7IEZ8|G7IEZ8_MEDTR	tr|G7IEZ8|G7IEZ8_MEDTR Chalcone-flavonone isomerase family protein OS=Medicago truncatula GN=MTR_1g115840 PE=2 SV=1	21047.7	16992	22900.9	28926.2	18513.5	82481.8	91082	56086.9	68759.2	55830.5	secondary metabolism
G7IEZ9	tr|G7IEZ9|G7IEZ9_MEDTR;tr|A0A072W2Q4|A0A072W2Q4_MEDTR	tr|G7IEZ9|G7IEZ9_MEDTR Chalcone-flavonone isomerase family protein OS=Medicago truncatula GN=MTR_1g115850 PE=3 SV=2;tr|A0A072W2Q4|A0A072W2Q4_MEDTR Chalcone-flavonone isomerase family protein OS=Medicago truncatula GN=MTR_1g115850 PE=3 SV=1	4065.26	3864.54	3553.35	3721.13	3081.12	4450.01	4747.59	2802.91	3633.55	5442.93	secondary metabolism
G7KR33	tr|G7KR33|G7KR33_MEDTR;tr|G7KR31|G7KR31_MEDTR;tr|G7KR29|G7KR29_MEDTR;tr|G7KR27|G7KR27_MEDTR;tr|G7KR25|G7KR25_MEDTR;tr|G7K6H5|G7K6H5_MEDTR;tr|G7K6H2|G7K6H2_MEDTR;tr|G7IAK9|G7IAK9_MEDTR;tr|G7IAI7|G7IAI7_MEDTR;tr|A0A072VPA5|A0A072VPA5_MEDTR;tr|A0A072UNH2|A0A072UNH2_MEDTR;tr|A0A072UD87|A0A072UD87_MEDTR;tr|A0A072U5V3|A0A072U5V3_MEDTR;tr|G7JA70|G7JA70_MEDTR;tr|G7IQL2|G7IQL2_MEDTR;tr|G7JA71|G7JA71_MEDTR	tr|G7KR33|G7KR33_MEDTR Chalcone and stilbene synthase family protein OS=Medicago truncatula GN=MTR_7g016820 PE=3 SV=1;tr|G7KR31|G7KR31_MEDTR Chalcone and stilbene synthase family protein OS=Medicago truncatula GN=MTR_7g016800 PE=3 SV=1;tr|G7KR29|G7KR29_MED	922.824	1689.87	2681.92	662.48	1597.82	0	0	0	0	0	secondary metabolism
Q5IFH7	tr|Q5IFH7|Q5IFH7_MEDTR;tr|G7K6C9|G7K6C9_MEDTR	tr|Q5IFH7|Q5IFH7_MEDTR Triterpene UDP-glucosyl transferase UGT71G1 OS=Medicago truncatula GN=MTR_5g070090 PE=1 SV=1	1524.31	2180.94	1392.8	1062.38	1485.74	1678.64	0	0	0	1511.28	secondary metabolism
A0A072TL01	tr|A0A072TL01|A0A072TL01_MEDTR;tr|A0A072TIZ4|A0A072TIZ4_MEDTR;tr|A0A072TJC7|A0A072TJC7_MEDTR	tr|A0A072TL01|A0A072TL01_MEDTR 2OG-Fe(II) oxygenase family oxidoreductase OS=Medicago truncatula GN=MTR_0009s0480 PE=3 SV=1;tr|A0A072TIZ4|A0A072TIZ4_MEDTR 2OG-Fe(II) oxygenase family oxidoreductase OS=Medicago truncatula GN=MTR_0009s0480 PE=3 SV=1	7604.16	10201.2	6689.42	4766.39	6348.79	5990.4	4006.16	3872.06	4302.29	4902.92	secondary metabolism
A0A072TTM5	tr|A0A072TTM5|A0A072TTM5_MEDTR;tr|G7KUY7|G7KUY7_MEDTR;tr|A0A072TJ24|A0A072TJ24_MEDTR;tr|A0A072TSC3|A0A072TSC3_MEDTR	tr|A0A072TTM5|A0A072TTM5_MEDTR UDP-glucosyltransferase family protein OS=Medicago truncatula GN=MTR_0078s0060 PE=3 SV=1	776.864	811.263	508.836	591.639	848.684	647.962	0	0	591.82	2311.89	secondary metabolism
A0A072TZX2	tr|A0A072TZX2|A0A072TZX2_MEDTR;tr|A0A072U0L2|A0A072U0L2_MEDTR	tr|A0A072TZX2|A0A072TZX2_MEDTR 2OG-Fe(II) oxygenase family oxidoreductase OS=Medicago truncatula GN=MTR_7g062580 PE=3 SV=1	1202.65	1025.66	1318.82	852.62	832.947	0	397.78	0	783.839	562.698	secondary metabolism
A0A072U709	tr|A0A072U709|A0A072U709_MEDTR	tr|A0A072U709|A0A072U709_MEDTR UDP-glucosyltransferase family protein OS=Medicago truncatula GN=MTR_6g023665 PE=3 SV=1	1691.26	1791.57	1508.46	1191.34	1312.65	2003.25	1813.03	1182.3	1472.2	2092.64	secondary metabolism
A0A072UER0	tr|A0A072UER0|A0A072UER0_MEDTR;tr|A0A072TK27|A0A072TK27_MEDTR;tr|G7K0H0|G7K0H0_MEDTR;tr|G7K0G3|G7K0G3_MEDTR	tr|A0A072UER0|A0A072UER0_MEDTR 2OG-Fe(II) oxygenase family oxidoreductase OS=Medicago truncatula GN=MTR_5g048550 PE=3 SV=1	6443.53	9198.88	5228.53	9080.6	15502.4	19151.4	18177.6	18474.6	21316.5	31749.6	secondary metabolism
A0A072UU33	tr|A0A072UU33|A0A072UU33_MEDTR;tr|A0A072UVQ4|A0A072UVQ4_MEDTR;tr|A0A072UTI4|A0A072UTI4_MEDTR	tr|A0A072UU33|A0A072UU33_MEDTR 2OG-Fe(II) oxygenase family oxidoreductase OS=Medicago truncatula GN=MTR_3g026150 PE=3 SV=1;tr|A0A072UVQ4|A0A072UVQ4_MEDTR 2OG-Fe(II) oxygenase family oxidoreductase OS=Medicago truncatula GN=MTR_3g026150 PE=4 SV=1;tr|A0A072U	574.137	571.838	614.366	711.644	580.329	0	834.445	0	0	909.994	secondary metabolism
A0A072VWT1	tr|A0A072VWT1|A0A072VWT1_MEDTR;tr|A0A072VLQ3|A0A072VLQ3_MEDTR	tr|A0A072VWT1|A0A072VWT1_MEDTR Hyoscyamine 6-dioxygenase-like protein OS=Medicago truncatula GN=MTR_1g070135 PE=3 SV=1;tr|A0A072VLQ3|A0A072VLQ3_MEDTR Hyoscyamine 6-dioxygenase-like protein OS=Medicago truncatula GN=MTR_1g070135 PE=3 SV=1	432.772	409.588	548.451	909.044	387.369	0	0	0	0	0	secondary metabolism
G7JGC4	tr|G7JGC4|G7JGC4_MEDTR	tr|G7JGC4|G7JGC4_MEDTR UDP-glucosyltransferase family protein OS=Medicago truncatula GN=MTR_4g082810 PE=3 SV=1	1271.85	1770.66	990.152	1551.31	1962.58	0	0	0	0	0	secondary metabolism
G7KUY2	tr|G7KUY2|G7KUY2_MEDTR	tr|G7KUY2|G7KUY2_MEDTR UDP-glucosyltransferase family protein OS=Medicago truncatula GN=MTR_7g046490 PE=3 SV=2	2745.37	2210.89	2544.2	2247.39	2430.42	4787.11	3967.21	2298.91	4255.19	4824.98	secondary metabolism
G7L424	tr|G7L424|G7L424_MEDTR	tr|G7L424|G7L424_MEDTR UDP-glucosyltransferase family protein OS=Medicago truncatula GN=MTR_7g117170 PE=3 SV=1	6120.55	6539.55	1923.71	4596.93	5355.25	5902.12	6296.34	3578.23	2642.54	7239.53	secondary metabolism
G7LES1	tr|G7LES1|G7LES1_MEDTR;tr|A0A072TLN9|A0A072TLN9_MEDTR;tr|A0A072TL21|A0A072TL21_MEDTR	tr|G7LES1|G7LES1_MEDTR UDP-glucosyltransferase family protein OS=Medicago truncatula GN=MTR_8g077590 PE=3 SV=1	443.173	597.717	485.43	635.127	712.253	0	663.996	736.17	758.155	802.081	secondary metabolism
G8A0P3	tr|G8A0P3|G8A0P3_MEDTR;tr|A0A072TJW1|A0A072TJW1_MEDTR	tr|G8A0P3|G8A0P3_MEDTR UDP-glucosyltransferase OS=Medicago truncatula GN=MTR_6g488280 PE=3 SV=1	1138.3	1361.66	762.895	816.397	975.415	5007.15	2907.24	2534.74	3018.95	9226.92	secondary metabolism
A2Q3W4	tr|A2Q3W4|A2Q3W4_MEDTR	tr|A2Q3W4|A2Q3W4_MEDTR Dihydroflavonol 4-reductase-like protein OS=Medicago truncatula GN=MTR_7g074710 PE=2 SV=1	7710.93	14589.3	6718.7	9557.49	10918.5	5586.02	3055.32	2239.94	4212.59	9990.88	secondary metabolism
[truncated: 251 more rows]

## Sheet: phloem
Supplemental Table 1c. MaxQuant LFQ Data Matrix of all identified phloem proteins. C = ctr, D = drought
Protein IDs	Protein IDs	Protein Groups	Fasta headers	C1	C2	C3	D1	D2	D3	Mapman	CSRP	Specific
[truncated: 265 more rows]

## Sheet: petiole
Supplemental Table 1b. MaxQuant LFQ Data Matrix of all identified petiole proteins. C = ctr, D = drought
[truncated: 1,721 more rows]

[truncated: 1 more sheets: leaves]
