# Supplementary material for: Phloem Sap Proteins Are Part of a Core Stress Responsive Proteome Involved in Drought Stress Adjustment
Source: Front Plant Sci. 2021 Feb 2;12:625224. doi: 10.3389/fpls.2021.625224 (PMC7884324; doi:10.3389/fpls.2021.625224)
Supplement: Supplementary file 4 [file Table_2.XLSX]

## Sheet: Table S2
Supplemental Table 2. Supportive information about the CSRP. ratio = LFQs of drought vs. control (green >1.4 fold; red < 1.4 fold); p-val = ANOVA (Kruskal Wallis) n= 5 (phloem n=3) (yellow ≤ 0.05); R = root; P = phloem; S = petiol ; L = leaf; D = drought
major Protein ID	Protein Group	fasta header	proteotypic	mapman	ratio RD vs R	ratio PD vs P	ratio SD vs S	ratio LD vs L	p-val roots	p-val phloem	p-val petiols	p-val leaves	Gene ontology (biological process)	Gene ontology (cellular component)	Gene ontology (molecular function)	string_annotation	patterns (Figure 4)	20 highest PC1 loadings- phloem enhanced (Fig.S2)	20 highest PC2 loadings -drought and root (Fig.S2)	major Protein ID	ratio R vs S	ratio R vs P	ratio R vs L	ratio S vs P	ratio S vs L	ratio P vs L
Q84RD8	tr|Q84RD8|Q84RD8_MEDTR	tr|Q84RD8|Q84RD8_MEDTR Adenosylhomocysteinase OS=Medicago truncatula GN=AHC2 PE=1 SV=1	yes	amino acid metabolism.degradation.aspartate family.methionine	-3.64827	-2.94337	-1.01198	1.65887	0.00902344	0.0495346	0.601508	0.0282801	one-carbon metabolic process [GO:0006730]; S-adenosylmethionine cycle [GO:0033353]	cytosol [GO:0005829]	adenosylhomocysteinase activity [GO:0004013]	Adenosylhomocysteinase (EC 3.3.1.1)	AHC & Metsy			Q84RD8	0.860054	1.60371	11.7271	1.86467	13.6353	7.31248
Q84RD9	tr|Q84RD9|Q84RD9_MEDTR	tr|Q84RD9|Q84RD9_MEDTR Adenosylhomocysteinase OS=Medicago truncatula GN=AHC1 PE=1 SV=1	yes	amino acid metabolism.degradation.aspartate family.methionine	-3.83997	-273.028	1.15456	2.24429	0.00902344	0.036904	0.0282801	0.00902344	one-carbon metabolic process [GO:0006730]; S-adenosylmethionine cycle [GO:0033353]	cytosol [GO:0005829]	adenosylhomocysteinase activity [GO:0004013]	Adenosylhomocysteinase (EC 3.3.1.1)	AHC & Metsy			Q84RD9	2.22173	37.7513	9.84623	16.9919	4.43179	0.260818
G7JJ97	tr|G7JJ97|G7JJ97_MEDTR;tr|G7JJ96|G7JJ96_MEDTR	tr|G7JJ97|G7JJ97_MEDTR Aminomethyltransferase OS=Medicago truncatula GN=MTR_4g132360 PE=1 SV=2;tr|G7JJ96|G7JJ96_MEDTR Aminomethyltransferase OS=Medicago truncatula GN=MTR_4g132360 PE=1 SV=1	no	amino acid metabolism.synthesis.aspartate family.methionine	-1.25761	355.114	-1.08821	-1.08663	0.174525	0.036904	0.0758002	0.174525	glycine catabolic process [GO:0006546]; methylation [GO:0032259]	mitochondrion [GO:0005739]	aminomethyltransferase activity [GO:0004047]; transaminase activity [GO:0008483]	Aminomethyltransferase (EC 2.1.2.10) (Glycine cleavage system T protein)				G7JJ97	0.061738	304.495	0.0526666	4932.04	0.853065	0.000172964
G7L0I7	tr|G7L0I7|G7L0I7_MEDTR	tr|G7L0I7|G7L0I7_MEDTR Cobalamin-independent methionine synthase OS=Medicago truncatula GN=MTR_7g086300 PE=3 SV=1	yes	amino acid metabolism.synthesis.aspartate family.methionine	-6.48347	-7.0772	-1.02402	1.98771	0.00902344	0.0495346	0.916815	0.0282801	methionine biosynthetic process [GO:0009086]	cytosol [GO:0005829]; extracellular region [GO:0005576]	5-methyltetrahydropteroyltriglutamate-homocysteine S-methyltransferase activity [GO:0003871]; methionine synthase activity [GO:0008705]; zinc ion binding [GO:0008270]	Cobalamin-independent methionine synthase	AHC & Metsy			G7L0I7	1.66659	11.599	12.4879	6.9597	7.49311	1.07664
G7JJ88	tr|G7JJ88|G7JJ88_MEDTR;tr|G7JJ87|G7JJ87_MEDTR;tr|G7JJ86|G7JJ86_MEDTR	tr|G7JJ88|G7JJ88_MEDTR Lactoylglutathione lyase-like protein OS=Medicago truncatula GN=MTR_4g132270 PE=1 SV=2;tr|G7JJ87|G7JJ87_MEDTR Lactoylglutathione lyase-like protein OS=Medicago truncatula GN=MTR_4g132270 PE=1 SV=1	no	Biodegradation of Xenobiotics.lactoylglutathione lyase	-1.0404	-2.71371	1.18544	1.84507	0.916815	0.275234	0.174525	0.00902344	na	na	lactoylglutathione lyase activity [GO:0004462]; metal ion binding [GO:0046872]	Lactoylglutathione lyase-like protein				G7JJ88	0.759555	1.45406	1.97667	1.91436	2.6024	1.35941
A0A072U0Q0	tr|A0A072U0Q0|A0A072U0Q0_MEDTR	tr|A0A072U0Q0|A0A072U0Q0_MEDTR Fasciclin-like arabinogalactan protein OS=Medicago truncatula GN=MTR_7g075453 PE=4 SV=1	yes	cell wall.cell wall proteins.AGPs.AGP	1.56631	-1.19984	1.05322	1.32393	0.00902344	0.12663	0.464702	0.0472018	na	anchored component of plasma membrane [GO:0046658]; integral component of membrane [GO:0016021]	na	Fasciclin-like arabinogalactan protein (Putative fasciclin-like arabinogalactan protein)		0.971631	0.943262	A0A072U0Q0	0.800282	0.19809	1.15551	0.247525	1.44387	5.83323
G7K0M1	tr|G7K0M1|G7K0M1_MEDTR	tr|G7K0M1|G7K0M1_MEDTR Fasciclin-like arabinogalactan protein OS=Medicago truncatula GN=MTR_5g098420 PE=1 SV=1	yes	cell wall.cell wall proteins.AGPs.AGP	-6.30623	-1.20466	-1.11542	-1.12926	0.00902344	0.12663	0.174525	0.601508	na	anchored component of plasma membrane [GO:0046658]	FASCICLIN-like arabinogalactan 2 (FLA2)	Fasciclin-like arabinogalactan protein (Putative fasciclin-like arabinogalactan protein)		0.985816		G7K0M1	1.16517	0.0764318	6.04818	0.065597	5.19081	79.1318
G7K503	tr|G7K503|G7K503_MEDTR	tr|G7K503|G7K503_MEDTR Fasciclin-like arabinogalactan protein OS=Medicago truncatula GN=MTR_5g098060 PE=2 SV=1	yes	cell wall.cell wall proteins.AGPs.AGP	-4.40371	-1.21315	-1.08263	1.12097	0.00902344	0.512691	0.174525	0.601508	plant-type secondary cell wall biogenesis [GO:0009834]	plasma membrane [GO:0005886]	FASCICLIN-like arabinoogalactan 7 (FLA7)	Fasciclin-like arabinogalactan protein (Putative FAS1 domain-containing protein)		0.87234	0.879433	G7K503	0.963682	0.119452	7.00022	0.123954	7.26403	58.6028
G7ILA8	tr|G7ILA8|G7ILA8_MEDTR	tr|G7ILA8|G7ILA8_MEDTR Beta-xylosidase/alpha-L-arabinofuranosidase-like protein OS=Medicago truncatula GN=MTR_2g008240 PE=4 SV=1	yes	cell wall.degradation.mannan-xylose-arabinose-fucose	2.01576	-1.30799	1.00565	-1.28185	0.0282801	0.827259	0.916815	0.0758002	arabinan catabolic process [GO:0031222]; xylan catabolic process [GO:0045493]	integral component of membrane [GO:0016021]; plant-type cell wall [GO:0009505]	alpha-L-arabinofuranosidase activity [GO:0046556]; hydrolase activity, hydrolyzing O-glycosyl compounds [GO:0004553]; xylan 1,4-beta-xylosidase activity [GO:0009044]	Beta-xylosidase/alpha-L-arabinofuranosidase-like protein (Putative glycosidase) (EC 3.2.1.-)			0.893617	G7ILA8	1.04698	0.0406147	1.22974	0.0387922	1.17456	30.2783
A0A072ULI6	tr|A0A072ULI6|A0A072ULI6_MEDTR;tr|A0A072UVP3|A0A072UVP3_MEDTR;tr|A0A072UJK8|A0A072UJK8_MEDTR	tr|A0A072ULI6|A0A072ULI6_MEDTR UDP-D-apiose/UDP-D-xylose synthase OS=Medicago truncatula GN=MTR_4g056100 PE=4 SV=1;tr|A0A072UJK8|A0A072UJK8_MEDTR UDP-D-apiose/UDP-D-xylose synthase OS=Medicago truncatula GN=MTR_4g056100 PE=4 SV=1;tr|A0A072UVP3|A0A072UVP3_M	no	cell wall.precursor synthesis.AXS	-1.14421	-1.59204	-1.02368	1.66592	0.174525	0.0495346	0.916815	0.174525	na	na	coenzyme binding [GO:0050662]; UDP-glucuronate decarboxylase activity [GO:0048040]	Putative UDP-glucuronate decarboxylase (EC 4.1.1.35) (UDP-D-apiose/UDP-D-xylose synthase)				A0A072ULI6	2.60821	1.8891	19.2664	0.72429	7.38684	10.1987
A0A072VNE4	tr|A0A072VNE4|A0A072VNE4_MEDTR	tr|A0A072VNE4|A0A072VNE4_MEDTR Peptidyl-prolyl cis-trans isomerase OS=Medicago truncatula GN=MTR_1g085560 PE=3 SV=1	yes	cell.cycle.peptidylprolyl isomerase	75.4695	-1.19408	-1.02805	-2.01663	0.00534568	0.827259	0.754023	0.00902344	protein refolding [GO:0042026]	cytosolic ribosome [GO:0022626]	cyclosporin A binding [GO:0016018]; peptidyl-prolyl cis-trans isomerase activity [GO:0003755]; unfolded protein binding [GO:0051082]	Peptidyl-prolyl cis-trans isomerase (PPIase) (EC 5.2.1.8)				A0A072VNE4	0.00030598	7.24626e-05	9.66577e-05	0.236822	0.315896	1.3339
G7JPK2	tr|G7JPK2|G7JPK2_MEDTR	tr|G7JPK2|G7JPK2_MEDTR Peptidyl-prolyl cis-trans isomerase OS=Medicago truncatula GN=MTR_4g075290 PE=1 SV=1	yes	cell.cycle.peptidylprolyl isomerase	1.88342	2.63884	-1.04666	-1.27143	0.0162936	0.0495346	0.464702	0.174525	protein refolding [GO:0042026]	chloroplast [GO:0009507]; cytosol [GO:0005829]; Golgi apparatus [GO:0005794]; plasma membrane [GO:0005886]	cyclosporin A binding [GO:0016018]; peptidyl-prolyl cis-trans isomerase activity [GO:0003755]; unfolded protein binding [GO:0051082]	Peptidyl-prolyl cis-trans isomerase (PPIase) (EC 5.2.1.8)				G7JPK2	1.76742	1.04306	2.78998	0.590161	1.57856	2.67479
I3S3K3	tr|I3S3K3|I3S3K3_MEDTR;tr|A0A072V9D3|A0A072V9D3_MEDTR;tr|A0A072UZ10|A0A072UZ10_MEDTR;tr|A0A072UZC7|A0A072UZC7_MEDTR;tr|G7JB89|G7JB89_MEDTR	tr|I3S3K3|I3S3K3_MEDTR Peptidyl-prolyl cis-trans isomerase OS=Medicago truncatula GN=MTR_3g463900 PE=2 SV=1	no	cell.cycle.peptidylprolyl isomerase	3.65925	2.10934	1.01849	-1.57179	0.0282801	0.0495346	0.464702	0.0758002	protein refolding [GO:0042026]	na	cyclosporin A binding [GO:0016018]; peptidyl-prolyl cis-trans isomerase activity [GO:0003755]; unfolded protein binding [GO:0051082]	Peptidyl-prolyl cis-trans isomerase (PPIase) (EC 5.2.1.8)				I3S3K3	0.417568	0.412594	0.67143	0.988087	1.60795	1.62734
G7IL85	tr|G7IL85|G7IL85_MEDTR	tr|G7IL85|G7IL85_MEDTR Actin-related protein 4A OS=Medicago truncatula GN=MTR_2g008050 PE=3 SV=1	yes	cell.organisation	-1.58681	-1.82075	0.996552	1.20859	0.0162936	0.0495346	0.754023	0.174525	na	cytoplasm [GO:0005737]; cytoskeleton [GO:0005856]	ATP binding [GO:0005524]	Actin-related protein 4A (Putative Actin family)				G7IL85	1.42188	3.12068	3.3344	2.19477	2.34507	1.06848
G7KCE7	tr|G7KCE7|G7KCE7_MEDTR	tr|G7KCE7|G7KCE7_MEDTR Plastid fibrillin OS=Medicago truncatula GN=MTR_5g029590 PE=4 SV=1	yes	cell.organisation	1.61765	-2.62001	-1.15479	1.05346	0.117185	0.506555	0.0472018	0.464702	na	chloroplast thylakoid membrane [GO:0009535]; plastoglobule [GO:0010287]	na	Plastid fibrillin (Plastoglobulin-1)				G7KCE7	0.0653467	0.0122951	0.0359288	0.188151	0.549817	2.92221
G7L7E1	tr|G7L7E1|G7L7E1_MEDTR;tr|G7KQH7|G7KQH7_MEDTR	tr|G7L7E1|G7L7E1_MEDTR Profilin OS=Medicago truncatula GN=MTR_8g102330 PE=3 SV=1	no	cell.organisation	1.44399	-1.3918	-1.13308	1.39521	0.347208	0.12663	0.117185	0.464702	sequestering of actin monomers [GO:0042989]	cell [GO:0005623]; cell cortex [GO:0005938]; cytoskeleton [GO:0005856]	actin monomer binding [GO:0003785]	Profilin		0.943262	0.957447	G7L7E1	1.03307	0.0897212	2.48832	0.0868489	2.40866	27.7339
G8A207	tr|G8A207|G8A207_MEDTR;tr|G7L3J1|G7L3J1_MEDTR;tr|G7KDE5|G7KDE5_MEDTR;tr|G7KDE4|G7KDE4_MEDTR;tr|G7L707|G7L707_MEDTR	tr|G8A207|G8A207_MEDTR Carboxy-terminal region remorin OS=Medicago truncatula GN=MTR_1g100647 PE=2 SV=1	no	cell.organisation	3.21313	1.9453	-1.20593	1.27512	0.00902344	0.506555	0.347208	0.347208	na	na	na	Carboxy-terminal region remorin (Putative remorin)				G8A207	0.649871	0.380958	1.19711	0.586205	1.84208	3.14238
G7KTI5	tr|G7KTI5|G7KTI5_MEDTR	tr|G7KTI5|G7KTI5_MEDTR Villin OS=Medicago truncatula GN=MTR_7g091460 PE=1 SV=2	yes	cell.organisation.cytoskeleton.actin.actin binding	1.2337	-1.15436	1.05029	1.08174	0.347208	0.827259	0.464702	0.754023	actin filament bundle assembly [GO:0051017]; actin filament capping [GO:0051693]; actin filament severing [GO:0051014]; gravitropism [GO:0009630]; regulation of auxin polar transport [GO:2000012]; regulation of cell growth [GO:0001558]	actin filament bundle [GO:0032432]	actin filament binding [GO:0051015]	Putative villin headpiece, villin/Gelsolin, ADF-H/Gelsolin-like domain-containing protein (Villin)				G7KTI5	0.419941	0.562625	4.39656	1.33977	10.4695	7.81437
G7IFU0	tr|G7IFU0|G7IFU0_MEDTR	tr|G7IFU0|G7IFU0_MEDTR Cofilin/actin-depolymerizing factor-like protein OS=Medicago truncatula GN=MTR_2g028670 PE=2 SV=1	yes	cell.organisation.cytoskeleton.actin.actin depolymerizing factors	-2.53174	2.3497	1.04693	-2.26874	0.00902344	0.12663	0.916815	0.0758002	actin filament depolymerization [GO:0030042]	actin cytoskeleton [GO:0015629]	actin binding [GO:0003779]	Cofilin/actin-depolymerizing factor-like protein (Putative ADF/Cofilin, ADF-H/Gelsolin-like domain-containing protein)				G7IFU0	0.774813	0.163934	1.10558	0.211578	1.4269	6.74408
I3T0E1	tr|I3T0E1|I3T0E1_MEDTR;tr|A0A072VGF7|A0A072VGF7_MEDTR;tr|G7KQA8|G7KQA8_MEDTR	tr|I3T0E1|I3T0E1_MEDTR Translationally-controlled tumor-like protein OS=Medicago truncatula GN=MTR_2g436620 PE=2 SV=1;tr|A0A072VGF7|A0A072VGF7_MEDTR Translationally-controlled tumor-like protein OS=Medicago truncatula GN=MTR_2g436620 PE=4 SV=1	no	development.unspecified	-2.14436	-1.42367	1.00194	1.05789	0.0162936	0.12663	0.754023	0.601508	na	cytoplasm [GO:0005737]	calcium ion binding [GO:0005509]	Putative translationally controlled tumor protein (Translationally-controlled tumor-like protein)				I3T0E1	1.41509	0.996321	2.8836	0.704071	2.03775	2.89424
G7JE44	tr|G7JE44|G7JE44_MEDTR;tr|A0A072TR79|A0A072TR79_MEDTR;tr|A0A072UQL4|A0A072UQL4_MEDTR;tr|A0A072V1X5|A0A072V1X5_MEDTR	tr|G7JE44|G7JE44_MEDTR Methyl-CpG-binding domain protein OS=Medicago truncatula GN=MTR_4g114770 PE=4 SV=1;tr|A0A072TR79|A0A072TR79_MEDTR Methyl-CpG-binding domain protein (Fragment) OS=Medicago truncatula GN=MTR_0339s0010 PE=4 SV=1;tr|A0A072UQL4|A0A072UQL4	no	DNA.binding	2.15109	-1.09463	1.20859	1.69099	0.00902344	0.275234	0.117185	0.00902344	na	nucleus [GO:0005634]	DNA binding [GO:0003677]	Methyl-CpG-binding domain protein (Putative DNA-binding domain-containing protein)				G7JE44	0.860567	0.809335	0.668463	0.940468	0.776771	0.825941
A0A072VS14	tr|A0A072VS14|A0A072VS14_MEDTR	tr|A0A072VS14|A0A072VS14_MEDTR RAD23 UV excision repair family protein OS=Medicago truncatula GN=MTR_1g111090 PE=4 SV=1	yes	DNA.repair	1.17787	1.03292	-1.01403	1.16548	0.117185	0.827259	0.916815	0.347208	nucleotide-excision repair [GO:0006289]; proteasome-mediated ubiquitin-dependent protein catabolic process [GO:0043161]	cytosol [GO:0005829]; nucleoplasm [GO:0005654]	damaged DNA binding [GO:0003684]; polyubiquitin modification-dependent protein binding [GO:0031593]; proteasome binding [GO:0070628]; ubiquitin binding [GO:0043130]	Putative UV excision repair protein Rad23 (RAD23 UV excision repair family protein)				A0A072VS14	2.42777	2.93205	4.9482	1.20771	2.03816	1.68762
I3SU63	tr|I3SU63|I3SU63_MEDTR;tr|G7K694|G7K694_MEDTR	tr|I3SU63|I3SU63_MEDTR Fructose-bisphosphate aldolase OS=Medicago truncatula GN=MTR_5g069055 PE=2 SV=1	no	glycolysis.cytosolic branch.aldolase	-1.63642	-1.52165	1.04269	1.09055	0.00902344	0.275234	0.250592	0.601508	fructose 1,6-bisphosphate metabolic process [GO:0030388]; glycolytic process [GO:0006096]	cytosol [GO:0005829]	fructose-bisphosphate aldolase activity [GO:0004332]	Fructose-bisphosphate aldolase (EC 4.1.2.13)				I3SU63	3.43671	19.831	7.85605	5.77035	2.28592	0.396149
A0A072U338	tr|A0A072U338|A0A072U338_MEDTR;tr|A0A072UE69|A0A072UE69_MEDTR	tr|A0A072U338|A0A072U338_MEDTR Phosphopyruvate hydratase OS=Medicago truncatula GN=MTR_7g103620 PE=3 SV=1;tr|A0A072UE69|A0A072UE69_MEDTR Phosphopyruvate hydratase OS=Medicago truncatula GN=MTR_7g103620 PE=3 SV=1	no	glycolysis.cytosolic branch.enolase	-1.23759	-1.09782	1.06443	-1.07525	0.00902344	0.512691	0.601508	0.601508	glycolytic process [GO:0006096]	phosphopyruvate hydratase complex [GO:0000015]	magnesium ion binding [GO:0000287]; phosphopyruvate hydratase activity [GO:0004634]	Phosphopyruvate hydratase (Putative phosphopyruvate hydratase) (EC 4.2.1.11)				A0A072U338	2.56549	18.5313	4.19485	7.2233	1.63511	0.226365
G7JML2	tr|G7JML2|G7JML2_MEDTR;tr|A0A072UPF9|A0A072UPF9_MEDTR;tr|A0A072TPE4|A0A072TPE4_MEDTR	tr|G7JML2|G7JML2_MEDTR Glyceraldehyde-3-phosphate dehydrogenase OS=Medicago truncatula GN=MTR_4g103920 PE=1 SV=1;tr|A0A072UPF9|A0A072UPF9_MEDTR Glyceraldehyde-3-phosphate dehydrogenase OS=Medicago truncatula GN=MTR_4g103920 PE=3 SV=1	no	glycolysis.cytosolic branch.glyceraldehyde 3-phosphate dehydrogenase (GAP-DH)	-1.2037	-1.30402	-1.12692	1.14778	0.174525	0.12663	0.0758002	0.174525	glucose metabolic process [GO:0006006]; glycolytic process [GO:0006096]	cytosol [GO:0005829]	glyceraldehyde-3-phosphate dehydrogenase (NAD+) (phosphorylating) activity [GO:0004365]; NAD binding [GO:0051287]; NADP binding [GO:0050661]	Glyceraldehyde-3-phosphate dehydrogenase (EC 1.2.1.-)				G7JML2	1.4347	7.67062	2.50417	5.34651	1.74543	0.326462
G7L9S9	tr|G7L9S9|G7L9S9_MEDTR;tr|G7L9S8|G7L9S8_MEDTR;tr|G7I647|G7I647_MEDTR	tr|G7L9S9|G7L9S9_MEDTR Cytoplasmic phosphoglucomutase OS=Medicago truncatula GN=MTR_8g104540 PE=1 SV=1;tr|G7L9S8|G7L9S8_MEDTR Cytoplasmic phosphoglucomutase OS=Medicago truncatula GN=MTR_8g104540 PE=4 SV=1	no	glycolysis.cytosolic branch.phosphoglucomutase (PGM)	-1.23003	1.24357	-1.01004	1.47249	0.174525	0.512691	0.754023	0.0162936	carbohydrate metabolic process [GO:0005975]	na	magnesium ion binding [GO:0000287]; phosphoglucomutase activity [GO:0004614]	Cytoplasmic phosphoglucomutase (Phosphoglucomutase, cytoplasmic) (EC 5.4.2.2)				G7L9S9	1.12955	20.1073	3.05693	17.8012	2.70632	0.152031
I3S3S0	tr|I3S3S0|I3S3S0_MEDTR	tr|I3S3S0|I3S3S0_MEDTR Triosephosphate isomerase OS=Medicago truncatula GN=MTR_2g096940 PE=2 SV=1	yes	glycolysis.cytosolic branch.triosephosphate isomerase (TPI)	-5.8338	-1.65769	1.03471	1.18376	0.00902344	0.0495346	0.464702	0.117185	gluconeogenesis [GO:0006094]; glyceraldehyde-3-phosphate biosynthetic process [GO:0046166]; glycerol catabolic process [GO:0019563]; glycolytic process [GO:0006096]	cytosol [GO:0005829]	triose-phosphate isomerase activity [GO:0004807]	Cytosolic triosephosphate isomerase (Putative triose-phosphate isomerase) (EC 5.3.1.1)		0.992908	0.907801	I3S3S0	1.42136	6.8345	1.86404	4.80843	1.31145	0.27274
G7KFV1	tr|G7KFV1|G7KFV1_MEDTR;tr|G7KFV2|G7KFV2_MEDTR;tr|G7J7Y7|G7J7Y7_MEDTR	tr|G7KFV1|G7KFV1_MEDTR UTP-glucose-1-phosphate uridylyltransferase OS=Medicago truncatula GN=MTR_5g077000 PE=1 SV=1;tr|G7KFV2|G7KFV2_MEDTR UTP-glucose-1-phosphate uridylyltransferase OS=Medicago truncatula GN=MTR_5g077000 PE=4 SV=1	no	glycolysis.cytosolic branch.UGPase	-1.05677	-1.59368	-1.03686	-1.04364	0.754023	0.12663	0.347208	0.601508	UDP-glucose metabolic process [GO:0006011]	na	UTP:glucose-1-phosphate uridylyltransferase activity [GO:0003983]	UTP--glucose-1-phosphate uridylyltransferase (EC 2.7.7.9)				G7KFV1	0.786312	1.20226	1.50855	1.52899	1.91851	1.25476
G8A1U2	tr|G8A1U2|G8A1U2_MEDTR;tr|G8A1U1|G8A1U1_MEDTR	tr|G8A1U2|G8A1U2_MEDTR LysM domain GPI-anchored protein OS=Medicago truncatula GN=MTR_4g094730 PE=4 SV=1;tr|G8A1U1|G8A1U1_MEDTR LysM domain GPI-anchored protein OS=Medicago truncatula GN=MTR_4g094730 PE=4 SV=1	no	GPI-anchored protein	-4.72805	-1.03297	-1.27481	1.47183	0.0150186	0.827259	0.0758002	0.117185	na	anchored component of plasma membrane [GO:0046658]	na	LysM domain GPI-anchored protein				G8A1U2	1.91735	1.21941	2.77612	0.635988	1.4479	2.27661
G7K6T1	tr|G7K6T1|G7K6T1_MEDTR	tr|G7K6T1|G7K6T1_MEDTR Acyl-CoA-binding domain protein OS=Medicago truncatula GN=MTR_5g026740 PE=1 SV=1	yes	lipid metabolism.FA synthesis and FA elongation.acyl-CoA binding protein	2.21666	-1.42585	1.05754	-1.07688	0.00902344	0.12663	0.601508	0.250592	na	na	fatty-acyl-CoA binding [GO:0000062]	Acyl-CoA-binding domain protein (Putative FERM/acyl-CoA-binding protein, 3-helical bundle)		0.978723	0.865248	G7K6T1	1.2501	0.0251467	3.07957	0.0201158	2.46346	122.464
G7JK43	tr|G7JK43|G7JK43_MEDTR;tr|A0A072V0J5|A0A072V0J5_MEDTR	tr|G7JK43|G7JK43_MEDTR Soluble acid invertase FRUCT2 OS=Medicago truncatula GN=MTR_4g101630 PE=4 SV=2;tr|A0A072V0J5|A0A072V0J5_MEDTR Soluble acid invertase FRUCT2 OS=Medicago truncatula GN=MTR_4g101630 PE=4 SV=1	no	major CHO metabolism.degradation.sucrose.invertases.vacuolar	-20.4632	-4.02856	1.10295	1.67717	0.00534568	0.0495346	0.250592	0.0162936	carbohydrate metabolic process [GO:0005975]	integral component of membrane [GO:0016021]	sucrose alpha-glucosidase activity [GO:0004575]	Acid beta-fructofuranosidase (EC 3.2.1.26) (Soluble acid invertase FRUCT2)				G7JK43	0.0384688	0.0280037	0.335751	0.727957	8.72788	11.9896
B7FJ81	tr|B7FJ81|B7FJ81_MEDTR	tr|B7FJ81|B7FJ81_MEDTR Copper chaperone OS=Medicago truncatula GN=MTR_7g013660 PE=1 SV=1	yes	metal handling.binding, chelation and storage	-1.58464	-1.02135	1.24058	1.21359	0.0472018	0.827259	0.464702	0.347208	cellular copper ion homeostasis [GO:0006878]; metal ion transport [GO:0030001]; response to cadmium ion [GO:0046686]	cell [GO:0005623]; chloroplast [GO:0009507]	metal ion binding [GO:0046872]; protein domain specific binding [GO:0019904]	Copper chaperone (Putative heavy metal-associated domain, HMA)				B7FJ81	10.0535	0.889209	8.37137	0.0884474	0.83268	9.4144
G7JFF6	tr|G7JFF6|G7JFF6_MEDTR	tr|G7JFF6|G7JFF6_MEDTR Purple acid phosphatase OS=Medicago truncatula GN=MTR_4g115670 PE=3 SV=1	yes	misc.acid and other phosphatases	-1.41916	-8.19079	-1.02299	1.15334	0.250592	0.0463016	0.601508	0.174525	phosphate ion homeostasis [GO:0055062]	cytosol [GO:0005829]; vacuole [GO:0005773]	acid phosphatase activity [GO:0003993]; metal ion binding [GO:0046872]	Purple acid phosphatase (EC 3.1.3.2)				G7JFF6	0.886474	1.03564	6.39071	1.16827	7.20913	6.17078
G7LGQ4	tr|G7LGQ4|G7LGQ4_MEDTR;tr|A0A072TR36|A0A072TR36_MEDTR;tr|A0A072U1K1|A0A072U1K1_MEDTR	tr|G7LGQ4|G7LGQ4_MEDTR Stem 28 kDa glycoprotein OS=Medicago truncatula GN=MTR_8g014650 PE=1 SV=1	no	misc.acid and other phosphatases	-1.782	1.25562	1.3261	2.05739	0.117185	0.12663	0.0472018	0.0162936	na	na	acid phosphatase activity [GO:0003993]	Putative Acid phosphatase (EC 3.1.3.2) (Stem 28 kDa glycoprotein)				G7LGQ4	1.9688	1.37951	5.83873	0.700687	2.96563	4.23246
A0A072VE71	tr|A0A072VE71|A0A072VE71_MEDTR;tr|A0A072VF96|A0A072VF96_MEDTR;tr|A0A072VPR2|A0A072VPR2_MEDTR;tr|A0A072VDL8|A0A072VDL8_MEDTR	tr|A0A072VE71|A0A072VE71_MEDTR Glucan endo-1,3-beta-glucosidase-like protein OS=Medicago truncatula GN=MTR_1g022160 PE=3 SV=1;tr|A0A072VF96|A0A072VF96_MEDTR Glucan endo-1,3-beta-glucosidase-like protein OS=Medicago truncatula GN=MTR_1g022160 PE=3 SV=1;tr|A	no	misc.beta 1,3 glucan hydrolases.glucan endo-1,3-beta-glucosidase	1.37401	-1.53327	1.04269	-1.42307	0.0282801	0.0495346	0.601508	0.464702	carbohydrate metabolic process [GO:0005975]	na	glucan endo-1,3-beta-D-glucosidase activity [GO:0042973]	Glucan endo-1,3-beta-glucosidase-like protein (Putative glucan endo-1,3-beta-D-glucosidase) (EC 3.2.1.39)				A0A072VE71	4.05211	0.392288	31.7417	0.0968108	7.83338	80.9144
A0A072TZA9	tr|A0A072TZA9|A0A072TZA9_MEDTR;tr|A0A072TS46|A0A072TS46_MEDTR	tr|A0A072TZA9|A0A072TZA9_MEDTR Zinc-binding dehydrogenase family oxidoreductase OS=Medicago truncatula GN=MTR_7g034395 PE=4 SV=1	no	misc.oxidases - copper, flavone etc	1.97906	-6.59256	1.1052	-1.18478	0.00902344	0.0495346	0.0758002	0.117185	na	na	furaneol oxidoreductase activity [GO:0102978]; zinc ion binding [GO:0008270]	Putative 2-methylene-furan-3-one reductase (EC 1.3.1.105) (Zinc-binding dehydrogenase family oxidoreductase)				A0A072TZA9	0.906287	0.985943	2.01213	1.08789	2.22019	2.04082
G7IJU2	tr|G7IJU2|G7IJU2_MEDTR	tr|G7IJU2|G7IJU2_MEDTR Peroxidase OS=Medicago truncatula GN=MTR_2g029820 PE=1 SV=2	yes	misc.peroxidases	2.55479	1.07133	1.57209	1.01986	0.00902344	0.827259	0.117185	0.916815	hydrogen peroxide catabolic process [GO:0042744]; response to oxidative stress [GO:0006979]	extracellular region [GO:0005576]	heme binding [GO:0020037]; metal ion binding [GO:0046872]; peroxidase activity [GO:0004601]	Peroxidase (EC 1.11.1.7)		0.93617	0.914894	G7IJU2	0.499027	0.0856538	1.11668	0.171642	2.23771	13.0371
G7IJU3	tr|G7IJU3|G7IJU3_MEDTR;tr|A0A072V5Z4|A0A072V5Z4_MEDTR	tr|G7IJU3|G7IJU3_MEDTR Peroxidase OS=Medicago truncatula GN=MTR_2g029830 PE=1 SV=2;tr|A0A072V5Z4|A0A072V5Z4_MEDTR Peroxidase OS=Medicago truncatula GN=MTR_2g029830 PE=3 SV=1	no	misc.peroxidases	-31.8853	1.44341	1.10164	1.00517	0.00534568	0.0495346	0.250592	0.916815	hydrogen peroxide catabolic process [GO:0042744]; response to oxidative stress [GO:0006979]	extracellular region [GO:0005576]	heme binding [GO:0020037]; metal ion binding [GO:0046872]; peroxidase activity [GO:0004601]	Peroxidase (EC 1.11.1.7)		0.914894		G7IJU3	0.00601187	0.000596895	0.0145742	0.0992861	2.42423	24.4167
G7IJU5	tr|G7IJU5|G7IJU5_MEDTR	tr|G7IJU5|G7IJU5_MEDTR Peroxidase OS=Medicago truncatula GN=MTR_2g029850 PE=3 SV=1	yes	misc.peroxidases	-1.64274	1.21501	1.20218	0.995833	0.0758002	0.512691	0.250592	0.250592	hydrogen peroxide catabolic process [GO:0042744]; response to oxidative stress [GO:0006979]	extracellular region [GO:0005576]	heme binding [GO:0020037]; metal ion binding [GO:0046872]; peroxidase activity [GO:0004601]	Peroxidase (EC 1.11.1.7)		0.865248		G7IJU5	4.59174	0.422839	11.6371	0.0920869	2.53436	27.5214
A0A072TQN9	tr|A0A072TQN9|A0A072TQN9_MEDTR	tr|A0A072TQN9|A0A072TQN9_MEDTR Plastocyanin-like domain protein OS=Medicago truncatula GN=MTR_8g463180 PE=4 SV=1	yes	misc.plastocyanin-like	2.53436	-1.0254	1.06643	-1.16371	0.00902344	0.512691	0.250592	0.0472018	na	anchored component of plasma membrane [GO:0046658]	electron transfer activity [GO:0009055]	Plastocyanin-like domain protein (Putative cupredoxin)		0.992908		A0A072TQN9	0.696633	0.0579784	0.820358	0.0832265	1.1776	14.1494
B7FGK4	tr|B7FGK4|B7FGK4_MEDTR	tr|B7FGK4|B7FGK4_MEDTR Plastocyanin-like domain protein OS=Medicago truncatula GN=MTR_8g007035 PE=2 SV=1	yes	misc.plastocyanin-like	3.33483	1.0127	1.07574	-1.50837	0.00902344	0.827259	0.464702	0.174525	na	anchored component of plasma membrane [GO:0046658]; integral component of membrane [GO:0016021]	electron transfer activity [GO:0009055]	Plastocyanin-like domain protein (Putative cupredoxin)				B7FGK4	5.96619	0.311687	3.03369	0.0522422	0.50848	9.73311
G7I883	tr|G7I883|G7I883_MEDTR	tr|G7I883|G7I883_MEDTR Plastocyanin-like domain protein OS=Medicago truncatula GN=MTR_1g014120 PE=4 SV=1	yes	misc.plastocyanin-like	-241.907	-1.1891	1.04926	-1.22327	0.00534568	0.275234	0.916815	0.916815	na	anchored component of plasma membrane [GO:0046658]; integral component of membrane [GO:0016021]	electron transfer activity [GO:0009055]	Plastocyanin-like domain protein (Putative cupredoxin)			0.978723	G7I883	3.30622	0.32382	3.21415	0.0979428	0.972154	9.92573
G7IAC6	tr|G7IAC6|G7IAC6_MEDTR;tr|A0A072VNB6|A0A072VNB6_MEDTR	tr|G7IAC6|G7IAC6_MEDTR Uncharacterized protein OS=Medicago truncatula GN=MTR_1g084990 PE=4 SV=1;tr|A0A072VNB6|A0A072VNB6_MEDTR Uncharacterized protein OS=Medicago truncatula GN=MTR_1g084990 PE=4 SV=1	no	not assigned.unknown	1.49995	-1.73548	-1.33544	-1.24642	0.0282801	0.0495346	0.00902344	0.117185	na	na	na	Uncharacterized protein				G7IAC6	2.00782	4.73417	6.95167	2.35787	3.4623	1.4684
G7JKJ2	tr|G7JKJ2|G7JKJ2_MEDTR	tr|G7JKJ2|G7JKJ2_MEDTR Uncharacterized protein OS=Medicago truncatula GN=MTR_4g133110 PE=4 SV=1	yes	not assigned.unknown	3.67451	-1.34358	-1.65567	2.36782	0.00902344	0.512691	0.174525	0.0282801	na	na	na	Uncharacterized protein				G7JKJ2	1.66445	1.02338	34.8382	0.614846	20.9308	34.0423
G7JT65	tr|G7JT65|G7JT65_MEDTR	tr|G7JT65|G7JT65_MEDTR Cupin family protein OS=Medicago truncatula GN=MTR_4g125100 PE=1 SV=1	yes	not assigned.unknown	-683.744	-2.10226	-1.04179	-1.38263	0.00534568	0.0495346	0.916815	0.464702	na	cytosol [GO:0005829]	na	Cupin family protein (Putative rmlC-like jelly roll protein)			0.971631	G7JT65	1.38616	0.372476	2.91975	0.268711	2.10636	7.83876
Q2HT45	tr|Q2HT45|Q2HT45_MEDTR	tr|Q2HT45|Q2HT45_MEDTR Uncharacterized protein OS=Medicago truncatula GN=MTR_2g025780 PE=4 SV=1	yes	not assigned.unknown	3.39022	-1.26455	-1.08499	-1.03347	0.00902344	0.512691	0.754023	0.601508	na	na	na	Uncharacterized protein				Q2HT45	0.963914	1.48223	4.46965	1.53772	4.63698	3.01549
B7FIM7	tr|B7FIM7|B7FIM7_MEDTR	tr|B7FIM7|B7FIM7_MEDTR Inorganic pyrophosphatase OS=Medicago truncatula GN=MTR_2g010430 PE=1 SV=1	yes	nucleotide metabolism.phosphotransfer and pyrophosphatases.misc	2.37935	-2.12209	1.00851	-1.07372	0.00902344	0.0495346	0.754023	0.464702	phosphate-containing compound metabolic process [GO:0006796]	cytoplasm [GO:0005737]	inorganic diphosphatase activity [GO:0004427]; magnesium ion binding [GO:0000287]	Inorganic pyrophosphatase (Putative inorganic diphosphatase) (EC 3.6.1.1)				B7FIM7	0.414215	0.574257	0.291607	1.38637	0.703999	0.5078
A0A072TWL0	tr|A0A072TWL0|A0A072TWL0_MEDTR	tr|A0A072TWL0|A0A072TWL0_MEDTR Nucleoside diphosphate kinase OS=Medicago truncatula GN=MTR_8g007235 PE=3 SV=1	yes	nucleotide metabolism.phosphotransfer and pyrophosphatases.nucleoside diphosphate kinase	1.28581	-1.02504	-1.00812	1.24452	0.0472018	0.827259	0.916815	0.0758002	cellular response to hydrogen peroxide [GO:0070301]; CTP biosynthetic process [GO:0006241]; GTP biosynthetic process [GO:0006183]; purine nucleotide metabolic process [GO:0006163]; pyrimidine nucleotide metabolic process [GO:0006220]; UTP biosynthetic process [GO:0006228]	na	ATP binding [GO:0005524]; nucleoside diphosphate kinase activity [GO:0004550]	Nucleoside diphosphate kinase (EC 2.7.4.6)				A0A072TWL0	2.57694	4.92752	6.67432	1.91216	2.59002	1.3545
A0A072U5V1	tr|A0A072U5V1|A0A072U5V1_MEDTR	tr|A0A072U5V1|A0A072U5V1_MEDTR Nucleoside diphosphate kinase OS=Medicago truncatula GN=MTR_8g099450 PE=3 SV=1	yes	nucleotide metabolism.phosphotransfer and pyrophosphatases.nucleoside diphosphate kinase	1.96705	-2.3149	-1.10352	-1.03115	0.00902344	0.0495346	0.347208	0.601508	CTP biosynthetic process [GO:0006241]; GTP biosynthetic process [GO:0006183]; purine nucleotide metabolic process [GO:0006163]; pyrimidine nucleotide metabolic process [GO:0006220]; UTP biosynthetic process [GO:0006228]	na	ATP binding [GO:0005524]; nucleoside diphosphate kinase activity [GO:0004550]	Nucleoside diphosphate kinase (EC 2.7.4.6)				A0A072U5V1	0.58669	1.02342	0.951379	1.7444	1.6216	0.929607
A0A072VFQ2	tr|A0A072VFQ2|A0A072VFQ2_MEDTR	tr|A0A072VFQ2|A0A072VFQ2_MEDTR Glucosamine-6-phosphate isomerase/6-phosphogluconolactonase OS=Medicago truncatula GN=MTR_1g028330 PE=4 SV=1	yes	OPP.oxidative PP.6-phosphogluconolactonase	-1.3445	-1.1849	0.995377	1.2147	0.250592	0.827259	0.916815	0.117185	carbohydrate metabolic process [GO:0005975]; pentose-phosphate shunt, oxidative branch [GO:0009051]	cytoplasm [GO:0005737]	6-phosphogluconolactonase activity [GO:0017057]; isomerase activity [GO:0016853]	Probable 6-phosphogluconolactonase				A0A072VFQ2	0.942165	1.18698	22.161	1.25984	23.5214	18.6701
A0A072UPD8	tr|A0A072UPD8|A0A072UPD8_MEDTR	tr|A0A072UPD8|A0A072UPD8_MEDTR Ara4-interacting protein OS=Medicago truncatula GN=MTR_4g102810 PE=4 SV=1	yes	protein.degradation	1.14701	-1.72992	1.23371	-1.30991	0.601508	0.275234	0.0282801	0.250592	na	na	na	Ara4-interacting protein (Putative UBX domain-containing protein 2/7)				A0A072UPD8	3.21491	2.4259	6.50696	0.754578	2.02399	2.68229
A0A072UT49	tr|A0A072UT49|A0A072UT49_MEDTR;tr|I3TAJ6|I3TAJ6_MEDTR	tr|A0A072UT49|A0A072UT49_MEDTR NAD(P)-binding rossmann-fold protein OS=Medicago truncatula GN=MTR_4g021815 PE=4 SV=1	no	protein.degradation	3.65338	1.17992	1.2293	1.02346	0.00902344	0.0495346	0.0162936	0.347208	na	chloroplast [GO:0009507]	na	NAD(P)-binding rossmann-fold protein (Putative NAD(P)-binding domain-containing protein)		0.893617		A0A072UT49	0.366569	0.113089	0.366009	0.308507	0.998474	3.23647
A0A072UVR7	tr|A0A072UVR7|A0A072UVR7_MEDTR	tr|A0A072UVR7|A0A072UVR7_MEDTR Retinoid-inducible serine carboxypeptidase OS=Medicago truncatula GN=MTR_4g056520 PE=4 SV=1	yes	protein.degradation	1.86423	1.09932	1.15458	-1.28208	0.00902344	0.512691	0.174525	0.250592	proteolysis involved in cellular protein catabolic process [GO:0051603]	na	serine-type carboxypeptidase activity [GO:0004185]	Carboxypeptidase (EC 3.4.16.-)		0.957447	0.93617	A0A072UVR7	0.906632	0.17244	1.89821	0.190199	2.0937	11.008
A0A072VCP7	tr|A0A072VCP7|A0A072VCP7_MEDTR	tr|A0A072VCP7|A0A072VCP7_MEDTR Kunitz type trypsin inhibitor OS=Medicago truncatula GN=MTR_3g106585 PE=4 SV=1	yes	protein.degradation	-1.92043	-3.14782	1.69434	2.20671	0.0472018	0.0495346	0.00902344	0.0282801	na	na	endopeptidase inhibitor activity [GO:0004866]	Kunitz type trypsin inhibitor				A0A072VCP7	20.1385	2.06703	47.0476	0.102641	2.3362	22.7609
G7I2B7	tr|G7I2B7|G7I2B7_MEDTR;tr|Q2HTQ3|Q2HTQ3_MEDTR	tr|G7I2B7|G7I2B7_MEDTR Papain family cysteine protease OS=Medicago truncatula GN=MTR_1g018840 PE=1 SV=1;tr|Q2HTQ3|Q2HTQ3_MEDTR Granulin; Peptidase C1A, papain OS=Medicago truncatula GN=MTR_1g018840 PE=1 SV=1	no	protein.degradation.cysteine protease	1.14886	-1.15097	-1.02533	1.09659	0.174525	0.512691	0.601508	0.464702	na	integral component of membrane [GO:0016021]	cysteine-type peptidase activity [GO:0008234]	Papain family cysteine protease				G7I2B7	3.17785	0.987386	2.21122	0.310709	0.695822	2.23947
I3S5L6	tr|I3S5L6|I3S5L6_MEDTR	tr|I3S5L6|I3S5L6_MEDTR Cysteine protease inhibitor cystatin OS=Medicago truncatula GN=MTR_3g043750 PE=2 SV=1	yes	protein.degradation.cysteine protease	-1.6913	-1.09655	1.14613	1.20693	0.00902344	0.512691	0.174525	0.117185	na	na	cysteine-type endopeptidase inhibitor activity [GO:0004869]	Cysteine proteinase inhibitor			0.87234	I3S5L6	0.829926	0.100607	2.30025	0.121224	2.77163	22.8638
A0A072V2V0	tr|A0A072V2V0|A0A072V2V0_MEDTR	tr|A0A072V2V0|A0A072V2V0_MEDTR ATP-dependent Clp protease ATP-binding subunit OS=Medicago truncatula GN=MTR_3g498725 PE=3 SV=1	yes	protein.degradation.serine protease	-2.00851	1.36732	-1.06818	1.01661	0.00902344	0.0495346	0.464702	0.754023	na	na	ATP binding [GO:0005524]; peptidase activity [GO:0008233]	ATP-dependent Clp protease ATP-binding subunit (Chaperone protein ClpC)				A0A072V2V0	0.193346	0.676032	0.111611	3.49649	0.577262	0.165097
G7JCT4	tr|G7JCT4|G7JCT4_MEDTR	tr|G7JCT4|G7JCT4_MEDTR Subtilisin-like serine protease OS=Medicago truncatula GN=MTR_4g095360 PE=1 SV=1	yes	protein.degradation.subtilases	1.44597	-1.43195	1.11621	-1.60033	0.174525	0.512691	0.464702	0.0758002	na	na	serine-type endopeptidase activity [GO:0004252]	Putative tripeptidyl-peptidase II (EC 3.4.14.10) (Subtilisin-like serine protease)			0.921986	G7JCT4	1.86842	0.123665	8.21174	0.066187	4.39502	66.403
G7K8J5	tr|G7K8J5|G7K8J5_MEDTR;tr|A0A072UL69|A0A072UL69_MEDTR	tr|G7K8J5|G7K8J5_MEDTR Ubiquitin-NEDD8 RUB1-like protein OS=Medicago truncatula GN=MTR_4g073580 PE=2 SV=1;tr|A0A072UL69|A0A072UL69_MEDTR Ubiquitin-NEDD8 RUB1-like protein OS=Medicago truncatula GN=MTR_4g073580 PE=4 SV=1	no	protein.degradation.ubiquitin	2.75716	1.01669	-1.05464	-1.09916	0.00902344	0.827259	0.754023	0.174525	na	ribosome [GO:0005840]	na	Ubiquitin-40S ribosomal protein S27a (Ubiquitin-NEDD8 RUB1-like protein)		0.921986		G7K8J5	1.86804	0.184509	2.4168	0.0987719	1.29376	13.0985
A0A072VKL3	tr|A0A072VKL3|A0A072VKL3_MEDTR;tr|B7FNB3|B7FNB3_MEDTR;tr|B7FF81|B7FF81_MEDTR;tr|A0A072VV42|A0A072VV42_MEDTR;tr|G7LAI8|G7LAI8_MEDTR;tr|A0A072TVE7|A0A072TVE7_MEDTR	tr|A0A072VKL3|A0A072VKL3_MEDTR Ubiquitin-conjugating enzyme OS=Medicago truncatula GN=MTR_1g058100 PE=4 SV=1;tr|B7FNB3|B7FNB3_MEDTR Ubiquitin-conjugating enzyme OS=Medicago truncatula GN=MTR_1g058100 PE=1 SV=1;tr|B7FF81|B7FF81_MEDTR Ubiquitin-conjugating e	no	protein.degradation.ubiquitin.E2	1.81122	2.54247	1.0147	-1.2033	0.0282801	0.0495346	0.464702	0.347208	na	na	na	Ubiquitin-conjugating enzyme				A0A072VKL3	1.63205	3.13242	2.80573	1.91932	1.71915	0.895708
Q155U3	tr|Q155U3|Q155U3_MEDTR;tr|G7KSZ5|G7KSZ5_MEDTR;tr|A0A072U2S6|A0A072U2S6_MEDTR;tr|A0A072U1V4|A0A072U1V4_MEDTR;tr|G7ZWL4|G7ZWL4_MEDTR	tr|Q155U3|Q155U3_MEDTR SCF ubiquitin ligase, SKP1 component OS=Medicago truncatula GN=MTR_5g022710 PE=1 SV=1	yes	protein.degradation.ubiquitin.E3.SCF.SKP	2.0847	1.17961	1.09479	1.0882	0.00902344	0.275234	0.464702	0.601508	protein ubiquitination [GO:0016567]; SCF-dependent proteasomal ubiquitin-dependent protein catabolic process [GO:0031146]	cytoplasm [GO:0005737]; nucleus [GO:0005634]	cullin family protein binding [GO:0097602]; kinase activity [GO:0016301]; ligase activity [GO:0016874]	Putative S-phase kinase-associated protein (SCF ubiquitin ligase, SKP1 component) (SKP1-like a)				Q155U3	2.30057	4.29852	3.86978	1.86846	1.68209	0.900257
A0A072UWX4	tr|A0A072UWX4|A0A072UWX4_MEDTR	tr|A0A072UWX4|A0A072UWX4_MEDTR Small ubiquitin-related modifier OS=Medicago truncatula GN=MTR_3g053520 PE=3 SV=1	yes	protein.degradation.ubiquitin.ubiquitin	-1.61286	-1.53607	1.19032	-1.34078	0.345742	0.12663	0.0472018	0.347208	protein sumoylation [GO:0016925]	nucleus [GO:0005634]	protein tag [GO:0031386]; ubiquitin-like protein ligase binding [GO:0044389]	Small ubiquitin-related modifier (SUMO)		0.886525	0.886525	A0A072UWX4	1.64619	0.0709867	4.14972	0.0431219	2.52081	58.4577
A0A072VHI1	tr|A0A072VHI1|A0A072VHI1_MEDTR	tr|A0A072VHI1|A0A072VHI1_MEDTR GroES chaperonin OS=Medicago truncatula GN=MTR_2g043230 PE=3 SV=1	yes	protein.folding	1.014	-1.78582	1.06695	1.14473	0.916815	0.0495346	0.347208	0.601508	chaperone cofactor-dependent protein refolding [GO:0051085]; positive regulation of superoxide dismutase activity [GO:1901671]	chloroplast [GO:0009507]; mitochondrial matrix [GO:0005759]; plastid [GO:0009536]	ATP binding [GO:0005524]; chaperone binding [GO:0051087]; metal ion binding [GO:0046872]; transition metal ion binding [GO:0046914]; unfolded protein binding [GO:0051082]	GroES chaperonin (Putative groES chaperonin family)				A0A072VHI1	0.283633	0.467022	0.196074	1.64657	0.691294	0.419839
G7JS70	tr|G7JS70|G7JS70_MEDTR	tr|G7JS70|G7JS70_MEDTR GroES chaperonin OS=Medicago truncatula GN=MTR_4g124910 PE=3 SV=1	yes	protein.folding	1.25288	-3.7147	-1.15816	-1.04729	0.753298	0.0495346	0.347208	0.916815	chaperone cofactor-dependent protein refolding [GO:0051085]; positive regulation of superoxide dismutase activity [GO:1901671]	chloroplast [GO:0009507]; mitochondrial matrix [GO:0005759]; plastid [GO:0009536]	ATP binding [GO:0005524]; chaperone binding [GO:0051087]; metal ion binding [GO:0046872]; transition metal ion binding [GO:0046914]; unfolded protein binding [GO:0051082]	GroES chaperonin (Putative groES chaperonin family)				G7JS70	0.216072	0.0871153	0.129593	0.403177	0.599767	1.4876
G7K8J3	tr|G7K8J3|G7K8J3_MEDTR;tr|A0A072UFH0|A0A072UFH0_MEDTR;tr|B7FJB1|B7FJB1_MEDTR;tr|A0A072UW64|A0A072UW64_MEDTR;tr|G8A2F8|G8A2F8_MEDTR;tr|G7IXM5|G7IXM5_MEDTR;tr|A0A072UWN9|A0A072UWN9_MEDTR	tr|G7K8J3|G7K8J3_MEDTR Peptide methionine sulfoxide reductase family protein OS=Medicago truncatula GN=MTR_5g092680 PE=1 SV=1;tr|A0A072UFH0|A0A072UFH0_MEDTR Peptide methionine sulfoxide reductase family protein OS=Medicago truncatula GN=MTR_5g092680 PE=3 S	no	protein.postranslational modification	-1.66115	-1.11939	-1.21224	-1.04822	0.249153	0.512691	0.0472018	0.464702	na	na	peptide-methionine (S)-S-oxide reductase activity [GO:0008113]	Peptide methionine sulfoxide reductase family protein				G7K8J3	0.135294	0.130471	0.0863813	0.964351	0.638471	0.662074
A0A072VT43	tr|A0A072VT43|A0A072VT43_MEDTR;tr|G7IH34|G7IH34_MEDTR;tr|G7J6E8|G7J6E8_MEDTR	tr|A0A072VT43|A0A072VT43_MEDTR Translation elongation factor EF-2 subunit OS=Medicago truncatula GN=MTR_1g048000 PE=4 SV=1	no	protein.synthesis.elongation	-3.382	1.01466	1.03463	1.1691	0.00902344	0.827259	0.754023	0.117185	translational elongation [GO:0006414]	ribonucleoprotein complex [GO:1990904]	GTPase activity [GO:0003924]; GTP binding [GO:0005525]; ribosome binding [GO:0043022]; translation elongation factor activity [GO:0003746]	Translation elongation factor EF-2 subunit	elongation factor			A0A072VT43	1.96882	12.4209	5.41399	6.30879	2.74987	0.435879
B7FMR1	tr|B7FMR1|B7FMR1_MEDTR;tr|A0A072UFD2|A0A072UFD2_MEDTR	tr|B7FMR1|B7FMR1_MEDTR Elongation factor 1-beta OS=Medicago truncatula GN=MTR_5g088660 PE=1 SV=1	yes	protein.synthesis.elongation	-3.8685	-2.10012	1.3141	1.27159	0.00902344	0.0495346	0.00902344	0.250592	translational elongation [GO:0006414]	cytosol [GO:0005829]; eukaryotic translation elongation factor 1 complex [GO:0005853]; ribosome [GO:0005840]	guanyl-nucleotide exchange factor activity [GO:0005085]; translation elongation factor activity [GO:0003746]	Elongation factor 1-beta (Putative translation elongation factor EF1B/ribosomal protein S6)	elongation factor			B7FMR1	3.39247	3.69991	4.46913	1.09063	1.31737	1.2079
G7KN61	tr|G7KN61|G7KN61_MEDTR	tr|G7KN61|G7KN61_MEDTR Elongation factor 1-alpha OS=Medicago truncatula GN=MTR_6g021800 PE=1 SV=2;tr|G7I9L3|G7I9L3_MEDTR Elongation factor 1-alpha OS=Medicago truncatula GN=MTR_1g095650 PE=3 SV=2;tr|A0A072VPF0|A0A072VPF0_MEDTR Elongation factor 1-alpha OS=	no	protein.synthesis.elongation	-2.1524	-1.52852	1.09236	-1.08907	0.0282801	0.12663	0.347208	0.464702	translation [GO:0006412]; translational elongation [GO:0006414]	na	GTPase activity [GO:0003924]; GTP binding [GO:0005525]; translation elongation factor activity [GO:0003746]	Elongation factor 1-alpha	elongation factor			G7KN61	0.639934	0.41747	1.01916	0.652364	1.5926	2.44127
G7L4T7	tr|G7L4T7|G7L4T7_MEDTR	tr|G7L4T7|G7L4T7_MEDTR Nascent proteinassociated complex alpha chain OS=Medicago truncatula GN=MTR_7g088680 PE=2 SV=1	yes	protein.synthesis.elongation	-17.6854	-1.09287	1.25409	1.31481	0.00705833	0.827259	0.00902344	0.117185	na	nascent polypeptide-associated complex [GO:0005854]	na	Nascent proteinassociated complex alpha chain (Putative nascent polypeptide-associated complex subunit alpha)				G7L4T7	0.421728	0.28216	0.793056	0.669055	1.88049	2.81066
I3S066	tr|I3S066|I3S066_MEDTR	tr|I3S066|I3S066_MEDTR 60S acidic ribosomal protein OS=Medicago truncatula GN=MTR_1g060600 PE=2 SV=1	yes	protein.synthesis.elongation	1.1543	-2.11229	1.29894	1.10265	0.464702	0.0495346	0.00902344	0.916815	translational elongation [GO:0006414]	ribosome [GO:0005840]	structural constituent of ribosome [GO:0003735]	60S acidic ribosomal protein (Putative ribosomal protein L12 family)	elongation factor			I3S066	1.58039	1.31017	2.0625	0.829017	1.30506	1.57422
Q1SL16	tr|Q1SL16|Q1SL16_MEDTR;tr|G7IN66|G7IN66_MEDTR	tr|Q1SL16|Q1SL16_MEDTR Elongation factor 1, gamma chain; Glutathione S-transferase, C-terminal; Thioredoxin-like fold OS=Medicago truncatula GN=MTR_2g005570 PE=1 SV=1;tr|G7IN66|G7IN66_MEDTR Translation elongation factor EF1B, gamma chain OS=Medicago trunca	no	protein.synthesis.elongation	-7.69869	-2.01124	1.26075	1.36235	0.00902344	0.0495346	0.250592	0.250592	na	na	transferase activity [GO:0016740]; translation elongation factor activity [GO:0003746]	Elongation factor 1, gamma chain; Glutathione S-transferase, C-terminal; Thioredoxin-like fold (Putative gamma class glutathione transferase EF1Bgamma1) (Putative translation elongation factor EF1B, gamma chain, S-crystallin) (Translation elongation factor EF1B, gamma chain)	elongation factor			Q1SL16	3.20628	5.89086	11.9406	1.83729	3.72412	2.02696
B7FMA6	tr|B7FMA6|B7FMA6_MEDTR;tr|A0A072V1I5|A0A072V1I5_MEDTR	tr|B7FMA6|B7FMA6_MEDTR Eukaryotic translation initiation factor 5A OS=Medicago truncatula GN=MTR_4g109130 PE=2 SV=1;tr|A0A072V1I5|A0A072V1I5_MEDTR Eukaryotic translation initiation factor 5A OS=Medicago truncatula GN=MTR_4g109130 PE=3 SV=1	no	protein.synthesis.initiation	-1.29301	1.68675	-1.33943	1.17042	0.601508	0.0495346	0.0758002	0.754023	positive regulation of translational elongation [GO:0045901]; positive regulation of translational termination [GO:0045905]; translational frameshifting [GO:0006452]	na	ribosome binding [GO:0043022]; translation elongation factor activity [GO:0003746]; translation initiation factor activity [GO:0003743]	Eukaryotic translation initiation factor 5A (eIF-5A)			0.964539	B7FMA6	2.30139	0.258277	4.74839	0.112226	2.06327	18.3849
A0A072UYN5	tr|A0A072UYN5|A0A072UYN5_MEDTR	tr|A0A072UYN5|A0A072UYN5_MEDTR Hydroxyproline-rich glycoprotein family protein OS=Medicago truncatula GN=MTR_3g063200 PE=4 SV=1	yes	protein.targeting.chloroplast	6.07384	-1.15364	1.11993	-1.34502	0.00902344	0.512691	0.463344	0.347208	chloroplast organization [GO:0009658]; protein import into chloroplast stroma [GO:0045037]	chloroplast inner membrane [GO:0009706]; chloroplast thylakoid membrane [GO:0009535]	na	Hydroxyproline-rich glycoprotein family protein (Protein TIC 40)		0.929078		A0A072UYN5	0.283295	0.0273885	0.231396	0.0966784	0.816803	8.44867
G7IT85	tr|G7IT85|G7IT85_MEDTR	tr|G7IT85|G7IT85_MEDTR Phosphoglycerate kinase OS=Medicago truncatula GN=MTR_2g066110 PE=1 SV=1	yes	PS.calvin cycle.phosphoglycerate kinase	2.48601	1.26898	-1.03626	-1.10738	0.0282801	0.512691	0.754023	0.117185	gluconeogenesis [GO:0006094]; glycolytic process [GO:0006096]; positive regulation of oxidative phosphorylation [GO:1903862]; response to cadmium ion [GO:0046686]	cytosol [GO:0005829]	ADP binding [GO:0043531]; ATP binding [GO:0005524]; phosphoglycerate kinase activity [GO:0004618]	Phosphoglycerate kinase (EC 2.7.2.3)				G7IT85	0.00709738	0.0228804	0.00390734	3.22378	0.550533	0.170773
G7IT86	tr|G7IT86|G7IT86_MEDTR	tr|G7IT86|G7IT86_MEDTR Phosphoglycerate kinase OS=Medicago truncatula GN=MTR_2g066120 PE=1 SV=1;tr|G7IT87|G7IT87_MEDTR Phosphoglycerate kinase OS=Medicago truncatula GN=MTR_2g066130 PE=3 SV=1;tr|A0A072TEE4|A0A072TEE4_MEDTR Phosphoglycerate kinase OS=Medica	yes	PS.calvin cycle.phosphoglycerate kinase	-1.74224	-2.02004	1.0168	1.04637	0.00902344	0.275234	0.754023	0.754023	gluconeogenesis [GO:0006094]; glycolytic process [GO:0006096]; positive regulation of oxidative phosphorylation [GO:1903862]	cytosol [GO:0005829]	ADP binding [GO:0043531]; ATP binding [GO:0005524]; phosphoglycerate kinase activity [GO:0004618]	Phosphoglycerate kinase (EC 2.7.2.3)				G7IT86	2.29549	4.35313	3.00742	1.89638	1.31014	0.690865
G7L1U4	tr|G7L1U4|G7L1U4_MEDTR	tr|G7L1U4|G7L1U4_MEDTR Ribose-5-phosphate isomerase A OS=Medicago truncatula GN=MTR_7g114900 PE=1 SV=1	yes	PS.calvin cycle.Rib5P Isomerase	1.54142	-1.04232	1.01311	-1.49586	0.0282801	0.827259	0.347208	0.00902344	pentose-phosphate shunt, non-oxidative branch [GO:0009052]	na	ribose-5-phosphate isomerase activity [GO:0004751]	Putative ribose-5-phosphate isomerase (EC 5.3.1.6) (Ribose-5-phosphate isomerase A)				G7L1U4	0.0587508	0.304643	0.0270301	5.18533	0.46008	0.0887271
A0A072VEG8	tr|A0A072VEG8|A0A072VEG8_MEDTR	tr|A0A072VEG8|A0A072VEG8_MEDTR TCP-1/cpn60 chaperonin family protein OS=Medicago truncatula GN=MTR_1g017380 PE=3 SV=1	yes	PS.calvin cycle.rubisco interacting	1.75448	-1.05467	1.11942	1.07437	0.00902344	0.827259	0.174525	0.754023	'de novo' protein folding [GO:0006458]; protein import into mitochondrial intermembrane space [GO:0045041]; protein refolding [GO:0042026]	cytosol [GO:0005829]	ATP binding [GO:0005524]; unfolded protein binding [GO:0051082]	Putative chaperonin Cpn60/TCP-1 family, groEL-like apical domain, groEL-like equatorial (TCP-1/cpn60 chaperonin family protein)				A0A072VEG8	0.239851	5.45871	0.168238	22.7588	0.701429	0.0308202
G7JG19	tr|G7JG19|G7JG19_MEDTR;tr|S4T017|S4T017_MEDTR;tr|G7L520|G7L520_MEDTR;tr|G7KLK5|G7KLK5_MEDTR;tr|A2Q5A2|A2Q5A2_MEDTR;tr|A0A072TKG8|A0A072TKG8_MEDTR;tr|G7J103|G7J103_MEDTR;tr|A0A072U8G8|A0A072U8G8_MEDTR;tr|A0A072TNF1|A0A072TNF1_MEDTR;tr|G7J0Y9|G7J0Y9_MEDTR;tr|A0A072TVY7|A0A072TVY7_MEDTR;tr|G7JRM2|G7JRM2_MEDTR	tr|G7JG19|G7JG19_MEDTR Ribulose bisphosphate carboxylase large chain domain protein OS=Medicago truncatula GN=MTR_4g051270 PE=1 SV=1;tr|S4T017|S4T017_MEDTR Ribulose bisphosphate carboxylase large chain OS=Medicago truncatula GN=rbcL PE=3 SV=1;tr|G7L520|G7L	no	PS.calvin cycle.rubisco large subunit	-4.87596	-1.44197	-1.09645	-1.08959	0.00902344	0.512691	0.250592	0.347208	carbon fixation [GO:0015977]	na	magnesium ion binding [GO:0000287]; ribulose-bisphosphate carboxylase activity [GO:0016984]	Ribulose bisphosphate carboxylase large chain domain protein				G7JG19	0.00208421	0.130657	0.00161976	62.689	0.777159	0.0123971
A0A072U2W1	tr|A0A072U2W1|A0A072U2W1_MEDTR	tr|A0A072U2W1|A0A072U2W1_MEDTR Triosephosphate isomerase OS=Medicago truncatula GN=MTR_7g103020 PE=3 SV=1	yes	PS.calvin cycle.TPI	-1.97997	-1.85946	-1.0278	-1.01497	0.00902344	0.0495346	0.601508	0.250592	chloroplast organization [GO:0009658]; gluconeogenesis [GO:0006094]; glyceraldehyde-3-phosphate biosynthetic process [GO:0046166]; glycerol catabolic process [GO:0019563]; glycolytic process [GO:0006096]; multicellular organism reproduction [GO:0032504]; primary root development [GO:0080022]; triglyceride mobilization [GO:0006642]	apoplast [GO:0048046]; chloroplast envelope [GO:0009941]; chloroplast stroma [GO:0009570]; cytosol [GO:0005829]; mitochondrion [GO:0005739]; thylakoid [GO:0009579]	triose-phosphate isomerase activity [GO:0004807]	Putative triose-phosphate isomerase (EC 5.3.1.1) (Triosephosphate isomerase)				A0A072U2W1	0.355563	0.624192	0.335475	1.7555	0.943501	0.537454
G7IF28	tr|G7IF28|G7IF28_MEDTR	tr|G7IF28|G7IF28_MEDTR Plastid transketolase OS=Medicago truncatula GN=MTR_1g116120 PE=1 SV=1	yes	PS.calvin cycle.transketolase	1.00222	-1.34038	-1.10611	1.19001	0.916815	0.0495346	0.00902344	0.0758002	pentose-phosphate shunt [GO:0006098]	cytosol [GO:0005829]	transketolase activity [GO:0004802]	Plastid transketolase (Putative transketolase) (EC 2.2.1.1)				G7IF28	0.0206649	0.482101	0.0155024	23.3294	0.750181	0.032156
A0A072V9Z1	tr|A0A072V9Z1|A0A072V9Z1_MEDTR	tr|A0A072V9Z1|A0A072V9Z1_MEDTR Peroxisomal (S)-2-hydroxy-acid oxidase GLO1 OS=Medicago truncatula GN=MTR_2g070420 PE=4 SV=1	yes	PS.photorespiration.glycolate oxydase	-34.1116	-1.48519	-1.12713	1.39062	0.00534568	0.0495346	0.117185	0.117185	lactate oxidation [GO:0019516]	peroxisome [GO:0005777]	FMN binding [GO:0010181]; glycolate oxidase activity [GO:0008891]; L-lactate dehydrogenase activity [GO:0004459]; long-chain-(S)-2-hydroxy-long-chain-acid oxidase activity [GO:0052853]; medium-chain-(S)-2-hydroxy-acid oxidase activity [GO:0052854]; very-long-chain-(S)-2-hydroxy-acid oxidase activity [GO:0052852]	Peroxisomal (S)-2-hydroxy-acid oxidase GLO1 (Putative (S)-2-hydroxy-acid oxidase) (EC 1.1.3.15)				A0A072V9Z1	0.00489916	0.0830827	0.00555893	16.9586	1.13467	0.0669084
A0A072VJS5	tr|A0A072VJS5|A0A072VJS5_MEDTR	tr|A0A072VJS5|A0A072VJS5_MEDTR Pyridine nucleotide-disulfide oxidoreductase OS=Medicago truncatula GN=MTR_1g060620 PE=4 SV=1	yes	redox.ascorbate and glutathione	-1.47186	-1.04113	1.02059	1.45306	0.0282801	0.512691	0.916815	0.0162936	cellular oxidant detoxification [GO:0098869]	na	flavin adenine dinucleotide binding [GO:0050660]; monodehydroascorbate reductase (NADH) activity [GO:0016656]	Monodehydroascorbate reductase (EC 1.6.5.4) (Pyridine nucleotide-disulfide oxidoreductase)	patter B			A0A072VJS5	1.92914	5.52565	6.10153	2.86431	3.16282	1.10422
G7J9T0	tr|G7J9T0|G7J9T0_MEDTR	tr|G7J9T0|G7J9T0_MEDTR Cytochrome b5-like heme/steroid-binding domain protein OS=Medicago truncatula GN=MTR_3g105860 PE=2 SV=1	yes	redox.ascorbate and glutathione	4.16173	-1.11531	0.995081	-1.2221	0.00902344	0.275234	0.916815	0.347208	na	endomembrane system [GO:0012505]; membrane [GO:0016020]	na	Cytochrome b5-like heme/steroid-binding domain protein (Putative cytochrome b5-like heme/steroid binding domain-containing protein)	patter C	0.992908	0.992908	G7J9T0	1.11084	0.0609133	1.00191	0.0548351	0.901938	16.4482
I3T9M4	tr|I3T9M4|I3T9M4_MEDTR;tr|Q4JR85|Q4JR85_MEDTR	tr|I3T9M4|I3T9M4_MEDTR Glutathione S-transferase OS=Medicago truncatula GN=MTR_1g115500 PE=2 SV=1	no	redox.ascorbate and glutathione.ascorbate	-5.28738	-1.66066	1.14828	1.07481	0.00902344	0.12663	0.347208	0.601508	ascorbate glutathione cycle [GO:0033355]; protein glutathionylation [GO:0010731]	na	glutathione dehydrogenase (ascorbate) activity [GO:0045174]; transferase activity [GO:0016740]	Glutathione S-transferase (Putative DHAR class glutathione transferase DHAR1) (Putative glutathione dehydrogenase (Ascorbate)) (EC 1.8.5.1)	patter B			I3T9M4	1.74294	0.504105	4.29439	0.289227	2.46388	8.51884
A0A072VLZ2	tr|A0A072VLZ2|A0A072VLZ2_MEDTR;tr|A0A072VNM9|A0A072VNM9_MEDTR	tr|A0A072VLZ2|A0A072VLZ2_MEDTR GDP-D-mannose-3,5-epimerase OS=Medicago truncatula GN=MTR_1g080950 PE=4 SV=1;tr|A0A072VNM9|A0A072VNM9_MEDTR GDP-D-mannose-3,5-epimerase OS=Medicago truncatula GN=MTR_1g080950 PE=4 SV=1	no	redox.ascorbate and glutathione.ascorbate.GME	-1.56512	-1.17346	1.04627	1.35586	0.0282801	0.512691	0.601508	0.0472018	na	na	GDP-mannose 3,5-epimerase activity [GO:0047918]; NAD binding [GO:0051287]	GDP-D-mannose-3,5-epimerase (Putative GDP-mannose 3,5-epimerase) (EC 5.1.3.18)	patter B		0.858156	A0A072VLZ2	0.749821	3.38557	1.29176	4.51517	1.72276	0.381549
G7LI02	tr|G7LI02|G7LI02_MEDTR;tr|G7LI01|G7LI01_MEDTR;tr|G7LI00|G7LI00_MEDTR	tr|G7LI02|G7LI02_MEDTR Glutathione peroxidase OS=Medicago truncatula GN=MTR_8g098410 PE=3 SV=2;tr|G7LI01|G7LI01_MEDTR Glutathione peroxidase OS=Medicago truncatula GN=MTR_8g098410 PE=3 SV=2	no	redox.ascorbate and glutathione.glutathione	1.0978	1.32464	1.32855	1.33469	0.754023	0.512691	0.0162936	0.0282801	response to oxidative stress [GO:0006979]	na	glutathione peroxidase activity [GO:0004602]	Glutathione peroxidase			0.900709	G7LI02	1.21118	0.309477	2.72985	0.255518	2.25388	8.82085
B7FGV9	tr|B7FGV9|B7FGV9_MEDTR;tr|A0A072U468|A0A072U468_MEDTR;tr|G7KPK9|G7KPK9_MEDTR;tr|G7KPK8|G7KPK8_MEDTR	tr|B7FGV9|B7FGV9_MEDTR Superoxide dismutase [Cu-Zn] OS=Medicago truncatula GN=MTR_7g114240 PE=2 SV=1	no	redox.dismutases and catalases	-1.02492	-2.00328	-1.04334	1.67644	0.754023	0.0495346	0.916815	0.0162936	removal of superoxide radicals [GO:0019430]	extracellular region [GO:0005576]; extracellular space [GO:0005615]	copper ion binding [GO:0005507]; superoxide dismutase activity [GO:0004784]	Superoxide dismutase [Cu-Zn] (EC 1.15.1.1)			0.929078	B7FGV9	2.16533	0.173612	3.92667	0.0801779	1.81343	22.6175
B7FHQ5	tr|B7FHQ5|B7FHQ5_MEDTR	tr|B7FHQ5|B7FHQ5_MEDTR Superoxide dismutase [Cu-Zn] OS=Medicago truncatula GN=MTR_4g057240 PE=1 SV=1	yes	redox.dismutases and catalases	1.66548	-2.59537	-1.05739	-1.13284	0.117185	0.0495346	0.754023	0.250592	cellular response to light intensity [GO:0071484]; cellular response to ozone [GO:0071457]; cellular response to salt stress [GO:0071472]; cellular response to sucrose stimulus [GO:0071329]; cellular response to UV-B [GO:0071493]; gene silencing by miRNA [GO:0035195]; removal of superoxide radicals [GO:0019430]; response to copper ion [GO:0046688]; response to iron ion [GO:0010039]	apoplast [GO:0048046]; chloroplast stroma [GO:0009570]; extracellular region [GO:0005576]; extracellular space [GO:0005615]; thylakoid [GO:0009579]	copper ion binding [GO:0005507]; superoxide dismutase activity [GO:0004784]	Superoxide dismutase [Cu-Zn] (EC 1.15.1.1)	patter C			B7FHQ5	0.14492	0.0428969	0.0786644	0.296004	0.542813	1.8338
A0A072TXU3	tr|A0A072TXU3|A0A072TXU3_MEDTR	tr|A0A072TXU3|A0A072TXU3_MEDTR Glutaredoxin C4 OS=Medicago truncatula GN=MTR_7g035245 PE=4 SV=1	yes	redox.glutaredoxins	-6.82814	1.44441	1.23589	-1.10617	0.00902344	0.12663	0.00902344	0.464702	cell redox homeostasis [GO:0045454]; cellular response to oxidative stress [GO:0034599]	cell [GO:0005623]; cytoplasm [GO:0005737]	electron transfer activity [GO:0009055]; glutathione-disulfide reductase activity [GO:0004362]; protein disulfide oxidoreductase activity [GO:0015035]; thioredoxin-disulfide reductase activity [GO:0004791]	Glutaredoxin C4 (Putative thioredoxin-disulfide reductase) (EC 1.8.1.9)	patter A	0.907801		A0A072TXU3	1.81562	0.145545	2.78173	0.080163	1.53211	19.1125
G7IID8	tr|G7IID8|G7IID8_MEDTR;tr|G7IID7|G7IID7_MEDTR;tr|G7IID6|G7IID6_MEDTR	tr|G7IID8|G7IID8_MEDTR Glutaredoxin C4 OS=Medicago truncatula GN=MTR_2g038560 PE=4 SV=1;tr|G7IID7|G7IID7_MEDTR Glutaredoxin C4 OS=Medicago truncatula GN=MTR_2g038560 PE=4 SV=1;tr|G7IID6|G7IID6_MEDTR Glutaredoxin C4 OS=Medicago truncatula GN=MTR_2g038560 PE	no	redox.glutaredoxins	-1.04005	1275.04	1.0855	-1.18296	0.754023	0.036904	0.250592	0.754023	cell redox homeostasis [GO:0045454]	cell [GO:0005623]	electron transfer activity [GO:0009055]; protein disulfide oxidoreductase activity [GO:0015035]	Glutaredoxin C4				G7IID8	1.69731	1446.03	3.6439	851.953	2.14686	0.00251993
I3SGW0	tr|I3SGW0|I3SGW0_MEDTR;tr|A0A072V0Y3|A0A072V0Y3_MEDTR	tr|I3SGW0|I3SGW0_MEDTR Cytochrome b5-like heme/steroid-binding domain protein OS=Medicago truncatula GN=MTR_3g092095 PE=2 SV=1;tr|A0A072V0Y3|A0A072V0Y3_MEDTR Cytochrome b5-like heme/steroid-binding domain protein OS=Medicago truncatula GN=MTR_3g092095 PE=3	no	redox.misc	5.19592	-1.53542	-1.33803	-1.28764	0.00902344	0.12663	0.0472018	0.174525	na	chloroplast thylakoid membrane [GO:0009535]; endoplasmic reticulum [GO:0005783]; integral component of membrane [GO:0016021]; plasma membrane [GO:0005886]; vacuolar membrane [GO:0005774]	heme binding [GO:0020037]; metal ion binding [GO:0046872]	Cytochrome b5-like heme/steroid-binding domain protein (Putative cytochrome b5-like heme/steroid binding domain-containing protein)	patter C			I3SGW0	1.75435	0.183059	2.55561	0.104346	1.45673	13.9606
G7KPG2	tr|G7KPG2|G7KPG2_MEDTR	tr|G7KPG2|G7KPG2_MEDTR Type II peroxiredoxin OS=Medicago truncatula GN=MTR_6g087990 PE=2 SV=1	yes	redox.peroxiredoxin	1.01772	-3.34959	1.04292	-1.53294	0.464702	0.275234	0.754023	0.0472018	cell redox homeostasis [GO:0045454]; cellular response to oxidative stress [GO:0034599]; hydrogen peroxide catabolic process [GO:0042744]	cell [GO:0005623]; cytoplasm [GO:0005737]	thioredoxin peroxidase activity [GO:0008379]	Peroxiredoxin (EC 1.11.1.15)	patter C			G7KPG2	2.55514	2.12485	4.03462	0.831599	1.57902	1.89878
G7ZUV5	tr|G7ZUV5|G7ZUV5_MEDTR	tr|G7ZUV5|G7ZUV5_MEDTR 1-cys peroxiredoxin PER1 OS=Medicago truncatula GN=MTR_7g105830 PE=1 SV=1	yes	redox.peroxiredoxin.BAS1	-2.98449	-1.57361	-1.00879	1.00282	0.11273	0.827259	0.916815	0.916815	cell redox homeostasis [GO:0045454]; response to oxidative stress [GO:0006979]	cell [GO:0005623]	thioredoxin peroxidase activity [GO:0008379]	1-cys peroxiredoxin PER1 (Putative peroxiredoxin) (EC 1.11.1.15)				G7ZUV5	0.0259038	0.139746	0.021156	5.3948	0.816712	0.151389
A0A072V2Y4	tr|A0A072V2Y4|A0A072V2Y4_MEDTR	tr|A0A072V2Y4|A0A072V2Y4_MEDTR Thioredoxin OS=Medicago truncatula GN=MTR_3g112410 PE=3 SV=1	yes	redox.thioredoxin	-3.50181	-1.1157	1.09635	1.37227	0.00902344	0.827259	0.117185	0.0282801	cell redox homeostasis [GO:0045454]; glycerol ether metabolic process [GO:0006662]	cell [GO:0005623]	protein disulfide oxidoreductase activity [GO:0015035]	Thioredoxin	patter B			A0A072V2Y4	4.10153	0.355563	9.69389	0.0866904	2.36348	27.2635
G7IBZ4	tr|G7IBZ4|G7IBZ4_MEDTR	tr|G7IBZ4|G7IBZ4_MEDTR Thioredoxin OS=Medicago truncatula GN=MTR_1g098660 PE=2 SV=1	yes	redox.thioredoxin	-101.176	1.35285	-1.05834	-1.12837	0.00534568	0.827259	0.601508	0.174525	cell redox homeostasis [GO:0045454]; glycerol ether metabolic process [GO:0006662]	cell [GO:0005623]; cytoplasm [GO:0005737]	oxidoreductase activity, acting on a sulfur group of donors, disulfide as acceptor [GO:0016671]; protein disulfide oxidoreductase activity [GO:0015035]; protein-disulfide reductase activity [GO:0047134]	Thioredoxin	patter A			G7IBZ4	0.162385	0.0688294	0.0997229	0.423866	0.614115	1.44884
A0A072V0J2	tr|A0A072V0J2|A0A072V0J2_MEDTR;tr|A0A072U542|A0A072U542_MEDTR	tr|A0A072V0J2|A0A072V0J2_MEDTR Protein disulfide-isomerase OS=Medicago truncatula GN=MTR_3g088220 PE=3 SV=1	no	redox.thioredoxin.PDIL	-1.17867	-1.46596	1.08036	1.03065	0.250592	0.12663	0.250592	0.754023	cell redox homeostasis [GO:0045454]; protein folding [GO:0006457]; response to endoplasmic reticulum stress [GO:0034976]	cell [GO:0005623]; endoplasmic reticulum [GO:0005783]	protein disulfide isomerase activity [GO:0003756]	Protein disulfide-isomerase (EC 5.3.4.1)				A0A072V0J2	4.14446	7.13035	6.58659	1.72046	1.58925	0.923739
G7IDU4	tr|G7IDU4|G7IDU4_MEDTR	tr|G7IDU4|G7IDU4_MEDTR Protein disulfide isomerase-like protein OS=Medicago truncatula GN=MTR_1g087520 PE=1 SV=2	yes	redox.thioredoxin.PDIL	-3.2044	1.00602	1.33207	-1.03395	0.0162936	0.512691	0.0282801	0.601508	cell redox homeostasis [GO:0045454]; double fertilization forming a zygote and endosperm [GO:0009567]; embryo development ending in seed dormancy [GO:0009793]; embryo sac development [GO:0009553]; pollen tube development [GO:0048868]; response to cadmium ion [GO:0046686]; response to endoplasmic reticulum stress [GO:0034976]	cell [GO:0005623]; endoplasmic reticulum [GO:0005783]; plant-type cell wall [GO:0009505]; vacuolar membrane [GO:0005774]	isomerase activity [GO:0016853]	Protein disulfide isomerase-like protein	patter A			G7IDU4	1.30029	0.650545	1.5916	0.500308	1.22403	2.44656
G7IRR6	tr|G7IRR6|G7IRR6_MEDTR	tr|G7IRR6|G7IRR6_MEDTR Protein disulfide-isomerase OS=Medicago truncatula GN=MTR_2g094180 PE=3 SV=1	yes	redox.thioredoxin.PDIL	1.28928	-1.31399	1.13741	1.34543	0.916815	0.512691	0.250592	0.0758002	cell redox homeostasis [GO:0045454]; protein folding [GO:0006457]; response to endoplasmic reticulum stress [GO:0034976]	cell [GO:0005623]; endoplasmic reticulum [GO:0005783]	protein disulfide isomerase activity [GO:0003756]	Protein disulfide-isomerase (EC 5.3.4.1)				G7IRR6	3.4652	6.54526	13.5991	1.88886	3.92448	2.0777
G7JK09	tr|G7JK09|G7JK09_MEDTR	tr|G7JK09|G7JK09_MEDTR Polyadenylate-binding protein OS=Medicago truncatula GN=MTR_4g085540 PE=1 SV=1	yes	RNA.processing	-1.04201	-3.32454	1.08486	-1.04452	0.601508	0.0495346	0.347208	0.347208	na	cytoplasm [GO:0005737]; cytosol [GO:0005829]; nucleus [GO:0005634]; ribonucleoprotein complex [GO:1990904]	mRNA 3'-UTR binding [GO:0003730]; poly(A) binding [GO:0008143]; poly(U) RNA binding [GO:0008266]; RNA binding [GO:0003723]	Polyadenylate-binding protein (PABP)	RNA			G7JK09	0.292335	0.481269	0.304391	1.64629	1.04124	0.632477
I3SK73	tr|I3SK73|I3SK73_MEDTR	tr|I3SK73|I3SK73_MEDTR Perchloric acid soluble translation inhibitor-like protein OS=Medicago truncatula GN=MTR_3g051740 PE=2 SV=1	yes	RNA.processing.ribonucleases	-2.23342	-3.77374	-1.02753	1.05517	0.027803	0.512691	0.754023	0.916815	organonitrogen compound catabolic process [GO:1901565]	cytosol [GO:0005829]; mitochondrion [GO:0005739]	deaminase activity [GO:0019239]	Perchloric acid soluble translation inhibitor-like protein (Putative 2-iminobutanoate/2-iminopropanoate deaminase) (EC 3.5.99.10)	RNA			I3SK73	0.768562	0.697857	0.871316	0.908003	1.1337	1.24856
G7J557	tr|G7J557|G7J557_MEDTR	tr|G7J557|G7J557_MEDTR Aspartic proteinase nepenthesin-like protein OS=Medicago truncatula GN=MTR_3g100500 PE=1 SV=1	yes	RNA.regulation of transcription.unclassified	-1.42942	-3.92118	-1.2054	-1.03048	0.463344	0.0495346	0.0472018	0.754023	protein catabolic process [GO:0030163]; proteolysis [GO:0006508]; regulation of programmed cell death [GO:0043067]	na	aspartic-type endopeptidase activity [GO:0004190]	Aspartic proteinase nepenthesin-like protein (Putative nepenthesin) (EC 3.4.23.12)	RNA			G7J557	0.346651	0.00924833	1.26299	0.0266791	3.64341	136.564
A0A072UQW2	tr|A0A072UQW2|A0A072UQW2_MEDTR	tr|A0A072UQW2|A0A072UQW2_MEDTR 31 kDa ribonucleoprotein OS=Medicago truncatula GN=MTR_4g104470 PE=4 SV=1	yes	RNA.RNA binding	1.72658	-2.00296	-1.15274	-1.71131	0.00902344	0.0495346	0.174525	0.00902344	chloroplast rRNA processing [GO:1901259]; regulation of RNA metabolic process [GO:0051252]	chloroplast [GO:0009507]; chloroplast thylakoid membrane [GO:0009535]; ribonucleoprotein complex [GO:1990904]	mRNA binding [GO:0003729]; RNA binding [GO:0003723]	31 kDa ribonucleoprotein (Putative nucleotide-binding alpha-beta plait domain-containing protein)	RNA			A0A072UQW2	0.0366767	0.256453	0.0154021	6.99226	0.419942	0.0600581
G7KCF2	tr|G7KCF2|G7KCF2_MEDTR	tr|G7KCF2|G7KCF2_MEDTR RNA recognition motif OS=Medicago truncatula GN=MTR_5g029640 PE=4 SV=2	yes	RNA.RNA binding	-1.26916	-175.707	1.03432	1.27262	0.601508	0.036904	0.250592	0.0758002	na	na	RNA binding [GO:0003723]	RNA recognition motif	RNA			G7KCF2	1.69289	1.56215	5.17077	0.922774	3.05441	3.31003
G7KU84	tr|G7KU84|G7KU84_MEDTR	tr|G7KU84|G7KU84_MEDTR Nuclear RNA-binding-like protein OS=Medicago truncatula GN=MTR_7g081660 PE=4 SV=2	yes	RNA.RNA binding	1.09297	-3.51159	-1.17679	1.27178	0.464702	0.121183	0.601508	0.347208	na	na	RNA binding [GO:0003723]; serine-type endopeptidase activity [GO:0004252]	Nuclear RNA-binding-like protein	RNA			G7KU84	0.972706	0.421681	1.79177	0.433513	1.84204	4.24911
G7IMM5	tr|G7IMM5|G7IMM5_MEDTR	tr|G7IMM5|G7IMM5_MEDTR FAD-binding berberine family protein OS=Medicago truncatula GN=MTR_2g031490 PE=4 SV=1	yes	secondary metabolism.N misc.alkaloid-like	3.27832	1.12641	-1.04162	1.27615	0.00902344	0.827259	0.916815	0.0749129	na	na	FAD binding [GO:0071949]; tetrahydroberberine oxidase activity [GO:0050328]	FAD-binding berberine family protein (Putative tetrahydroberberine oxidase) (EC 1.3.3.8)				G7IMM5	0.136289	0.0590411	0.631967	0.433204	4.63695	10.7039
G7J0Q8	tr|G7J0Q8|G7J0Q8_MEDTR;tr|G7J0Q9|G7J0Q9_MEDTR	tr|G7J0Q8|G7J0Q8_MEDTR Cinnamoyl-CoA reductase-like protein OS=Medicago truncatula GN=MTR_3g031650 PE=1 SV=1;tr|G7J0Q9|G7J0Q9_MEDTR Cinnamoyl-CoA reductase-like protein OS=Medicago truncatula GN=MTR_3g031650 PE=4 SV=1	no	secondary metabolism.phenylpropanoids.lignin biosynthesis.CCR1	1.31754	-3.9489	1.32032	1.51493	0.250592	0.512691	0.0162936	0.0282801	na	na	cinnamoyl-CoA reductase activity [GO:0016621]; coenzyme binding [GO:0050662]; oxidoreductase activity [GO:0016491]; oxidoreductase activity, acting on the CH-OH group of donors, NAD or NADP as acceptor [GO:0016616]	Cinnamoyl-CoA reductase-like protein (Putative cinnamoyl-CoA reductase) (EC 1.2.1.44)				G7J0Q8	0.0773023	0.236869	0.153816	3.06419	1.98979	0.649371
G7KGQ1	tr|G7KGQ1|G7KGQ1_MEDTR;tr|B7FMW5|B7FMW5_MEDTR;tr|G7I7R2|G7I7R2_MEDTR	tr|G7KGQ1|G7KGQ1_MEDTR cAMP-regulated phosphoprotein-like protein OS=Medicago truncatula GN=MTR_5g041790 PE=4 SV=2;tr|B7FMW5|B7FMW5_MEDTR Uncharacterized protein OS=Medicago truncatula GN=MTR_5g041790 PE=2 SV=1;tr|B7FN21|B7FN21_MEDTR Uncharacterized protei	no	signalling	-4.45087	1.56412	1.03471	-1.44872	0.00820774	0.512691	0.916815	0.117185	possible negative regulation of protein dephosphorylation	na	na	cAMP-regulated phosphoprotein-like protein				G7KGQ1	0.883699	0.2586	1.51661	0.292633	1.7162	5.86469
B7FIY3	tr|B7FIY3|B7FIY3_MEDTR	tr|B7FIY3|B7FIY3_MEDTR General regulatory factor 2 OS=Medicago truncatula GN=MTR_5g064580 PE=1 SV=1	yes	signalling.14-3-3 proteins	-1.94752	-373.202	-1.02465	1.26096	0.0162936	0.036904	0.754023	0.00902344	na	na	protein domain specific binding [GO:0019904]	General regulatory factor 2 (Putative 14-3-3 protein)	14-3-3 and Ca+			B7FIY3	2.62144	26.1959	8.89267	9.99293	3.39228	0.339469
G7J3X9	tr|G7J3X9|G7J3X9_MEDTR;tr|G7J3Y0|G7J3Y0_MEDTR	tr|G7J3X9|G7J3X9_MEDTR General regulatory factor 2 OS=Medicago truncatula GN=MTR_3g099380 PE=1 SV=2;tr|G7J3Y0|G7J3Y0_MEDTR General regulatory factor 2 OS=Medicago truncatula GN=MTR_3g099380 PE=4 SV=1	no	signalling.14-3-3 proteins	-1.11561	-1.27149	-1.05087	1.12201	0.250592	0.512691	0.601508	0.117185	na	na	protein domain specific binding [GO:0019904]	14-3-3-like protein A (General regulatory factor 2)	14-3-3 and Ca+			G7J3X9	2.22122	7.01097	5.63922	3.15636	2.5388	0.804343
G7I9H2	tr|G7I9H2|G7I9H2_MEDTR	tr|G7I9H2|G7I9H2_MEDTR Calreticulin OS=Medicago truncatula GN=MTR_1g083960 PE=1 SV=1	yes	signalling.calcium	-2.88018	-1.42615	1.00127	1.71541	0.0162936	0.0495346	0.754023	0.00902344	endoplasmic reticulum unfolded protein response [GO:0030968]; protein folding [GO:0006457]	endoplasmic reticulum lumen [GO:0005788]; endoplasmic reticulum membrane [GO:0005789]	calcium ion binding [GO:0005509]; carbohydrate binding [GO:0030246]; unfolded protein binding [GO:0051082]	Calreticulin	14-3-3 and Ca+			G7I9H2	3.17327	2.02919	10.9012	0.639462	3.43531	5.37218
Q71JC5	tr|Q71JC5|Q71JC5_MEDTR;tr|A0A072TG13|A0A072TG13_MEDTR	tr|Q71JC5|Q71JC5_MEDTR Calmodulin 2 OS=Medicago truncatula GN=MTR_5g088320 PE=2 SV=1;tr|A0A072TG13|A0A072TG13_MEDTR EF hand calcium-binding family protein OS=Medicago truncatula GN=MTR_6g025320 PE=4 SV=1	yes	signalling.calcium	-3.25503	1.08816	1.3116	1.65712	0.00902344	0.827259	0.250592	0.0758002	calcium-mediated signaling [GO:0019722]	na	calcium ion binding [GO:0005509]	Calmodulin 2 (EF hand calcium-binding family protein) (Putative EF-hand domain pair protein)	14-3-3 and Ca+			Q71JC5	1.85242	3.91843	5.77662	2.11531	3.11842	1.47422
I3T4L2	tr|I3T4L2|I3T4L2_MEDTR;tr|A0A072VZZ6|A0A072VZZ6_MEDTR;tr|A0A072V4Z3|A0A072V4Z3_MEDTR	tr|I3T4L2|I3T4L2_MEDTR Ran-binding protein 2, Ran-binding domain protein OS=Medicago truncatula GN=MTR_1g097600 PE=2 SV=1;tr|A0A072VZZ6|A0A072VZZ6_MEDTR Ran-binding protein 2, Ran-binding domain protein OS=Medicago truncatula GN=MTR_1g097600 PE=4 SV=1	no	signalling.G-proteins	-5.51172	-1.95231	1.02526	1.013	0.00902344	0.275234	0.601508	0.916815	intracellular transport [GO:0046907]; positive regulation of GTPase activity [GO:0043547]	cytoplasm [GO:0005737]; nuclear pore [GO:0005643]; nucleus [GO:0005634]	Ran GTPase binding [GO:0008536]	Putative PH domain-containing protein (Ran-binding protein 2, Ran-binding domain protein)	14-3-3 and Ca+			I3T4L2	2.68115	1.93806	6.02904	0.722845	2.24868	3.11087
B7FH09	tr|B7FH09|B7FH09_MEDTR	tr|B7FH09|B7FH09_MEDTR DREPP plasma membrane protein OS=Medicago truncatula GN=MTR_2g437530 PE=1 SV=1	yes	signalling.phosphinositides	2.8066	-1.15336	-1.11916	-1.15608	0.00902344	0.512691	0.347208	0.250592	na	anchored component of plasma membrane [GO:0046658]	na	DREPP plasma membrane protein (Putative DREPP family protein)	receptor kinases			B7FH09	2.19744	1.22026	1.44303	0.555308	0.656684	1.18256
G7K6M0	tr|G7K6M0|G7K6M0_MEDTR	tr|G7K6M0|G7K6M0_MEDTR MAP3K-like kinase OS=Medicago truncatula GN=MTR_5g017090 PE=4 SV=1	yes	signalling.phosphinositides.phosphoinositide phospholipase C	3.66097	1.37702	-1.11214	-1.2787	0.00902344	0.0495346	0.250592	0.916815	lipid metabolic process [GO:0006629]	plasma membrane [GO:0005886]	kinase activity [GO:0016301]; phosphoric diester hydrolase activity [GO:0008081]	MAP3K-like kinase (Putative PLC-like phosphodiesterase, TIM beta/alpha-barrel domain-containing protein)	receptor kinases			G7K6M0	1.39008	0.423385	3.97561	0.304576	2.85998	9.39006
G7IMZ3	tr|G7IMZ3|G7IMZ3_MEDTR	tr|G7IMZ3|G7IMZ3_MEDTR ABA-responsive protein OS=Medicago truncatula GN=MTR_2g035190 PE=1 SV=1	yes	signalling.receptor kinases	4.07983	2.13348	1.19744	-1.48527	0.00902344	0.0495346	0.754023	0.347208	abscisic acid-activated signaling pathway [GO:0009738]; defense response [GO:0006952]; regulation of protein serine/threonine phosphatase activity [GO:0080163]; response to biotic stimulus [GO:0009607]	cytoplasm [GO:0005737]; nucleus [GO:0005634]	abscisic acid binding [GO:0010427]; protein phosphatase inhibitor activity [GO:0004864]; signaling receptor activity [GO:0038023]	ABA-responsive protein (ABA-responsive protein ABR17)	receptor kinases			G7IMZ3	0.866342	0.161219	5.87326	0.186092	6.77938	36.4302
G7INA7	tr|G7INA7|G7INA7_MEDTR	tr|G7INA7|G7INA7_MEDTR ABA-responsive protein OS=Medicago truncatula GN=MTR_2g035220 PE=1 SV=1	yes	signalling.receptor kinases	2.21769	-1.04955	1.13964	-1.1673	0.00902344	0.827259	0.347208	0.250592	abscisic acid-activated signaling pathway [GO:0009738]; defense response [GO:0006952]; regulation of protein serine/threonine phosphatase activity [GO:0080163]; response to biotic stimulus [GO:0009607]	cytoplasm [GO:0005737]; nucleus [GO:0005634]	abscisic acid binding [GO:0010427]; protein phosphatase inhibitor activity [GO:0004864]; signaling receptor activity [GO:0038023]	ABA-responsive protein (Putative START-like domain, Bet v I type allergen)	receptor kinases			G7INA7	0.932673	0.798178	5.57247	0.855796	5.97473	6.98149
G7INB7	tr|G7INB7|G7INB7_MEDTR;tr|A0A072VG61|A0A072VG61_MEDTR	tr|G7INB7|G7INB7_MEDTR ABA-responsive protein OS=Medicago truncatula GN=MTR_2g035320 PE=2 SV=1;tr|A0A072VG61|A0A072VG61_MEDTR ABA-responsive protein OS=Medicago truncatula GN=MTR_2g035320 PE=3 SV=1	no	signalling.receptor kinases	1.78759	1.67369	1.26597	-1.09261	0.0282801	0.0495346	0.0758002	0.601508	abscisic acid-activated signaling pathway [GO:0009738]; defense response [GO:0006952]; regulation of protein serine/threonine phosphatase activity [GO:0080163]; response to biotic stimulus [GO:0009607]	cytoplasm [GO:0005737]; nucleus [GO:0005634]	abscisic acid binding [GO:0010427]; protein phosphatase inhibitor activity [GO:0004864]; signaling receptor activity [GO:0038023]	ABA-responsive protein (ABA-responsive protein ABR17)	receptor kinases			G7INB7	10.9715	5.63808	17.5317	0.513886	1.59794	3.10952
P93333	sp|P93333|PR101_MEDTR	sp|P93333|PR101_MEDTR Class-10 pathogenesis-related protein 1 OS=Medicago truncatula GN=PR10-1 PE=2 SV=1;tr|A0A072V561|A0A072V561_MEDTR Disease-resistance response protein OS=Medicago truncatula GN=MTR_2g035105 PE=3 SV=1	yes	signalling.receptor kinases	3.50211	-1.24503	1.3527	-3.12019	0.00902344	0.512691	0.601508	0.0472018	abscisic acid-activated signaling pathway [GO:0009738]; defense response [GO:0006952]; regulation of protein serine/threonine phosphatase activity [GO:0080163]; response to biotic stimulus [GO:0009607]	cytoplasm [GO:0005737]; nucleus [GO:0005634]	abscisic acid binding [GO:0010427]; protein phosphatase inhibitor activity [GO:0004864]; signaling receptor activity [GO:0038023]	Class-10 pathogenesis-related protein 1 (MtPR10-1) (Pathogenesis-related PR10-like protein 1)	receptor kinases			P93333	121.679	21.6533	84.1032	0.177954	0.691187	3.88407
G7JK03	tr|G7JK03|G7JK03_MEDTR	tr|G7JK03|G7JK03_MEDTR Serine/Threonine kinase, plant-type protein, putative OS=Medicago truncatula GN=MTR_4g085480 PE=1 SV=2	yes	signalling.receptor kinases.misc	-43.6747	1.44976	0.998925	-1.26508	0.00534568	0.275234	0.754023	0.0282801	na	na	kinase activity [GO:0016301]	Serine/Threonine kinase, plant-type protein, putative				G7JK03	0.0408286	0.107352	0.0442955	2.62934	1.08491	0.412618
I3SHB0	tr|I3SHB0|I3SHB0_MEDTR	tr|I3SHB0|I3SHB0_MEDTR DUF538 family protein OS=Medicago truncatula GN=MTR_7g053107 PE=2 SV=1	yes	stress	2.01191	-2.1189	-92.4979	-2.00561	0.0162936	0.0495346	0.00534568	0.0282801	na	na	na	DUF538 family protein	patter D			I3SHB0	4.19801	0.180669	4.79573	0.0430367	1.14238	26.5443
B7FMZ0	tr|B7FMZ0|B7FMZ0_MEDTR	tr|B7FMZ0|B7FMZ0_MEDTR Stress responsive A/B barrel domain protein OS=Medicago truncatula GN=MTR_2g084985 PE=1 SV=1	yes	stress.abiotic	-194.927	-1.50085	-1.02406	-1.79532	0.00534568	0.12663	0.916815	0.0282801	na	na	na	Stress responsive A/B barrel domain protein				B7FMZ0	0.0325856	0.0178794	0.713318	0.548689	21.8906	39.8961
B1NY79	tr|B1NY79|B1NY79_MEDTR	tr|B1NY79|B1NY79_MEDTR Cold-acclimation specific protein 15 OS=Medicago truncatula GN=MTR_7g086340 PE=4 SV=1	yes	stress.abiotic.cold	-6.82133	1.06658	1.07237	3.72263	0.040609	0.827259	0.174525	0.0162936	na	na	metal ion binding [GO:0046872]	Cold-acclimation specific protein 15 (Dehydrin)	patter E			B1NY79	0.0520397	0.326	0.797662	6.26444	15.3279	2.44682
G7IBZ5	tr|G7IBZ5|G7IBZ5_MEDTR	tr|G7IBZ5|G7IBZ5_MEDTR ABA/WDS induced protein OS=Medicago truncatula GN=MTR_1g098680 PE=1 SV=1	yes	stress.abiotic.drought	-3.30161	2.04552	1.04637	1.64402	0.117185	0.0495346	0.250592	0.00902344	regulation of abscisic acid biosynthetic process [GO:0010115]; response to heat [GO:0009408]	na	na	ABA/WDS induced protein (Putative ABA/WDS induced protein)	patter E			G7IBZ5	0.0119438	0.00499555	0.0250411	0.418253	2.09657	5.01269
G7J7R2	tr|G7J7R2|G7J7R2_MEDTR	tr|G7J7R2|G7J7R2_MEDTR Dehydrin OS=Medicago truncatula GN=MTR_3g117290 PE=1 SV=1	yes	stress.abiotic.drought	3.75124	1.2719	1.25346	2.18543	0.00902344	0.512691	0.117185	0.0162936	cold acclimation [GO:0009631]; response to abscisic acid [GO:0009737]; response to water deprivation [GO:0009414]	cytosol [GO:0005829]; membrane [GO:0016020]	na	Dehydrin (Putative dehydrin)	patter E			G7J7R2	0.516295	0.460669	3.71354	0.89226	7.19268	8.0612
A0A072TV12	tr|A0A072TV12|A0A072TV12_MEDTR	tr|A0A072TV12|A0A072TV12_MEDTR Heat shock cognate 70 kDa-like protein OS=Medicago truncatula GN=MTR_8g099945 PE=3 SV=1	yes	stress.abiotic.heat	-2.18423	-1.08063	1.15885	1.48787	0.0472018	0.512691	0.0472018	0.00902344	cellular response to unfolded protein [GO:0034620]; chaperone cofactor-dependent protein refolding [GO:0051085]; endoplasmic reticulum unfolded protein response [GO:0030968]; protein refolding [GO:0042026]; response to unfolded protein [GO:0006986]; ubiquitin-dependent ERAD pathway [GO:0030433]	cytoplasm [GO:0005737]; endoplasmic reticulum chaperone complex [GO:0034663]; endoplasmic reticulum lumen [GO:0005788]; membrane [GO:0016020]; nucleus [GO:0005634]	ATPase activity [GO:0016887]; ATPase activity, coupled [GO:0042623]; ATP binding [GO:0005524]; heat shock protein binding [GO:0031072]; misfolded protein binding [GO:0051787]; protein folding chaperone [GO:0044183]; unfolded protein binding [GO:0051082]	Heat shock cognate 70 kDa-like protein	patter E			A0A072TV12	1.4989	5.15447	5.33698	3.43884	3.5606	1.03541
A0A072U3U0	tr|A0A072U3U0|A0A072U3U0_MEDTR;tr|G7KSP5|G7KSP5_MEDTR;tr|A0A072UF37|A0A072UF37_MEDTR;tr|A0A072U4X0|A0A072U4X0_MEDTR	tr|A0A072U3U0|A0A072U3U0_MEDTR CS domain protein OS=Medicago truncatula GN=MTR_7g108860 PE=4 SV=1;tr|G7KSP5|G7KSP5_MEDTR CS domain protein OS=Medicago truncatula GN=MTR_7g108860 PE=2 SV=2;tr|A0A072UF37|A0A072UF37_MEDTR CS domain protein OS=Medicago truncat	no	stress.abiotic.heat	1.13847	-1.63079	1.20787	1.16202	0.174525	0.0495346	0.250592	0.117185	na	na	na	CS domain protein	patter E			A0A072U3U0	2.87344	0.519752	3.15341	0.180882	1.09743	6.06714
A0A072VQJ3	tr|A0A072VQJ3|A0A072VQJ3_MEDTR;tr|A0A072VNW0|A0A072VNW0_MEDTR	tr|A0A072VQJ3|A0A072VQJ3_MEDTR Uncharacterized protein OS=Medicago truncatula GN=MTR_1g100623 PE=4 SV=1;tr|A0A072VNW0|A0A072VNW0_MEDTR Uncharacterized protein OS=Medicago truncatula GN=MTR_1g100623 PE=4 SV=1	no	stress.abiotic.heat	2.88721	1.17894	1.18392	1.40264	0.00902344	0.512691	0.174525	0.117185	response to abscisic acid [GO:0009737]	na	na	Uncharacterized protein	patter D			A0A072VQJ3	0.503688	0.540365	2.56897	1.07282	5.10031	4.75413
A0A072W067	tr|A0A072W067|A0A072W067_MEDTR;REV__tr|G7LDX0|G7LDX0_MEDTR	tr|A0A072W067|A0A072W067_MEDTR Uncharacterized protein OS=Medicago truncatula GN=MTR_1g100627 PE=4 SV=1	yes	stress.abiotic.heat	9.77307	8.6974	1.97124	2.51711	0.00902344	0.0463016	0.117185	0.0472018	response to abscisic acid [GO:0009737]	na	na	Uncharacterized protein	patter F			A0A072W067	5.67553	14.9508	11.2078	2.63426	1.97475	0.749642
G7IF89	tr|G7IF89|G7IF89_MEDTR	tr|G7IF89|G7IF89_MEDTR Heat shock factor-binding protein OS=Medicago truncatula GN=MTR_1g088760 PE=1 SV=2	yes	stress.abiotic.heat	2.10048	1.09273	-1.13978	-1.10179	0.00902344	0.827259	0.117185	0.250592	cellular heat acclimation [GO:0070370]	cytoplasm [GO:0005737]; cytosol [GO:0005829]; nucleus [GO:0005634]	transcription corepressor activity [GO:0003714]	Heat shock factor-binding protein	patter D			G7IF89	1.78398	1.81933	3.09468	1.01981	1.73471	1.701
G7JGC6	tr|G7JGC6|G7JGC6_MEDTR	tr|G7JGC6|G7JGC6_MEDTR Nodulin-like protein OS=Medicago truncatula GN=MTR_4g082830 PE=1 SV=1	yes	stress.abiotic.heat	-1.94484	1.07819	-1.09962	1.15286	0.250592	0.512691	0.754023	0.916815	regulation of abscisic acid biosynthetic process [GO:0010115]; response to heat [GO:0009408]	na	na	Nodulin-like protein	patter E			G7JGC6	0.295409	0.0938472	0.221144	0.317686	0.748603	2.35643
G7JGC9	tr|G7JGC9|G7JGC9_MEDTR	tr|G7JGC9|G7JGC9_MEDTR Nodulin-like protein OS=Medicago truncatula GN=MTR_4g082860 PE=1 SV=1	yes	stress.abiotic.heat	2.44644	-1.08099	-1.0142	1.07276	0.00902344	0.512691	0.754023	0.754023	regulation of abscisic acid biosynthetic process [GO:0010115]; response to heat [GO:0009408]	na	na	Nodulin-like protein	patter D	0.900709		G7JGC9	0.394223	0.135522	0.659367	0.343771	1.67257	4.86537
G7KVD3	tr|G7KVD3|G7KVD3_MEDTR;tr|G7KVD1|G7KVD1_MEDTR	tr|G7KVD3|G7KVD3_MEDTR Seed maturation protein OS=Medicago truncatula GN=MTR_7g093160 PE=4 SV=1;tr|G7KVD1|G7KVD1_MEDTR Late embryogenesis abundant protein OS=Medicago truncatula GN=MTR_7g093140 PE=4 SV=1	no	stress.abiotic.heat	19.0062	1.68057	1.22916	2.02955	0.00902344	0.12663	0.347208	0.0162936	embryo development ending in seed dormancy [GO:0009793]	na	na	Putative Late embryogenesis abundant protein, LEA-25/LEA-D113 (Seed maturation protein)	patter F			G7KVD3	0.0138551	0.0501741	0.0760105	3.62135	5.48611	1.51494
Q1SKX2	tr|Q1SKX2|Q1SKX2_MEDTR	tr|Q1SKX2|Q1SKX2_MEDTR 70 kDa heat shock protein OS=Medicago truncatula GN=MTR_2g005690 PE=1 SV=1	yes	stress.abiotic.heat	1.48441	-1.40454	1.02776	1.02783	0.00902344	0.0495346	0.347208	0.601508	cellular response to unfolded protein [GO:0034620]; chaperone cofactor-dependent protein refolding [GO:0051085]; protein refolding [GO:0042026]; response to unfolded protein [GO:0006986]	chloroplast [GO:0009507]; cytoplasm [GO:0005737]	ATPase activity [GO:0016887]; ATPase activity, coupled [GO:0042623]; ATP binding [GO:0005524]; heat shock protein binding [GO:0031072]; misfolded protein binding [GO:0051787]; protein folding chaperone [GO:0044183]; unfolded protein binding [GO:0051082]	70 kDa heat shock protein (Chaperone DnaK) (Stromal 70 kDa heat shock-related protein)	patter D			Q1SKX2	0.156068	0.623231	0.0922483	3.99332	0.591077	0.148016
Q2HT97	tr|Q2HT97|Q2HT97_MEDTR;tr|G7IQA0|G7IQA0_MEDTR;tr|G7KZZ4|G7KZZ4_MEDTR;tr|G7KYY7|G7KYY7_MEDTR;tr|A0A072U8M5|A0A072U8M5_MEDTR;tr|A0A072U7P3|A0A072U7P3_MEDTR	tr|Q2HT97|Q2HT97_MEDTR Heat shock cognate 70 kDa protein OS=Medicago truncatula GN=MTR_7g099680 PE=1 SV=1	no	stress.abiotic.heat	-2.63358	-1.32396	1.01584	1.09402	0.00902344	0.0495346	0.601508	0.250592	cellular response to unfolded protein [GO:0034620]; chaperone cofactor-dependent protein refolding [GO:0051085]; protein refolding [GO:0042026]; response to unfolded protein [GO:0006986]	cytoplasm [GO:0005737]	ATPase activity [GO:0016887]; ATPase activity, coupled [GO:0042623]; ATP binding [GO:0005524]; heat shock protein binding [GO:0031072]; misfolded protein binding [GO:0051787]; protein folding chaperone [GO:0044183]; unfolded protein binding [GO:0051082]	Heat shock cognate 70 kDa protein (Heat shock protein Hsp70) (Putative Heat shock protein 70 family)	patter D			Q2HT97	1.70023	2.74594	3.19909	1.61504	1.88157	1.16502
A0A072UQU5	tr|A0A072UQU5|A0A072UQU5_MEDTR	tr|A0A072UQU5|A0A072UQU5_MEDTR Endo-1,3-1,4-beta-D-glucanase-like protein OS=Medicago truncatula GN=MTR_4g117380 PE=4 SV=1	yes	stress.biotic	-1.02811	3.32544	1.00063	-1.40913	0.916815	0.121183	0.916815	0.0472018	metabolic process [GO:0008152]	na	lysozyme activity [GO:0003796]	Endo-1,3-1,4-beta-D-glucanase-like protein (Putative lysozyme protein) (EC 3.2.1.17)	patter F			A0A072UQU5	2.33465	4.30568	1.44237	1.84425	0.617808	0.334992
G7LA76	tr|G7LA76|G7LA76_MEDTR	tr|G7LA76|G7LA76_MEDTR Chitinase (Class Ib) / Hevein OS=Medicago truncatula GN=MTR_8g074330 PE=1 SV=2	yes	stress.biotic	6.50907	1.16686	1.08641	-1.57389	0.117185	0.275234	0.464702	0.0472018	carbohydrate metabolic process [GO:0005975]; cell wall macromolecule catabolic process [GO:0016998]; chitin catabolic process [GO:0006032]; defense response to fungus [GO:0050832]	na	chitinase activity [GO:0004568]; chitin binding [GO:0008061]	Chitinase (Class Ib) / Hevein	patter D	0.964539		G7LA76	0.0311384	0.00095161	0.0666012	0.0305607	2.13888	69.9879
I3SK49	tr|I3SK49|I3SK49_MEDTR	tr|I3SK49|I3SK49_MEDTR Plant basic secretory protein (BSP) family protein OS=Medicago truncatula GN=MTR_1g107215 PE=2 SV=1	yes	stress.biotic	2.89456	-1.82676	-1.03338	1.28444	0.00902344	0.827259	0.916815	0.250592	na	na	na	Plant basic secretory protein (BSP) family protein	patter D		0.985816	I3SK49	0.728364	0.0648655	2.37715	0.0890565	3.26368	36.6473
G7ID31	tr|G7ID31|G7ID31_MEDTR;tr|G7ID29|G7ID29_MEDTR	tr|G7ID31|G7ID31_MEDTR Chitinase OS=Medicago truncatula GN=MTR_1g099310 PE=3 SV=1	no	stress.biotic.PR-proteins	11.219	1.29722	-1.24936	-2.78713	0.00881586	0.12663	0.601508	0.0749129	carbohydrate metabolic process [GO:0005975]	extracellular region [GO:0005576]	chitinase activity [GO:0004568]	Acidic endochitinase (EC 3.2.1.14) (Chitinase)	patter F	0.950355	0.950355	G7ID31	1.63127	0.030726	1.3679	0.0188356	0.83855	44.5193
B7FJQ4	tr|B7FJQ4|B7FJQ4_MEDTR	tr|B7FJQ4|B7FJQ4_MEDTR Malate dehydrogenase OS=Medicago truncatula GN=MTR_1g043040 PE=1 SV=1	yes	TCA / org transformation.other organic acid transformatons.cyt MDH	-10.3864	-216.384	1.06146	-1.43208	0.00902344	0.036904	0.464702	0.0282801	carbohydrate metabolic process [GO:0005975]; malate metabolic process [GO:0006108]; NADH metabolic process [GO:0006734]; oxaloacetate metabolic process [GO:0006107]; tricarboxylic acid cycle [GO:0006099]	na	L-malate dehydrogenase activity [GO:0030060]	Malate dehydrogenase (EC 1.1.1.37)				B7FJQ4	2.42569	13.977	5.42307	5.76208	2.23568	0.387999
A0A072TQ67	tr|A0A072TQ67|A0A072TQ67_MEDTR;tr|A0A072TRS0|A0A072TRS0_MEDTR	tr|A0A072TQ67|A0A072TQ67_MEDTR Malate dehydrogenase OS=Medicago truncatula GN=MTR_8g463760 PE=3 SV=1;tr|A0A072TRS0|A0A072TRS0_MEDTR Malate dehydrogenase OS=Medicago truncatula GN=MTR_8g463760 PE=3 SV=1	no	TCA / org transformation.TCA.malate DH	-5.10498	-1.61763	1.03054	-1.23402	0.00902344	0.12663	0.464702	0.0472018	carbohydrate metabolic process [GO:0005975]; malate metabolic process [GO:0006108]; tricarboxylic acid cycle [GO:0006099]	cytoplasm [GO:0005737]; mitochondrion [GO:0005739]	L-malate dehydrogenase activity [GO:0030060]	Malate dehydrogenase (EC 1.1.1.37)				A0A072TQ67	3.37028	13.2191	3.75437	3.92227	1.11397	0.28401
A0A072VAS3	tr|A0A072VAS3|A0A072VAS3_MEDTR;tr|A0A072VCH6|A0A072VCH6_MEDTR	tr|A0A072VAS3|A0A072VAS3_MEDTR MATE efflux family protein OS=Medicago truncatula GN=MTR_2g079030 PE=3 SV=1	no	transport.misc	1.02346	1.5043	1.01518	1.13195	0.916815	0.0495346	0.916815	0.174525	na	integral component of membrane [GO:0016021]; membrane [GO:0016020]	antiporter activity [GO:0015297]; electron transfer activity [GO:0009055]; transmembrane transporter activity [GO:0022857]; xenobiotic transmembrane transporter activity [GO:0042910]	Protein DETOXIFICATION (Multidrug and toxic compound extrusion protein)		0.879433		A0A072VAS3	0.169905	0.0329721	0.542619	0.194062	3.19366	16.4569
			92
